# Supplementary material for: Salt stress induces endoplasmic reticulum stress-responsive genes in a grapevine rootstock
Source: PLoS One. 2020 Jul 30;15(7):e0236424. doi: 10.1371/journal.pone.0236424 (PMC7392237; doi:10.1371/journal.pone.0236424)
Supplement: S1 Table — Fold-variation after 6 and 24 h in TM- or salt-treated and untreated plants for the same gene. (XLS) [file pone.0236424.s002.xls]

## Sheet: Supplemental Table 1
Probe Set ID	Gene Symbol	Gene	Gene Ontology Biological Process	Gene Ontology Cellular Component	Gene Ontology Molecular Function
1606659_s_at	LOC100244564	probable WRKY transcription factor 65	0000041 // transition metal ion transport // inferred from electronic annotation /// 0006355 // regulation of transcription, DNA-templated // inferred from electronic annotation /// 0006826 // iron ion transport // inferred from electronic annotation /// 0010106 // cellular response to iron ion starvation // inferred from electronic annotation /// 0010167 // response to nitrate // inferred from e…	---	0003700 // transcription factor activity, sequence-specific DNA binding // inferred from electronic annotation /// 0043565 // sequence-specific DNA binding // inferred from electronic annotation
1606975_at	LOC100248784	ethylene-responsive transcription factor 4-like	0006351 // transcription, DNA-templated // inferred from electronic annotation /// 0006355 // regulation of transcription, DNA-templated // inferred from electronic annotation	0005634 // nucleus // inferred from electronic annotation	0003677 // DNA binding // inferred from electronic annotation /// 0003700 // transcription factor activity, sequence-specific DNA binding // inferred from electronic annotation
1607225_at	LOC100264253	thaumatin-like protein 1b	---	---	---
1607698_at	LOC100261123	NAC domain-containing protein 2	0006351 // transcription, DNA-templated // inferred from electronic annotation /// 0006355 // regulation of transcription, DNA-templated // inferred from electronic annotation	0005634 // nucleus // inferred from electronic annotation	0003677 // DNA binding // inferred from electronic annotation
1608009_s_at	LOC100246143 /// LOC100254891 /// LOC100259169 /// LOC100853406 /// LOC100855299	stilbene synthase 2 /// stilbene synthase 2 /// stilbene synthase 2	0006952 // defense response // inferred from electronic annotation /// 0008152 // metabolic process // inferred from electronic annotation /// 0009058 // biosynthetic process // inferred from electronic annotation	0005737 // cytoplasm // inferred from electronic annotation	0003824 // catalytic activity // inferred from electronic annotation /// 0016740 // transferase activity // inferred from electronic annotation /// 0016746 // transferase activity, transferring acyl groups // inferred from electronic annotation /// 0016747 // transferase activity, transferring acyl groups other than amino-acyl groups // inferred from electronic annotation /// 0050350 // trihydrox…
1608365_at	LOC100265818	syntaxin-121	0006886 // intracellular protein transport // inferred from electronic annotation /// 0016192 // vesicle-mediated transport // inferred from electronic annotation /// 0061025 // membrane fusion // inferred from electronic annotation	0005622 // intracellular // inferred from electronic annotation /// 0016020 // membrane // inferred from electronic annotation /// 0016021 // integral component of membrane // inferred from electronic annotation	0005484 // SNAP receptor activity // inferred from electronic annotation /// 0005515 // protein binding // inferred from electronic annotation
1608511_at	---	---	---	---	---
1609107_at	LOC100258264	zinc finger protein ZAT10	---	---	0003676 // nucleic acid binding // inferred from electronic annotation /// 0046872 // metal ion binding // inferred from electronic annotation
1609190_at	LOC100253381	RING-H2 finger protein ATL2	---	0016020 // membrane // inferred from electronic annotation /// 0016021 // integral component of membrane // inferred from electronic annotation	0005515 // protein binding // inferred from electronic annotation /// 0008270 // zinc ion binding // inferred from electronic annotation /// 0046872 // metal ion binding // inferred from electronic annotation
1609265_at	LOC100255460	GATA transcription factor 5-like	0006355 // regulation of transcription, DNA-templated // inferred from electronic annotation /// 0045893 // positive regulation of transcription, DNA-templated // inferred from electronic annotation	0005634 // nucleus // inferred from electronic annotation	0003677 // DNA binding // inferred from electronic annotation /// 0003700 // transcription factor activity, sequence-specific DNA binding // inferred from electronic annotation /// 0008270 // zinc ion binding // inferred from electronic annotation /// 0043565 // sequence-specific DNA binding // inferred from electronic annotation
1609555_at	LOC100261123	NAC domain-containing protein 2	0006351 // transcription, DNA-templated // inferred from electronic annotation /// 0006355 // regulation of transcription, DNA-templated // inferred from electronic annotation	0005634 // nucleus // inferred from electronic annotation	0003677 // DNA binding // inferred from electronic annotation
1609636_at	LOC100246612	F-box/LRR-repeat protein 3	0000165 // MAPK cascade // inferred from electronic annotation /// 0002679 // respiratory burst involved in defense response // inferred from electronic annotation /// 0006355 // regulation of transcription, DNA-templated // inferred from electronic annotation /// 0006612 // protein targeting to membrane // inferred from electronic annotation /// 0009595 // detection of biotic stimulus // inferre…	0005622 // intracellular // inferred from electronic annotation	0003700 // transcription factor activity, sequence-specific DNA binding // inferred from electronic annotation /// 0005515 // protein binding // inferred from electronic annotation /// 0043565 // sequence-specific DNA binding // inferred from electronic annotation
1609744_at	AAT /// LOC100240811	uncharacterized protein YIR042C /// uncharacterized protein YIR042C	0008152 // metabolic process // inferred from electronic annotation	---	0008080 // N-acetyltransferase activity // inferred from electronic annotation /// 0016740 // transferase activity // inferred from electronic annotation
1609932_at	LOC100267022	arogenate dehydratase/prephenate dehydratase 6, chloroplastic-like	0008152 // metabolic process // inferred from electronic annotation /// 0009094 // L-phenylalanine biosynthetic process // inferred from electronic annotation	---	0004664 // prephenate dehydratase activity // inferred from electronic annotation /// 0016597 // amino acid binding // inferred from electronic annotation
1610064_at	LOC100243352	probable WRKY transcription factor 33	0006355 // regulation of transcription, DNA-templated // inferred from electronic annotation	---	0003700 // transcription factor activity, sequence-specific DNA binding // inferred from electronic annotation /// 0043565 // sequence-specific DNA binding // inferred from electronic annotation
1610721_s_at	LOC100853997	---	---	---	---
1610949_s_at	LOC100247492	FK506-binding protein 4	0030001 // metal ion transport // inferred from electronic annotation	---	0046872 // metal ion binding // inferred from electronic annotation
1611285_s_at	WKRY	WKRY protein	0006355 // regulation of transcription, DNA-templated // inferred from electronic annotation	---	0003700 // transcription factor activity, sequence-specific DNA binding // inferred from electronic annotation /// 0043565 // sequence-specific DNA binding // inferred from electronic annotation
1611385_at	---	---	---	---	---
1611550_at	LOC100263619	probable WRKY transcription factor 46	0006355 // regulation of transcription, DNA-templated // inferred from electronic annotation	0005737 // cytoplasm // inferred from electronic annotation	0003700 // transcription factor activity, sequence-specific DNA binding // inferred from electronic annotation /// 0043565 // sequence-specific DNA binding // inferred from electronic annotation
1611674_at	LOC100242654	E3 ubiquitin-protein ligase ATL6-like	---	0016020 // membrane // inferred from electronic annotation /// 0016021 // integral component of membrane // inferred from electronic annotation	0005515 // protein binding // inferred from electronic annotation /// 0008270 // zinc ion binding // inferred from electronic annotation /// 0046872 // metal ion binding // inferred from electronic annotation
1612124_at	LOC100232862 /// LOC100258977	caffeic acid O-methyltransferase /// caffeic acid 3-O-methyltransferase	0006598 // polyamine catabolic process // inferred from electronic annotation /// 0009611 // response to wounding // inferred from electronic annotation /// 0009698 // phenylpropanoid metabolic process // inferred from electronic annotation /// 0009805 // coumarin biosynthetic process // inferred from electronic annotation /// 0009809 // lignin biosynthetic process // inferred from electronic ann…	0005634 // nucleus // inferred from electronic annotation /// 0005737 // cytoplasm // inferred from electronic annotation /// 0005829 // cytosol // inferred from electronic annotation /// 0005886 // plasma membrane // inferred from electronic annotation /// 0009506 // plasmodesma // inferred from electronic annotation	0008168 // methyltransferase activity // inferred from electronic annotation /// 0008171 // O-methyltransferase activity // inferred from electronic annotation /// 0016740 // transferase activity // inferred from electronic annotation /// 0030744 // luteolin O-methyltransferase activity // inferred from electronic annotation /// 0030755 // quercetin 3-O-methyltransferase activity // inferred from…
1612649_s_at	LOC100244122	probable WRKY transcription factor 7	0002679 // respiratory burst involved in defense response // inferred from electronic annotation /// 0006355 // regulation of transcription, DNA-templated // inferred from electronic annotation /// 0009693 // ethylene biosynthetic process // inferred from electronic annotation /// 0035556 // intracellular signal transduction // inferred from electronic annotation	0005622 // intracellular // inferred from electronic annotation	0003700 // transcription factor activity, sequence-specific DNA binding // inferred from electronic annotation /// 0005516 // calmodulin binding // inferred from electronic annotation /// 0043565 // sequence-specific DNA binding // inferred from electronic annotation
1613096_at	LOC100246707	zinc finger CCCH domain-containing protein 29-like	---	---	0005515 // protein binding // inferred from electronic annotation /// 0046872 // metal ion binding // inferred from electronic annotation
1613603_at	LOC100248706	lysine histidine transporter-like 8	---	0016020 // membrane // inferred from electronic annotation /// 0016021 // integral component of membrane // inferred from electronic annotation	---
1615012_s_at	LOC100251782	scarecrow-like protein 14	0006351 // transcription, DNA-templated // inferred from electronic annotation /// 0006355 // regulation of transcription, DNA-templated // inferred from electronic annotation	---	---
1615540_s_at	LOC100263051	protein NRT1/ PTR FAMILY 5.2	0006810 // transport // inferred from electronic annotation	0016020 // membrane // inferred from electronic annotation /// 0016021 // integral component of membrane // inferred from electronic annotation	0005215 // transporter activity // inferred from electronic annotation
1615800_at	LOC100250580	heat stress transcription factor A-4b	0006355 // regulation of transcription, DNA-templated // inferred from electronic annotation /// 0009408 // response to heat // inferred from electronic annotation	0005634 // nucleus // inferred from electronic annotation	0003677 // DNA binding // inferred from electronic annotation /// 0003700 // transcription factor activity, sequence-specific DNA binding // inferred from electronic annotation /// 0043565 // sequence-specific DNA binding // inferred from electronic annotation
1616198_at	LOC100242144	ethylene-responsive transcription factor 4	0006351 // transcription, DNA-templated // inferred from electronic annotation /// 0006355 // regulation of transcription, DNA-templated // inferred from electronic annotation	0005634 // nucleus // inferred from electronic annotation	0003677 // DNA binding // inferred from electronic annotation /// 0003700 // transcription factor activity, sequence-specific DNA binding // inferred from electronic annotation
1617483_at	LOC100267019	RING-H2 finger protein ATL60-like	---	0016020 // membrane // inferred from electronic annotation /// 0016021 // integral component of membrane // inferred from electronic annotation	0005515 // protein binding // inferred from electronic annotation /// 0008270 // zinc ion binding // inferred from electronic annotation /// 0046872 // metal ion binding // inferred from electronic annotation
1618661_s_at	LOC100254504	ethylene-responsive transcription factor 5	0006351 // transcription, DNA-templated // inferred from electronic annotation /// 0006355 // regulation of transcription, DNA-templated // inferred from electronic annotation	0005634 // nucleus // inferred from electronic annotation	0003677 // DNA binding // inferred from electronic annotation /// 0003700 // transcription factor activity, sequence-specific DNA binding // inferred from electronic annotation
1618771_s_at	LOC100262843	AP2/ERF and B3 domain-containing transcription factor RAV1-like	0006351 // transcription, DNA-templated // inferred from electronic annotation /// 0006355 // regulation of transcription, DNA-templated // inferred from electronic annotation	0005634 // nucleus // inferred from electronic annotation	0003677 // DNA binding // inferred from electronic annotation /// 0003700 // transcription factor activity, sequence-specific DNA binding // inferred from electronic annotation
1619390_at	LOC100247649 /// LOC100264804	ethylene-responsive transcription factor 5-like /// ethylene-responsive transcription factor 5-like	0006351 // transcription, DNA-templated // inferred from electronic annotation /// 0006355 // regulation of transcription, DNA-templated // inferred from electronic annotation	0005634 // nucleus // inferred from electronic annotation	0003677 // DNA binding // inferred from electronic annotation /// 0003700 // transcription factor activity, sequence-specific DNA binding // inferred from electronic annotation
1619573_at	LOC100250659	zinc finger protein ZAT10-like	---	---	0003676 // nucleic acid binding // inferred from electronic annotation /// 0046872 // metal ion binding // inferred from electronic annotation
1620270_at	LOC100243237	uncharacterized LOC100243237	---	0016020 // membrane // inferred from electronic annotation /// 0016021 // integral component of membrane // inferred from electronic annotation	---
1621563_x_at	LOC100232862 /// LOC100258977	caffeic acid O-methyltransferase /// caffeic acid 3-O-methyltransferase	0006598 // polyamine catabolic process // inferred from electronic annotation /// 0009611 // response to wounding // inferred from electronic annotation /// 0009698 // phenylpropanoid metabolic process // inferred from electronic annotation /// 0009805 // coumarin biosynthetic process // inferred from electronic annotation /// 0009809 // lignin biosynthetic process // inferred from electronic ann…	0005634 // nucleus // inferred from electronic annotation /// 0005737 // cytoplasm // inferred from electronic annotation /// 0005829 // cytosol // inferred from electronic annotation /// 0005886 // plasma membrane // inferred from electronic annotation /// 0009506 // plasmodesma // inferred from electronic annotation	0008168 // methyltransferase activity // inferred from electronic annotation /// 0008171 // O-methyltransferase activity // inferred from electronic annotation /// 0016740 // transferase activity // inferred from electronic annotation /// 0030744 // luteolin O-methyltransferase activity // inferred from electronic annotation /// 0030755 // quercetin 3-O-methyltransferase activity // inferred from…
1621876_at	LOC100253321	NAC transcription factor 29	0006351 // transcription, DNA-templated // inferred from electronic annotation /// 0006355 // regulation of transcription, DNA-templated // inferred from electronic annotation /// 0007275 // multicellular organismal development // inferred from electronic annotation /// 0009617 // response to bacterium // inferred from electronic annotation /// 0009825 // multidimensional cell growth // inferred …	0005634 // nucleus // inferred from electronic annotation	0003677 // DNA binding // inferred from electronic annotation /// 0003700 // transcription factor activity, sequence-specific DNA binding // inferred from electronic annotation
1622399_at	WKRY	WKRY protein	0006355 // regulation of transcription, DNA-templated // inferred from electronic annotation	---	0003700 // transcription factor activity, sequence-specific DNA binding // inferred from electronic annotation /// 0043565 // sequence-specific DNA binding // inferred from electronic annotation
1622598_at	LOC100253485	probable CCR4-associated factor 1 homolog 9	---	0005634 // nucleus // inferred from electronic annotation	0003676 // nucleic acid binding // inferred from electronic annotation
1622785_at	LOC100255423	uncharacterized LOC100255423	---	---	0005515 // protein binding // inferred from electronic annotation
1606585_at	LOC100250401	aminomethyltransferase, mitochondrial	0006546 // glycine catabolic process // inferred from electronic annotation /// 0007389 // pattern specification process // inferred from electronic annotation /// 0008361 // regulation of cell size // inferred from electronic annotation /// 0009658 // chloroplast organization // inferred from electronic annotation /// 0009926 // auxin polar transport // inferred from electronic annotation /// 00…	0005737 // cytoplasm // inferred from electronic annotation /// 0009507 // chloroplast // inferred from electronic annotation /// 0009534 // chloroplast thylakoid // inferred from electronic annotation /// 0009570 // chloroplast stroma // inferred from electronic annotation /// 0009941 // chloroplast envelope // inferred from electronic annotation /// 0016020 // membrane // inferred from electron…	0004047 // aminomethyltransferase activity // inferred from electronic annotation /// 0005515 // protein binding // inferred from electronic annotation /// 0008483 // transaminase activity // inferred from electronic annotation /// 0016740 // transferase activity // inferred from electronic annotation
1607155_at	LOC100266884	uncharacterized LOC100266884	---	0009507 // chloroplast // inferred from electronic annotation /// 0009535 // chloroplast thylakoid membrane // inferred from electronic annotation /// 0016020 // membrane // inferred from electronic annotation /// 0016021 // integral component of membrane // inferred from electronic annotation	---
1608132_at	LOC100265554	uncharacterized LOC100265554	0006364 // rRNA processing // inferred from electronic annotation /// 0009637 // response to blue light // inferred from electronic annotation /// 0009902 // chloroplast relocation // inferred from electronic annotation /// 0010027 // thylakoid membrane organization // inferred from electronic annotation /// 0010114 // response to red light // inferred from electronic annotation /// 0010218 // re…	0009507 // chloroplast // inferred from electronic annotation /// 0009534 // chloroplast thylakoid // inferred from electronic annotation /// 0009535 // chloroplast thylakoid membrane // inferred from electronic annotation /// 0009579 // thylakoid // inferred from electronic annotation /// 0009941 // chloroplast envelope // inferred from electronic annotation	---
1608490_s_at	LOC100259052	glutamyl-tRNA reductase 1, chloroplastic-like	0006779 // porphyrin-containing compound biosynthetic process // inferred from electronic annotation /// 0006782 // protoporphyrinogen IX biosynthetic process // inferred from electronic annotation /// 0033014 // tetrapyrrole biosynthetic process // inferred from electronic annotation /// 0055114 // oxidation-reduction process // inferred from electronic annotation	---	0008883 // glutamyl-tRNA reductase activity // inferred from electronic annotation /// 0016491 // oxidoreductase activity // inferred from electronic annotation /// 0050661 // NADP binding // inferred from electronic annotation
1608822_at	LOC100246732	serine/arginine repetitive matrix protein 1	0006098 // pentose-phosphate shunt // inferred from electronic annotation /// 0006364 // rRNA processing // inferred from electronic annotation /// 0009637 // response to blue light // inferred from electronic annotation /// 0009902 // chloroplast relocation // inferred from electronic annotation /// 0010027 // thylakoid membrane organization // inferred from electronic annotation /// 0010103 // …	0009295 // nucleoid // inferred from electronic annotation /// 0009507 // chloroplast // inferred from electronic annotation /// 0009508 // plastid chromosome // inferred from electronic annotation /// 0009534 // chloroplast thylakoid // inferred from electronic annotation /// 0009535 // chloroplast thylakoid membrane // inferred from electronic annotation /// 0009941 // chloroplast envelope // i…	0000166 // nucleotide binding // inferred from electronic annotation
1608978_a_at	LOC100261075	uncharacterized LOC100261075	---	0009507 // chloroplast // inferred from electronic annotation /// 0009543 // chloroplast thylakoid lumen // inferred from electronic annotation	---
1609678_at	LOC100265177	fructose-bisphosphate aldolase, cytoplasmic isozyme 1	0006096 // glycolytic process // inferred from electronic annotation	---	0003824 // catalytic activity // inferred from electronic annotation /// 0004332 // fructose-bisphosphate aldolase activity // inferred from electronic annotation /// 0016829 // lyase activity // inferred from electronic annotation
1610210_at	LOC100263114	uncharacterized LOC100263114	0006098 // pentose-phosphate shunt // inferred from electronic annotation /// 0006364 // rRNA processing // inferred from electronic annotation /// 0009637 // response to blue light // inferred from electronic annotation /// 0009657 // plastid organization // inferred from electronic annotation /// 0010114 // response to red light // inferred from electronic annotation /// 0010207 // photosystem …	0009507 // chloroplast // inferred from electronic annotation /// 0009534 // chloroplast thylakoid // inferred from electronic annotation /// 0009535 // chloroplast thylakoid membrane // inferred from electronic annotation /// 0009941 // chloroplast envelope // inferred from electronic annotation /// 0016020 // membrane // inferred from electronic annotation /// 0016021 // integral component of m…	---
1610588_at	LOC100261075	uncharacterized LOC100261075	---	0009507 // chloroplast // inferred from electronic annotation /// 0009543 // chloroplast thylakoid lumen // inferred from electronic annotation	---
1610602_a_at	LOC100252385	phytoene synthase 2, chloroplastic	0009058 // biosynthetic process // inferred from electronic annotation	---	0016740 // transferase activity // inferred from electronic annotation /// 0016765 // transferase activity, transferring alkyl or aryl (other than methyl) groups // inferred from electronic annotation
1610934_s_at	LOC100241651	uncharacterized LOC100241651	0009658 // chloroplast organization // inferred from electronic annotation /// 0010264 // myo-inositol hexakisphosphate biosynthetic process // inferred from electronic annotation /// 0045893 // positive regulation of transcription, DNA-templated // inferred from electronic annotation	0005634 // nucleus // inferred from electronic annotation	0003677 // DNA binding // inferred from electronic annotation /// 0008270 // zinc ion binding // inferred from electronic annotation
1611167_at	LOC100250725	ABC transporter F family member 5	0008152 // metabolic process // inferred from electronic annotation	---	0000166 // nucleotide binding // inferred from electronic annotation /// 0005524 // ATP binding // inferred from electronic annotation /// 0016887 // ATPase activity // inferred from electronic annotation /// 0017111 // nucleoside-triphosphatase activity // inferred from electronic annotation
1611476_at	LOC100248815	protein CURVATURE THYLAKOID 1B, chloroplastic	0006098 // pentose-phosphate shunt // inferred from electronic annotation /// 0006364 // rRNA processing // inferred from electronic annotation /// 0009657 // plastid organization // inferred from electronic annotation /// 0009737 // response to abscisic acid // inferred from electronic annotation /// 0009773 // photosynthetic electron transport in photosystem I // inferred from electronic annota…	0009295 // nucleoid // inferred from electronic annotation /// 0009508 // plastid chromosome // inferred from electronic annotation /// 0009534 // chloroplast thylakoid // inferred from electronic annotation /// 0009535 // chloroplast thylakoid membrane // inferred from electronic annotation /// 0009579 // thylakoid // inferred from electronic annotation /// 0009941 // chloroplast envelope // inf…	0003677 // DNA binding // inferred from electronic annotation
1611580_at	LOC100259528	uncharacterized LOC100259528	---	0016020 // membrane // inferred from electronic annotation /// 0016021 // integral component of membrane // inferred from electronic annotation	0005506 // iron ion binding // inferred from electronic annotation /// 0046872 // metal ion binding // inferred from electronic annotation
1611867_at	LOC100253886	probable calcium-binding protein CML44	---	---	0005509 // calcium ion binding // inferred from electronic annotation
1612195_at	LOC100255593	putative B3 domain-containing protein At5g66980	0006351 // transcription, DNA-templated // inferred from electronic annotation /// 0006355 // regulation of transcription, DNA-templated // inferred from electronic annotation	0005634 // nucleus // inferred from electronic annotation /// 0009512 // cytochrome b6f complex // inferred from electronic annotation /// 0016020 // membrane // inferred from electronic annotation /// 0016021 // integral component of membrane // inferred from electronic annotation	0003677 // DNA binding // inferred from electronic annotation
1612386_at	LOC100265877	cytochrome P450 CYP82D47	0055114 // oxidation-reduction process // inferred from electronic annotation	0016020 // membrane // inferred from electronic annotation /// 0016021 // integral component of membrane // inferred from electronic annotation	0004497 // monooxygenase activity // inferred from electronic annotation /// 0005506 // iron ion binding // inferred from electronic annotation /// 0009055 // electron carrier activity // inferred from electronic annotation /// 0016491 // oxidoreductase activity // inferred from electronic annotation /// 0016705 // oxidoreductase activity, acting on paired donors, with incorporation or reduction …
1612562_at	LOC100264675	uncharacterized protein ycf36	---	0016020 // membrane // inferred from electronic annotation /// 0016021 // integral component of membrane // inferred from electronic annotation	---
1613697_at	LOC100261413	glutamine synthetase leaf isozyme, chloroplastic	0006542 // glutamine biosynthetic process // inferred from electronic annotation /// 0006807 // nitrogen compound metabolic process // inferred from electronic annotation	---	0000166 // nucleotide binding // inferred from electronic annotation /// 0003824 // catalytic activity // inferred from electronic annotation /// 0004356 // glutamate-ammonia ligase activity // inferred from electronic annotation /// 0005524 // ATP binding // inferred from electronic annotation /// 0016874 // ligase activity // inferred from electronic annotation
1613789_at	LOC100241760	rhodanese-like domain-containing protein 9, chloroplastic	0010103 // stomatal complex morphogenesis // inferred from electronic annotation /// 0019344 // cysteine biosynthetic process // inferred from electronic annotation /// 0019684 // photosynthesis, light reaction // inferred from electronic annotation	0009534 // chloroplast thylakoid // inferred from electronic annotation /// 0009535 // chloroplast thylakoid membrane // inferred from electronic annotation /// 0016020 // membrane // inferred from electronic annotation /// 0016021 // integral component of membrane // inferred from electronic annotation	---
1613826_at	LOC100241562	uncharacterized LOC100241562	0010264 // myo-inositol hexakisphosphate biosynthetic process // inferred from electronic annotation /// 0015979 // photosynthesis // inferred from electronic annotation /// 0016117 // carotenoid biosynthetic process // inferred from electronic annotation	0009507 // chloroplast // inferred from electronic annotation /// 0009534 // chloroplast thylakoid // inferred from electronic annotation /// 0009535 // chloroplast thylakoid membrane // inferred from electronic annotation /// 0009570 // chloroplast stroma // inferred from electronic annotation /// 0009941 // chloroplast envelope // inferred from electronic annotation	0005515 // protein binding // inferred from electronic annotation
1613940_at	---	---	---	---	---
1614888_at	---	---	---	---	---
1614931_at	LOC100241227	uncharacterized LOC100241227	0006351 // transcription, DNA-templated // inferred from electronic annotation /// 0006355 // regulation of transcription, DNA-templated // inferred from electronic annotation	0005634 // nucleus // inferred from electronic annotation	0003676 // nucleic acid binding // inferred from electronic annotation /// 0003677 // DNA binding // inferred from electronic annotation /// 0003682 // chromatin binding // inferred from electronic annotation /// 0008270 // zinc ion binding // inferred from electronic annotation
1615533_s_at	LOC100852777	probable xyloglucan endotransglucosylase/hydrolase protein 7	0005975 // carbohydrate metabolic process // inferred from electronic annotation /// 0006073 // cellular glucan metabolic process // inferred from electronic annotation /// 0008152 // metabolic process // inferred from electronic annotation /// 0010411 // xyloglucan metabolic process // inferred from electronic annotation /// 0042546 // cell wall biogenesis // inferred from electronic annotation …	0005576 // extracellular region // inferred from electronic annotation /// 0005618 // cell wall // inferred from electronic annotation /// 0048046 // apoplast // inferred from electronic annotation	0004553 // hydrolase activity, hydrolyzing O-glycosyl compounds // inferred from electronic annotation /// 0016740 // transferase activity // inferred from electronic annotation /// 0016762 // xyloglucan:xyloglucosyl transferase activity // inferred from electronic annotation /// 0016787 // hydrolase activity // inferred from electronic annotation /// 0016798 // hydrolase activity, acting on glyc…
1615926_at	LOC100264263	thioredoxin	0006662 // glycerol ether metabolic process // inferred from electronic annotation /// 0045454 // cell redox homeostasis // inferred from electronic annotation /// 0055114 // oxidation-reduction process // inferred from electronic annotation	0005623 // cell // inferred from electronic annotation	0009055 // electron carrier activity // inferred from electronic annotation /// 0015035 // protein disulfide oxidoreductase activity // inferred from electronic annotation
1616248_at	---	---	---	---	---
1616349_a_at	LOC100233034	GDP-mannose-3',5'-epimerase	0008152 // metabolic process // inferred from electronic annotation /// 0044237 // cellular metabolic process // inferred from electronic annotation	---	0003824 // catalytic activity // inferred from electronic annotation /// 0016853 // isomerase activity // inferred from electronic annotation /// 0047918 // GDP-mannose 3,5-epimerase activity // inferred from electronic annotation /// 0050662 // coenzyme binding // inferred from electronic annotation
1616946_at	LOC100250120	RNA polymerase sigma factor sigE, chloroplastic/mitochondrial	0006352 // DNA-templated transcription, initiation // inferred from electronic annotation /// 0006355 // regulation of transcription, DNA-templated // inferred from electronic annotation /// 0009637 // response to blue light // inferred from electronic annotation /// 0009658 // chloroplast organization // inferred from electronic annotation /// 0010207 // photosystem II assembly // inferred from …	0005739 // mitochondrion // inferred from electronic annotation /// 0009507 // chloroplast // inferred from electronic annotation	0001053 // plastid sigma factor activity // inferred from electronic annotation /// 0003677 // DNA binding // inferred from electronic annotation /// 0003700 // transcription factor activity, sequence-specific DNA binding // inferred from electronic annotation /// 0003899 // DNA-directed RNA polymerase activity // inferred from electronic annotation /// 0016987 // sigma factor activity // inferre…
1617120_s_at	LOC100265095	dolichyldiphosphatase 1-like	0008152 // metabolic process // inferred from electronic annotation	0016020 // membrane // inferred from electronic annotation /// 0016021 // integral component of membrane // inferred from electronic annotation	0003824 // catalytic activity // inferred from electronic annotation
1617654_at	LOC100261644	uncharacterized LOC100261644	0016117 // carotenoid biosynthetic process // inferred from electronic annotation /// 0019761 // glucosinolate biosynthetic process // inferred from electronic annotation /// 0046777 // protein autophosphorylation // inferred from electronic annotation	0016020 // membrane // inferred from electronic annotation /// 0016021 // integral component of membrane // inferred from electronic annotation	---
1617840_at	LOC100253425	protein CURVATURE THYLAKOID 1A, chloroplastic	---	0009534 // chloroplast thylakoid // inferred from electronic annotation /// 0009535 // chloroplast thylakoid membrane // inferred from electronic annotation /// 0009579 // thylakoid // inferred from electronic annotation /// 0009941 // chloroplast envelope // inferred from electronic annotation /// 0010287 // plastoglobule // inferred from electronic annotation /// 0016020 // membrane // inferred…	---
1617901_s_at	LOC100259229	glycine cleavage system H protein, mitochondrial	0006546 // glycine catabolic process // inferred from electronic annotation /// 0019464 // glycine decarboxylation via glycine cleavage system // inferred from electronic annotation	0005960 // glycine cleavage complex // inferred from electronic annotation	---
1618889_at	LOC100266582	uncharacterized LOC100266582	---	---	---
1619193_at	LOC100253718	protein trichome birefringence-like 38	---	---	---
1619629_at	LOC100854348	chlorophyll a-b binding protein 13, chloroplastic /// chlorophyll a-b binding protein 13, chloroplastic-like	0009765 // photosynthesis, light harvesting // inferred from electronic annotation /// 0015979 // photosynthesis // inferred from electronic annotation /// 0018298 // protein-chromophore linkage // inferred from electronic annotation	0009507 // chloroplast // inferred from electronic annotation /// 0009522 // photosystem I // inferred from electronic annotation /// 0009523 // photosystem II // inferred from electronic annotation /// 0009579 // thylakoid // inferred from electronic annotation /// 0016020 // membrane // inferred from electronic annotation /// 0016021 // integral component of membrane // inferred from electronic…	0016168 // chlorophyll binding // inferred from electronic annotation /// 0046872 // metal ion binding // inferred from electronic annotation
1619879_s_at	LOC100259229	glycine cleavage system H protein, mitochondrial	0006546 // glycine catabolic process // inferred from electronic annotation /// 0019464 // glycine decarboxylation via glycine cleavage system // inferred from electronic annotation	0005960 // glycine cleavage complex // inferred from electronic annotation	---
1620639_at	LOC100247658	inorganic phosphate transporter 2-1, chloroplastic	0006817 // phosphate ion transport // inferred from electronic annotation /// 0009556 // microsporogenesis // inferred from electronic annotation /// 0016117 // carotenoid biosynthetic process // inferred from electronic annotation /// 0035435 // phosphate ion transmembrane transport // inferred from electronic annotation /// 0052543 // callose deposition in cell wall // inferred from electronic …	0009941 // chloroplast envelope // inferred from electronic annotation /// 0016020 // membrane // inferred from electronic annotation /// 0016021 // integral component of membrane // inferred from electronic annotation	0005315 // inorganic phosphate transmembrane transporter activity // inferred from electronic annotation /// 0009673 // low-affinity phosphate transmembrane transporter activity // inferred from electronic annotation
1621055_a_at	LOC100852760	---	---	---	---
1621944_at	LOC100255859 /// LOC100852851	fructose-bisphosphate aldolase 1, chloroplastic-like	0006096 // glycolytic process // inferred from electronic annotation	---	0003824 // catalytic activity // inferred from electronic annotation /// 0004332 // fructose-bisphosphate aldolase activity // inferred from electronic annotation /// 0016829 // lyase activity // inferred from electronic annotation
1622682_at	LOC100256501	uncharacterized LOC100256501	0006413 // translational initiation // inferred from electronic annotation /// 0010155 // regulation of proton transport // inferred from electronic annotation /// 0046777 // protein autophosphorylation // inferred from electronic annotation	0009507 // chloroplast // inferred from electronic annotation /// 0009570 // chloroplast stroma // inferred from electronic annotation /// 0009941 // chloroplast envelope // inferred from electronic annotation	0000166 // nucleotide binding // inferred from electronic annotation
1615141_at	LOC100247840	uncharacterized LOC100247840	---	---	---
1616339_at	LOC100255921	uncharacterized LOC100255921	---	---	---
1607606_at	LOC100257132	glycine-rich protein DC7.1	---	---	---
1608050_at	LOC100242324	uncharacterized LOC100242324	---	0016020 // membrane // inferred from electronic annotation /// 0016021 // integral component of membrane // inferred from electronic annotation	---
1608585_x_at	GRIP4 /// LOC100245999	proline-rich cell wall protein-like	---	---	---
1609188_at	LOC100267424	calcium-binding protein PBP1-like	---	---	0005509 // calcium ion binding // inferred from electronic annotation
1609211_at	LOC100250808	RNA polymerase II degradation factor 1	---	0005634 // nucleus // inferred from electronic annotation /// 0005829 // cytosol // inferred from electronic annotation	0005515 // protein binding // inferred from electronic annotation
1612636_at	LOC100263585	ethylene-responsive transcription factor ERF023-like	0006351 // transcription, DNA-templated // inferred from electronic annotation /// 0006355 // regulation of transcription, DNA-templated // inferred from electronic annotation	0005634 // nucleus // inferred from electronic annotation	0003677 // DNA binding // inferred from electronic annotation /// 0003700 // transcription factor activity, sequence-specific DNA binding // inferred from electronic annotation
1613527_at	LOC100258655	expansin-A1	0009664 // plant-type cell wall organization // inferred from electronic annotation	0005576 // extracellular region // inferred from electronic annotation /// 0005618 // cell wall // inferred from electronic annotation /// 0016020 // membrane // inferred from electronic annotation	---
1614008_at	LOC100250296	polygalacturonase	---	---	---
1614500_at	---	uncharacterized LOC104880901	---	0016020 // membrane // inferred from electronic annotation /// 0016021 // integral component of membrane // inferred from electronic annotation	---
1615301_at	LOC100242686	protein YLS9	---	0016020 // membrane // inferred from electronic annotation /// 0016021 // integral component of membrane // inferred from electronic annotation	---
1616317_at	LOC100242727	alpha-amylase/subtilisin inhibitor-like	0010167 // response to nitrate // inferred from electronic annotation /// 0010951 // negative regulation of endopeptidase activity // inferred from electronic annotation /// 0012501 // programmed cell death // inferred from electronic annotation /// 0015706 // nitrate transport // inferred from electronic annotation /// 0042742 // defense response to bacterium // inferred from electronic annotati…	0005739 // mitochondrion // inferred from electronic annotation	0004866 // endopeptidase inhibitor activity // inferred from electronic annotation
1616413_at	LOC100232841	VVTL1	---	---	---
1617012_at	LOC100252609	protein PPLZ02	0006351 // transcription, DNA-templated // inferred from electronic annotation /// 0006355 // regulation of transcription, DNA-templated // inferred from electronic annotation	0005634 // nucleus // inferred from electronic annotation	0003677 // DNA binding // inferred from electronic annotation /// 0003700 // transcription factor activity, sequence-specific DNA binding // inferred from electronic annotation
1617556_s_at	GRIP4 /// LOC100245999	proline-rich cell wall protein-like	---	---	---
1617912_at	LOC100259655	universal stress protein A-like protein	0006950 // response to stress // inferred from electronic annotation	0005886 // plasma membrane // inferred from electronic annotation /// 0009506 // plasmodesma // inferred from electronic annotation	---
1618150_at	LOC100261619	probable xyloglucan endotransglucosylase/hydrolase protein 23	0005975 // carbohydrate metabolic process // inferred from electronic annotation /// 0006073 // cellular glucan metabolic process // inferred from electronic annotation /// 0008152 // metabolic process // inferred from electronic annotation /// 0010411 // xyloglucan metabolic process // inferred from electronic annotation /// 0042546 // cell wall biogenesis // inferred from electronic annotation …	0005576 // extracellular region // inferred from electronic annotation /// 0005618 // cell wall // inferred from electronic annotation /// 0048046 // apoplast // inferred from electronic annotation	0004553 // hydrolase activity, hydrolyzing O-glycosyl compounds // inferred from electronic annotation /// 0016740 // transferase activity // inferred from electronic annotation /// 0016762 // xyloglucan:xyloglucosyl transferase activity // inferred from electronic annotation /// 0016787 // hydrolase activity // inferred from electronic annotation /// 0016798 // hydrolase activity, acting on glyc…
1618211_at	LOC100240897	uncharacterized LOC100240897	---	0016020 // membrane // inferred from electronic annotation /// 0016021 // integral component of membrane // inferred from electronic annotation	---
1619986_s_at		0	0	0	0
1621592_s_at	LOC100232959	dehydrin	0006950 // response to stress // inferred from electronic annotation /// 0009415 // response to water // inferred from electronic annotation	---	---
1621652_at	LOC100262206	class I heat shock protein	---	---	---
1621989_at	LOC100264783	hypodontia, autosomal recessive (2)	0055114 // oxidation-reduction process // inferred from electronic annotation	---	0004497 // monooxygenase activity // inferred from electronic annotation /// 0005506 // iron ion binding // inferred from electronic annotation /// 0009055 // electron carrier activity // inferred from electronic annotation /// 0010295 // (+)-abscisic acid 8'-hydroxylase activity // inferred from electronic annotation /// 0016491 // oxidoreductase activity // inferred from electronic annotation /…
AFFX-DapX-3_at	---	---	---	---	---
1606433_at	LOC100853997	---	---	---	---
1606513_s_at	LOC100251998	stress-related protein	0009062 // fatty acid catabolic process // inferred from electronic annotation	---	---
1606514_at	LOC100245897 /// LOC100251039 /// LOC100256196 /// LOC100261290	uncharacterized LOC100245897 /// uncharacterized LOC100251039 /// uncharacterized LOC100256196 /// uncharacterized LOC100261290	---	---	---
1606520_at	LOC100261962	glutathione S-transferase L3-like	---	---	---
1606588_s_at	LOC100262687	uncharacterized LOC100262687	---	0009535 // chloroplast thylakoid membrane // inferred from electronic annotation /// 0016020 // membrane // inferred from electronic annotation /// 0016021 // integral component of membrane // inferred from electronic annotation	---
1606597_at	LOC100252298	---	0002237 // response to molecule of bacterial origin // inferred from electronic annotation /// 0006468 // protein phosphorylation // inferred from electronic annotation /// 0006499 // N-terminal protein myristoylation // inferred from electronic annotation /// 0006612 // protein targeting to membrane // inferred from electronic annotation /// 0006979 // response to oxidative stress // inferred fr…	0005622 // intracellular // inferred from electronic annotation /// 0005886 // plasma membrane // inferred from electronic annotation /// 0016020 // membrane // inferred from electronic annotation /// 0016021 // integral component of membrane // inferred from electronic annotation /// 0070825 // micropyle // inferred from electronic annotation	0004672 // protein kinase activity // inferred from electronic annotation /// 0004674 // protein serine/threonine kinase activity // inferred from electronic annotation /// 0005524 // ATP binding // inferred from electronic annotation /// 0016772 // transferase activity, transferring phosphorus-containing groups // inferred from electronic annotation
1606607_at	GST3	glutathione S-transferase 3	0008152 // metabolic process // inferred from electronic annotation	---	0016740 // transferase activity // inferred from electronic annotation
1606667_at	LOC100243297	putative serine/threonine-protein kinase-like protein CCR3	0006468 // protein phosphorylation // inferred from electronic annotation /// 0006612 // protein targeting to membrane // inferred from electronic annotation /// 0009723 // response to ethylene // inferred from electronic annotation /// 0009738 // abscisic acid-activated signaling pathway // inferred from electronic annotation /// 0010363 // regulation of plant-type hypersensitive response // inf…	0005622 // intracellular // inferred from electronic annotation /// 0016020 // membrane // inferred from electronic annotation /// 0016021 // integral component of membrane // inferred from electronic annotation	0000166 // nucleotide binding // inferred from electronic annotation /// 0004672 // protein kinase activity // inferred from electronic annotation /// 0004674 // protein serine/threonine kinase activity // inferred from electronic annotation /// 0005524 // ATP binding // inferred from electronic annotation /// 0016772 // transferase activity, transferring phosphorus-containing groups // inferred …
1606705_at	LOC100265189	chaperone protein dnaJ 11, chloroplastic	0006457 // protein folding // inferred from electronic annotation	---	0031072 // heat shock protein binding // inferred from electronic annotation /// 0051082 // unfolded protein binding // inferred from electronic annotation
1606722_at	ADF	actin depolymerizing factor	0030042 // actin filament depolymerization // inferred from electronic annotation	0005622 // intracellular // inferred from electronic annotation /// 0015629 // actin cytoskeleton // inferred from electronic annotation	0003779 // actin binding // inferred from electronic annotation
1606788_s_at	NCED1	9-cis-epoxycarotenoid dioxygenase 1	0055114 // oxidation-reduction process // inferred from electronic annotation	---	0051213 // dioxygenase activity // inferred from electronic annotation
1606881_at	LOC100263976	mitogen-activated protein kinase 3	0000165 // MAPK cascade // inferred from electronic annotation /// 0000169 // activation of MAPK activity involved in osmosensory signaling pathway // inferred from electronic annotation /// 0001666 // response to hypoxia // inferred from electronic annotation /// 0006355 // regulation of transcription, DNA-templated // inferred from electronic annotation /// 0006468 // protein phosphorylation //…	0005622 // intracellular // inferred from electronic annotation	0000166 // nucleotide binding // inferred from electronic annotation /// 0004672 // protein kinase activity // inferred from electronic annotation /// 0004674 // protein serine/threonine kinase activity // inferred from electronic annotation /// 0004707 // MAP kinase activity // inferred from electronic annotation /// 0005515 // protein binding // inferred from electronic annotation /// 0005524 /…
1606903_s_at	LOC100264572	calcium-binding allergen Ole e 8-like	---	---	0005509 // calcium ion binding // inferred from electronic annotation
1606987_at	LOC100260919	probable disease resistance protein At4g33300	0006952 // defense response // inferred from electronic annotation	---	0043531 // ADP binding // inferred from electronic annotation
1606996_s_at	LOC100254512	protein PROTON GRADIENT REGULATION 5, chloroplastic	0009414 // response to water deprivation // inferred from electronic annotation /// 0009637 // response to blue light // inferred from electronic annotation /// 0009644 // response to high light intensity // inferred from electronic annotation /// 0009744 // response to sucrose // inferred from electronic annotation /// 0009773 // photosynthetic electron transport in photosystem I // inferred fro…	0009534 // chloroplast thylakoid // inferred from electronic annotation /// 0009535 // chloroplast thylakoid membrane // inferred from electronic annotation	0005515 // protein binding // inferred from electronic annotation /// 0009055 // electron carrier activity // inferred from electronic annotation
1607058_at	LOC100251716	3-methyl-2-oxobutanoate hydroxymethyltransferase 1, mitochondrial	0015940 // pantothenate biosynthetic process // inferred from electronic annotation	---	0003824 // catalytic activity // inferred from electronic annotation /// 0003864 // 3-methyl-2-oxobutanoate hydroxymethyltransferase activity // inferred from electronic annotation /// 0016740 // transferase activity // inferred from electronic annotation
1607073_at	LOC100247739	glycine-rich RNA-binding protein 4, mitochondrial	---	---	0000166 // nucleotide binding // inferred from electronic annotation /// 0003676 // nucleic acid binding // inferred from electronic annotation /// 0003723 // RNA binding // inferred from electronic annotation
1607105_at	LOC100264305	putative glucuronosyltransferase PGSIP8	---	---	---
1607133_at	LOC100248153	R2R3 transcription factor MYB108-like protein 1	---	---	0003677 // DNA binding // inferred from electronic annotation /// 0003682 // chromatin binding // inferred from electronic annotation
1607146_at	LOC100266416	uncharacterized LOC100266416	---	---	---
1607193_at	LOC100247765	ubiquinol oxidase 2, mitochondrial	0007585 // respiratory gaseous exchange // inferred from electronic annotation /// 0009723 // response to ethylene // inferred from electronic annotation /// 0009738 // abscisic acid-activated signaling pathway // inferred from electronic annotation /// 0035556 // intracellular signal transduction // inferred from electronic annotation /// 0055114 // oxidation-reduction process // inferred from e…	0005622 // intracellular // inferred from electronic annotation /// 0016020 // membrane // inferred from electronic annotation /// 0016021 // integral component of membrane // inferred from electronic annotation /// 0070469 // respiratory chain // inferred from electronic annotation	0009916 // alternative oxidase activity // inferred from electronic annotation /// 0016491 // oxidoreductase activity // inferred from electronic annotation /// 0046872 // metal ion binding // inferred from electronic annotation
1607320_s_at	LOC100249816 /// LOC100254961 /// LOC100260054 /// LOC100263489 /// LOC100265260	glutelin type-A 3 /// 11S globulin seed storage protein 2 /// 13S globulin basic chain-like /// glutelin type-A 3-like /// glutelin type-A 3-like	---	---	0045735 // nutrient reservoir activity // inferred from electronic annotation
1607321_at	LOC100241015	chorismate synthase 1, chloroplastic	0008652 // cellular amino acid biosynthetic process // inferred from electronic annotation /// 0009073 // aromatic amino acid family biosynthetic process // inferred from electronic annotation /// 0009423 // chorismate biosynthetic process // inferred from electronic annotation	---	0004107 // chorismate synthase activity // inferred from electronic annotation /// 0016829 // lyase activity // inferred from electronic annotation
1607328_at	LOC100253280	U-box domain-containing protein 17	0009626 // plant-type hypersensitive response // inferred from electronic annotation /// 0009814 // defense response, incompatible interaction // inferred from electronic annotation /// 0009817 // defense response to fungus, incompatible interaction // inferred from electronic annotation /// 0016567 // protein ubiquitination // inferred from electronic annotation	0000151 // ubiquitin ligase complex // inferred from electronic annotation	0004842 // ubiquitin-protein transferase activity // inferred from electronic annotation /// 0005488 // binding // inferred from electronic annotation /// 0005515 // protein binding // inferred from electronic annotation /// 0016874 // ligase activity // inferred from electronic annotation
1607338_at	LOC100259515	inositol-3-phosphate synthase	0006021 // inositol biosynthetic process // inferred from electronic annotation /// 0008654 // phospholipid biosynthetic process // inferred from electronic annotation	---	0004512 // inositol-3-phosphate synthase activity // inferred from electronic annotation
1607432_s_at		aquaporin PIP1	0	0	0
1607505_s_at	LOC100267386	aldehyde dehydrogenase family 2 member B4, mitochondrial	0008152 // metabolic process // inferred from electronic annotation /// 0055114 // oxidation-reduction process // inferred from electronic annotation	---	0016491 // oxidoreductase activity // inferred from electronic annotation /// 0016620 // oxidoreductase activity, acting on the aldehyde or oxo group of donors, NAD or NADP as acceptor // inferred from electronic annotation
1607552_at	LOC100254827	---	---	---	---
1607560_at	LOC100255800	protein TRANSPARENT TESTA 12-like	0006855 // drug transmembrane transport // inferred from electronic annotation /// 0055085 // transmembrane transport // inferred from electronic annotation	0016020 // membrane // inferred from electronic annotation /// 0016021 // integral component of membrane // inferred from electronic annotation	0015238 // drug transmembrane transporter activity // inferred from electronic annotation /// 0015297 // antiporter activity // inferred from electronic annotation
1607619_s_at	LOC100243642	uncharacterized LOC100243642	---	0016020 // membrane // inferred from electronic annotation /// 0016021 // integral component of membrane // inferred from electronic annotation	---
1607699_at	LOC100268023	inositol transporter 1	0006810 // transport // inferred from electronic annotation /// 0055085 // transmembrane transport // inferred from electronic annotation	0016020 // membrane // inferred from electronic annotation /// 0016021 // integral component of membrane // inferred from electronic annotation	0005215 // transporter activity // inferred from electronic annotation /// 0022857 // transmembrane transporter activity // inferred from electronic annotation /// 0022891 // substrate-specific transmembrane transporter activity // inferred from electronic annotation
1607713_s_at	BIG8.1	serine hydrolase-like	0008152 // metabolic process // inferred from electronic annotation	---	0016787 // hydrolase activity // inferred from electronic annotation
1607718_at	LOC100241240	trihelix transcription factor ASIL2-like	---	---	---
1607728_at	LOC100256755	E3 ubiquitin-protein ligase At3g02290	0048573 // photoperiodism, flowering // inferred from electronic annotation	---	0005515 // protein binding // inferred from electronic annotation /// 0008270 // zinc ion binding // inferred from electronic annotation /// 0046872 // metal ion binding // inferred from electronic annotation
1607805_s_at	LOC100263428	cytochrome P450 71A1-like	0055114 // oxidation-reduction process // inferred from electronic annotation	0016020 // membrane // inferred from electronic annotation /// 0016021 // integral component of membrane // inferred from electronic annotation	0004497 // monooxygenase activity // inferred from electronic annotation /// 0005506 // iron ion binding // inferred from electronic annotation /// 0009055 // electron carrier activity // inferred from electronic annotation /// 0016491 // oxidoreductase activity // inferred from electronic annotation /// 0016705 // oxidoreductase activity, acting on paired donors, with incorporation or reduction …
1607922_at	LOC100257560	uncharacterized LOC100257560	---	---	0005488 // binding // inferred from electronic annotation
1607984_at	---	---	---	---	---
1607996_at	LOC100241727	glucose-6-phosphate/phosphate translocator 2, chloroplastic	0006810 // transport // inferred from electronic annotation	0016020 // membrane // inferred from electronic annotation /// 0016021 // integral component of membrane // inferred from electronic annotation	0005215 // transporter activity // inferred from electronic annotation
1608007_x_at	---	---	---	---	---
1608022_at	LOC100267016 /// NCED1	9-cis-epoxycarotenoid dioxygenase 1	0055114 // oxidation-reduction process // inferred from electronic annotation	---	0051213 // dioxygenase activity // inferred from electronic annotation
1608067_at	LOC100262570	monoglyceride lipase	---	---	---
1608110_at	LOC100256869	centromere protein F	---	0016020 // membrane // inferred from electronic annotation /// 0016021 // integral component of membrane // inferred from electronic annotation	---
1608145_at	LOC100249147	nicotinate phosphoribosyltransferase	0009435 // NAD biosynthetic process // inferred from electronic annotation /// 0019358 // nicotinate nucleotide salvage // inferred from electronic annotation	---	0004514 // nicotinate-nucleotide diphosphorylase (carboxylating) activity // inferred from electronic annotation /// 0004516 // nicotinate phosphoribosyltransferase activity // inferred from electronic annotation
1608169_at	LOC100244143	iron-sulfur assembly protein IscA-like 2, mitochondrial	---	---	---
1608172_at	SIUP1	stress induced protein	---	---	---
1608196_at	---	---	---	---	---
1608215_s_at	LOC100250736	beta-1,3-galactosyltransferase 7	0006486 // protein glycosylation // inferred from electronic annotation	0005794 // Golgi apparatus // inferred from electronic annotation /// 0016020 // membrane // inferred from electronic annotation /// 0016021 // integral component of membrane // inferred from electronic annotation	0008378 // galactosyltransferase activity // inferred from electronic annotation /// 0016740 // transferase activity // inferred from electronic annotation /// 0016757 // transferase activity, transferring glycosyl groups // inferred from electronic annotation
1608229_s_at	LOC100244167	galactinol synthase 2	0006012 // galactose metabolic process // inferred from electronic annotation	---	0016740 // transferase activity // inferred from electronic annotation /// 0016757 // transferase activity, transferring glycosyl groups // inferred from electronic annotation /// 0047216 // inositol 3-alpha-galactosyltransferase activity // inferred from electronic annotation
1608253_at	LOC100255251	probable protein phosphatase 2C 24	0006470 // protein dephosphorylation // inferred from electronic annotation	---	0003824 // catalytic activity // inferred from electronic annotation /// 0004721 // phosphoprotein phosphatase activity // inferred from electronic annotation /// 0004722 // protein serine/threonine phosphatase activity // inferred from electronic annotation /// 0016787 // hydrolase activity // inferred from electronic annotation /// 0043169 // cation binding // inferred from electronic annotatio…
1608260_at	LOC100251558	probable glutathione S-transferase	---	---	0005515 // protein binding // inferred from electronic annotation
1608328_s_at	LOC100257331	ocs element-binding factor 1	0006355 // regulation of transcription, DNA-templated // inferred from electronic annotation	---	0003700 // transcription factor activity, sequence-specific DNA binding // inferred from electronic annotation /// 0043565 // sequence-specific DNA binding // inferred from electronic annotation
1608361_at	LOC100264929	uncharacterized LOC100264929	0015996 // chlorophyll catabolic process // inferred from electronic annotation	0009535 // chloroplast thylakoid membrane // inferred from electronic annotation /// 0016020 // membrane // inferred from electronic annotation /// 0016021 // integral component of membrane // inferred from electronic annotation	0005515 // protein binding // inferred from electronic annotation
1608381_at	LOC100244058	uncharacterized LOC100244058	---	---	---
1608399_at	LOC100258980	triacylglycerol lipase SDP1-like	0006629 // lipid metabolic process // inferred from electronic annotation /// 0008152 // metabolic process // inferred from electronic annotation	---	0004806 // triglyceride lipase activity // inferred from electronic annotation /// 0016787 // hydrolase activity // inferred from electronic annotation
1608483_at	LOC100263292	anamorsin homolog	0006915 // apoptotic process // inferred from electronic annotation /// 0008152 // metabolic process // inferred from electronic annotation /// 0016226 // iron-sulfur cluster assembly // inferred from electronic annotation /// 0032259 // methylation // inferred from electronic annotation /// 0043066 // negative regulation of apoptotic process // inferred from electronic annotation	0005737 // cytoplasm // inferred from electronic annotation /// 0005739 // mitochondrion // inferred from electronic annotation /// 0005758 // mitochondrial intermembrane space // inferred from electronic annotation	0008168 // methyltransferase activity // inferred from electronic annotation /// 0009055 // electron carrier activity // inferred from electronic annotation /// 0046872 // metal ion binding // inferred from electronic annotation /// 0051536 // iron-sulfur cluster binding // inferred from electronic annotation /// 0051537 // 2 iron, 2 sulfur cluster binding // inferred from electronic annotation
1608530_at	LOC100265997	uncharacterized LOC100265997	---	---	---
1608538_at	LOC100855082	membrane-associated 30 kDa protein, chloroplastic-like	---	---	---
1608558_s_at	LOC100259666	hydrophobic protein LTI6A	0009409 // response to cold // inferred from electronic annotation	0016020 // membrane // inferred from electronic annotation /// 0016021 // integral component of membrane // inferred from electronic annotation	---
1608566_s_at	LOC100258716	uncharacterized LOC100258716	0030001 // metal ion transport // inferred from electronic annotation	---	0046872 // metal ion binding // inferred from electronic annotation
1608688_s_at	LOC100261500	SPX domain-containing membrane protein At4g22990	0055085 // transmembrane transport // inferred from electronic annotation	0016020 // membrane // inferred from electronic annotation /// 0016021 // integral component of membrane // inferred from electronic annotation	---
1608720_at	LOC100853638	internal alternative NAD(P)H-ubiquinone oxidoreductase A1, mitochondrial	---	---	---
1608732_at	---	uncharacterized LOC104879562	---	---	---
1608771_x_at	---	---	---	---	---
1608791_at	LOC100267819	flavonol synthase/flavanone 3-hydroxylase	0055114 // oxidation-reduction process // inferred from electronic annotation	---	0016491 // oxidoreductase activity // inferred from electronic annotation /// 0016706 // oxidoreductase activity, acting on paired donors, with incorporation or reduction of molecular oxygen, 2-oxoglutarate as one donor, and incorporation of one atom each of oxygen into both donors // inferred from electronic annotation /// 0046872 // metal ion binding // inferred from electronic annotation
1608796_s_at	LOC100244413 /// LOC100259788	cysteine-rich and transmembrane domain-containing protein A-like /// cysteine-rich and transmembrane domain-containing protein A-like	---	---	---
1608802_s_at	LOC100268002	glutathione S-transferase omega-like 2	---	---	0005515 // protein binding // inferred from electronic annotation
1608860_at	LOC100241980	uncharacterized LOC100241980	---	---	---
1608863_s_at	LOC100248010	katanin p60 ATPase-containing subunit A1	0009058 // biosynthetic process // inferred from electronic annotation	0005829 // cytosol // inferred from electronic annotation	0003824 // catalytic activity // inferred from electronic annotation /// 0008483 // transaminase activity // inferred from electronic annotation /// 0016740 // transferase activity // inferred from electronic annotation /// 0030170 // pyridoxal phosphate binding // inferred from electronic annotation
1608883_at	LOC100243946	ATP-dependent 6-phosphofructokinase 3-like	0006002 // fructose 6-phosphate metabolic process // inferred from electronic annotation /// 0006096 // glycolytic process // inferred from electronic annotation /// 0008152 // metabolic process // inferred from electronic annotation /// 0016310 // phosphorylation // inferred from electronic annotation /// 0061615 // glycolytic process through fructose-6-phosphate // inferred from electronic anno…	0005737 // cytoplasm // inferred from electronic annotation /// 0005945 // 6-phosphofructokinase complex // inferred from electronic annotation	0000166 // nucleotide binding // inferred from electronic annotation /// 0003824 // catalytic activity // inferred from electronic annotation /// 0003872 // 6-phosphofructokinase activity // inferred from electronic annotation /// 0005524 // ATP binding // inferred from electronic annotation /// 0016301 // kinase activity // inferred from electronic annotation /// 0016740 // transferase activity …
1608930_at	LOC100247676 /// LOC100255699 /// LOC100262628	esterase /// esterase-like /// uncharacterized LOC100262628 /// esterase-like	0006629 // lipid metabolic process // inferred from electronic annotation /// 0008152 // metabolic process // inferred from electronic annotation	---	0016787 // hydrolase activity // inferred from electronic annotation /// 0016788 // hydrolase activity, acting on ester bonds // inferred from electronic annotation
1608931_at	LOC100242339	L-aspartate oxidase, chloroplastic	0009435 // NAD biosynthetic process // inferred from electronic annotation /// 0019363 // pyridine nucleotide biosynthetic process // inferred from electronic annotation /// 0055114 // oxidation-reduction process // inferred from electronic annotation	0005737 // cytoplasm // inferred from electronic annotation /// 0009507 // chloroplast // inferred from electronic annotation	0008734 // L-aspartate oxidase activity // inferred from electronic annotation /// 0009055 // electron carrier activity // inferred from electronic annotation /// 0016491 // oxidoreductase activity // inferred from electronic annotation /// 0044318 // L-aspartate:fumarate oxidoreductase activity // inferred from electronic annotation
1608940_at	LOC100242738	proline transporter 2-like	---	0016020 // membrane // inferred from electronic annotation /// 0016021 // integral component of membrane // inferred from electronic annotation	---
1608941_at	LOC100854478	uncharacterized LOC100854478	---	---	---
1608961_at	LOC100245515	ethylene-responsive transcription factor RAP2-4	0006351 // transcription, DNA-templated // inferred from electronic annotation /// 0006355 // regulation of transcription, DNA-templated // inferred from electronic annotation	0005634 // nucleus // inferred from electronic annotation	0003677 // DNA binding // inferred from electronic annotation /// 0003700 // transcription factor activity, sequence-specific DNA binding // inferred from electronic annotation
1608991_at	LOC100255967	probable plastidic glucose transporter 2	0006810 // transport // inferred from electronic annotation /// 0034219 // carbohydrate transmembrane transport // inferred from electronic annotation /// 0055085 // transmembrane transport // inferred from electronic annotation	0016020 // membrane // inferred from electronic annotation /// 0016021 // integral component of membrane // inferred from electronic annotation	0005215 // transporter activity // inferred from electronic annotation /// 0005351 // sugar:proton symporter activity // inferred from electronic annotation /// 0015144 // carbohydrate transmembrane transporter activity // inferred from electronic annotation /// 0022857 // transmembrane transporter activity // inferred from electronic annotation /// 0022891 // substrate-specific transmembrane tra…
1608995_at	AGA	alpha-galactosidase	0008152 // metabolic process // inferred from electronic annotation /// 0034484 // raffinose catabolic process // inferred from electronic annotation	0009506 // plasmodesma // inferred from electronic annotation	0003824 // catalytic activity // inferred from electronic annotation /// 0004553 // hydrolase activity, hydrolyzing O-glycosyl compounds // inferred from electronic annotation /// 0052692 // raffinose alpha-galactosidase activity // inferred from electronic annotation
1609060_s_at	LOC100267123	FK506-binding protein 4	0030001 // metal ion transport // inferred from electronic annotation	---	0046872 // metal ion binding // inferred from electronic annotation
1609068_at	LOC100255095	uncharacterized LOC100255095	---	---	---
1609113_s_at	LOC100266637	---	---	0016020 // membrane // inferred from electronic annotation /// 0016021 // integral component of membrane // inferred from electronic annotation	---
1609151_at	LOC100241384	external alternative NAD(P)H-ubiquinone oxidoreductase B2, mitochondrial	---	---	---
1609153_at	LOC100258310	malonate--CoA ligase	0008152 // metabolic process // inferred from electronic annotation /// 0090410 // malonate catabolic process // inferred from electronic annotation	0005634 // nucleus // inferred from electronic annotation /// 0005829 // cytosol // inferred from electronic annotation /// 0016020 // membrane // inferred from electronic annotation	0003824 // catalytic activity // inferred from electronic annotation /// 0016208 // AMP binding // inferred from electronic annotation /// 0090409 // malonyl-CoA synthetase activity // inferred from electronic annotation
1609171_at	LOC100251782	scarecrow-like protein 14	0006351 // transcription, DNA-templated // inferred from electronic annotation /// 0006355 // regulation of transcription, DNA-templated // inferred from electronic annotation	---	---
1609172_at	LOC100243607	NAC domain-containing protein 72	0006351 // transcription, DNA-templated // inferred from electronic annotation /// 0006355 // regulation of transcription, DNA-templated // inferred from electronic annotation	0005634 // nucleus // inferred from electronic annotation	0003677 // DNA binding // inferred from electronic annotation
1609218_at	LOC100854891	uncharacterized LOC100854891	---	---	---
1609257_at	LOC100251924	uncharacterized LOC100251924	---	---	---
1609258_at	LOC100249520	copper amine oxidase 1	0009308 // amine metabolic process // inferred from electronic annotation /// 0055114 // oxidation-reduction process // inferred from electronic annotation	---	0005507 // copper ion binding // inferred from electronic annotation /// 0008131 // primary amine oxidase activity // inferred from electronic annotation /// 0016491 // oxidoreductase activity // inferred from electronic annotation /// 0046872 // metal ion binding // inferred from electronic annotation /// 0048038 // quinone binding // inferred from electronic annotation
1609295_at	LOC100245524	homeobox-leucine zipper protein ATHB-12	0006351 // transcription, DNA-templated // inferred from electronic annotation /// 0006355 // regulation of transcription, DNA-templated // inferred from electronic annotation	0005634 // nucleus // inferred from electronic annotation	0000976 // transcription regulatory region sequence-specific DNA binding // inferred from electronic annotation /// 0003677 // DNA binding // inferred from electronic annotation /// 0003700 // transcription factor activity, sequence-specific DNA binding // inferred from electronic annotation /// 0043565 // sequence-specific DNA binding // inferred from electronic annotation
1609307_at	LOC100254698	4-coumarate--CoA ligase 2	0008152 // metabolic process // inferred from electronic annotation	---	0003824 // catalytic activity // inferred from electronic annotation /// 0016874 // ligase activity // inferred from electronic annotation
1609351_at	---	uncharacterized protein At1g15400-like	---	---	---
1609372_at	LOC100258305	short-chain dehydrogenase reductase 2a	0008152 // metabolic process // inferred from electronic annotation /// 0055114 // oxidation-reduction process // inferred from electronic annotation	0005777 // peroxisome // inferred from electronic annotation	0000166 // nucleotide binding // inferred from electronic annotation /// 0016491 // oxidoreductase activity // inferred from electronic annotation
1609397_at	LOC100248717	bifunctional riboflavin biosynthesis protein RIBA 1, chloroplastic-like	0009231 // riboflavin biosynthetic process // inferred from electronic annotation /// 0048767 // root hair elongation // inferred from electronic annotation	0009570 // chloroplast stroma // inferred from electronic annotation /// 0016020 // membrane // inferred from electronic annotation	0003935 // GTP cyclohydrolase II activity // inferred from electronic annotation /// 0008686 // 3,4-dihydroxy-2-butanone-4-phosphate synthase activity // inferred from electronic annotation
1609405_at	LOC100254860	solute carrier family 25 member 44	0006810 // transport // inferred from electronic annotation /// 0006839 // mitochondrial transport // inferred from electronic annotation /// 0055085 // transmembrane transport // inferred from electronic annotation	0005739 // mitochondrion // inferred from electronic annotation /// 0005743 // mitochondrial inner membrane // inferred from electronic annotation /// 0016020 // membrane // inferred from electronic annotation /// 0016021 // integral component of membrane // inferred from electronic annotation	---
1609447_at	LOC100262687	uncharacterized LOC100262687	---	0009535 // chloroplast thylakoid membrane // inferred from electronic annotation /// 0016020 // membrane // inferred from electronic annotation /// 0016021 // integral component of membrane // inferred from electronic annotation	---
1609451_at	LOC100265442	pheophytinase, chloroplastic	0015996 // chlorophyll catabolic process // inferred from electronic annotation	0009507 // chloroplast // inferred from electronic annotation	0005515 // protein binding // inferred from electronic annotation /// 0016787 // hydrolase activity // inferred from electronic annotation /// 0080124 // pheophytinase activity // inferred from electronic annotation
1609487_at	LOC100246811	UDP-arabinopyranose mutase 1	0030244 // cellulose biosynthetic process // inferred from electronic annotation /// 0033356 // UDP-L-arabinose metabolic process // inferred from electronic annotation /// 0071555 // cell wall organization // inferred from electronic annotation	0005618 // cell wall // inferred from electronic annotation /// 0005794 // Golgi apparatus // inferred from electronic annotation /// 0005829 // cytosol // inferred from electronic annotation /// 0009506 // plasmodesma // inferred from electronic annotation /// 0016020 // membrane // inferred from electronic annotation /// 0030054 // cell junction // inferred from electronic annotation	0008466 // glycogenin glucosyltransferase activity // inferred from electronic annotation /// 0016758 // transferase activity, transferring hexosyl groups // inferred from electronic annotation /// 0016866 // intramolecular transferase activity // inferred from electronic annotation /// 0052691 // UDP-arabinopyranose mutase activity // inferred from electronic annotation
1609491_at	LOC100260662	carboxyl-terminal-processing peptidase 3, chloroplastic	0006508 // proteolysis // inferred from electronic annotation /// 0015996 // chlorophyll catabolic process // inferred from electronic annotation /// 0035556 // intracellular signal transduction // inferred from electronic annotation	0009543 // chloroplast thylakoid lumen // inferred from electronic annotation /// 0016020 // membrane // inferred from electronic annotation	0005515 // protein binding // inferred from electronic annotation /// 0008236 // serine-type peptidase activity // inferred from electronic annotation
1609503_at	LOC100267009	uncharacterized LOC100267009	---	0005886 // plasma membrane // inferred from electronic annotation	---
1609554_at	LOC100261583	18.1 kDa class I heat shock protein	---	---	---
1609566_at	LOC100257796	lipase-like PAD4	0000165 // MAPK cascade // inferred from electronic annotation /// 0001666 // response to hypoxia // inferred from electronic annotation /// 0002213 // defense response to insect // inferred from electronic annotation /// 0002679 // respiratory burst involved in defense response // inferred from electronic annotation /// 0006355 // regulation of transcription, DNA-templated // inferred from elect…	0005634 // nucleus // inferred from electronic annotation	0004806 // triglyceride lipase activity // inferred from electronic annotation /// 0005515 // protein binding // inferred from electronic annotation /// 0016298 // lipase activity // inferred from electronic annotation /// 0016787 // hydrolase activity // inferred from electronic annotation
1609567_at	LOC100241045	nitronate monooxygenase	0008152 // metabolic process // inferred from electronic annotation /// 0046482 // para-aminobenzoic acid metabolic process // inferred from electronic annotation /// 0055114 // oxidation-reduction process // inferred from electronic annotation	0005829 // cytosol // inferred from electronic annotation	0003824 // catalytic activity // inferred from electronic annotation /// 0003938 // IMP dehydrogenase activity // inferred from electronic annotation /// 0016491 // oxidoreductase activity // inferred from electronic annotation /// 0018580 // nitronate monooxygenase activity // inferred from electronic annotation
1609670_at	LOC100253141	uncharacterized LOC100253141	---	---	---
1609681_at	LOC100257895	uncharacterized LOC100257895	0046777 // protein autophosphorylation // inferred from electronic annotation	---	0004674 // protein serine/threonine kinase activity // inferred from electronic annotation /// 0005515 // protein binding // inferred from electronic annotation
1609688_at	LOC100265992	UPF0483 protein AGAP003155	0009611 // response to wounding // inferred from electronic annotation /// 0009620 // response to fungus // inferred from electronic annotation /// 0009693 // ethylene biosynthetic process // inferred from electronic annotation /// 0009695 // jasmonic acid biosynthetic process // inferred from electronic annotation /// 0009753 // response to jasmonic acid // inferred from electronic annotation //…	---	---
1609697_at	LOC100241891	Stilbene synthase 4 /// stilbene synthase 4 /// stilbene synthase 4-like /// stilbene synthase 4-like	0006952 // defense response // inferred from electronic annotation /// 0008152 // metabolic process // inferred from electronic annotation /// 0009058 // biosynthetic process // inferred from electronic annotation	0005737 // cytoplasm // inferred from electronic annotation	0003824 // catalytic activity // inferred from electronic annotation /// 0016740 // transferase activity // inferred from electronic annotation /// 0016746 // transferase activity, transferring acyl groups // inferred from electronic annotation /// 0016747 // transferase activity, transferring acyl groups other than amino-acyl groups // inferred from electronic annotation /// 0050350 // trihydrox…
1609699_at	LOC100241045	nitronate monooxygenase	0008152 // metabolic process // inferred from electronic annotation /// 0046482 // para-aminobenzoic acid metabolic process // inferred from electronic annotation /// 0055114 // oxidation-reduction process // inferred from electronic annotation	0005829 // cytosol // inferred from electronic annotation	0003824 // catalytic activity // inferred from electronic annotation /// 0003938 // IMP dehydrogenase activity // inferred from electronic annotation /// 0016491 // oxidoreductase activity // inferred from electronic annotation /// 0018580 // nitronate monooxygenase activity // inferred from electronic annotation
1609766_at	LOC100255070	aspartic proteinase-like protein 2	0006508 // proteolysis // inferred from electronic annotation	---	0004190 // aspartic-type endopeptidase activity // inferred from electronic annotation
1609828_at	LOC100255700	auxin-induced protein X10A	0009733 // response to auxin // inferred from electronic annotation	---	---
1609837_s_at	LOC100258413	heat stress transcription factor A-4a	0006355 // regulation of transcription, DNA-templated // inferred from electronic annotation /// 0009408 // response to heat // inferred from electronic annotation	0005634 // nucleus // inferred from electronic annotation	0003677 // DNA binding // inferred from electronic annotation /// 0003700 // transcription factor activity, sequence-specific DNA binding // inferred from electronic annotation /// 0043565 // sequence-specific DNA binding // inferred from electronic annotation
1609867_s_at	LOC100261521	uncharacterized LOC100261521	0008152 // metabolic process // inferred from electronic annotation /// 0015996 // chlorophyll catabolic process // inferred from electronic annotation	---	0003824 // catalytic activity // inferred from electronic annotation /// 0016787 // hydrolase activity // inferred from electronic annotation
1609872_at	LOC100258467	probable protein phosphatase 2C 44	0006470 // protein dephosphorylation // inferred from electronic annotation /// 0008152 // metabolic process // inferred from electronic annotation	---	0003824 // catalytic activity // inferred from electronic annotation /// 0004722 // protein serine/threonine phosphatase activity // inferred from electronic annotation
1609917_at	LOC100266307	probable mitochondrial 2-oxoglutarate/malate carrier protein-like /// mitochondrial uncoupling protein 5-like	0006810 // transport // inferred from electronic annotation /// 0006839 // mitochondrial transport // inferred from electronic annotation	0016020 // membrane // inferred from electronic annotation /// 0016021 // integral component of membrane // inferred from electronic annotation /// 0031966 // mitochondrial membrane // inferred from electronic annotation	---
1609922_s_at	LOC100260685	indole-3-acetic acid-induced protein ARG2	0006950 // response to stress // inferred from electronic annotation	---	---
1609949_at	LOC100259551	heat shock cognate 70 kDa protein 1-like	---	---	0000166 // nucleotide binding // inferred from electronic annotation /// 0005524 // ATP binding // inferred from electronic annotation
1609973_at	LOC100244406	ABC transporter G family member 11	0008152 // metabolic process // inferred from electronic annotation	0016020 // membrane // inferred from electronic annotation /// 0016021 // integral component of membrane // inferred from electronic annotation	0000166 // nucleotide binding // inferred from electronic annotation /// 0005524 // ATP binding // inferred from electronic annotation /// 0016887 // ATPase activity // inferred from electronic annotation /// 0017111 // nucleoside-triphosphatase activity // inferred from electronic annotation
1609980_a_at	PVVSPMS	spermine synthase	0006595 // polyamine metabolic process // inferred from electronic annotation /// 0006596 // polyamine biosynthetic process // inferred from electronic annotation /// 0042742 // defense response to bacterium // inferred from electronic annotation	0005737 // cytoplasm // inferred from electronic annotation	0003824 // catalytic activity // inferred from electronic annotation /// 0004766 // spermidine synthase activity // inferred from electronic annotation /// 0016740 // transferase activity // inferred from electronic annotation /// 0016768 // spermine synthase activity // inferred from electronic annotation
1609984_at	LOC100262346	extradiol ring-cleavage dioxygenase	0006725 // cellular aromatic compound metabolic process // inferred from electronic annotation /// 0055114 // oxidation-reduction process // inferred from electronic annotation	---	0008198 // ferrous iron binding // inferred from electronic annotation /// 0008270 // zinc ion binding // inferred from electronic annotation /// 0016491 // oxidoreductase activity // inferred from electronic annotation /// 0016701 // oxidoreductase activity, acting on single donors with incorporation of molecular oxygen // inferred from electronic annotation
1609985_at	LOC100255189	ATP-citrate synthase alpha chain protein 1	---	---	---
1609995_s_at	LOC100256784	aconitase 2, mitochondrial	0055114 // oxidation-reduction process // inferred from electronic annotation	---	0016491 // oxidoreductase activity // inferred from electronic annotation /// 0016706 // oxidoreductase activity, acting on paired donors, with incorporation or reduction of molecular oxygen, 2-oxoglutarate as one donor, and incorporation of one atom each of oxygen into both donors // inferred from electronic annotation /// 0046872 // metal ion binding // inferred from electronic annotation
1610008_s_at	LOC100266026	3-hydroxyisobutyryl-CoA hydrolase-like protein 5	0006635 // fatty acid beta-oxidation // inferred from electronic annotation /// 0008152 // metabolic process // inferred from electronic annotation	---	0003824 // catalytic activity // inferred from electronic annotation /// 0003860 // 3-hydroxyisobutyryl-CoA hydrolase activity // inferred from electronic annotation /// 0016836 // hydro-lyase activity // inferred from electronic annotation
1610059_at	LOC100265578	probable low-specificity L-threonine aldolase 1	0006520 // cellular amino acid metabolic process // inferred from electronic annotation	---	0003824 // catalytic activity // inferred from electronic annotation /// 0016829 // lyase activity // inferred from electronic annotation /// 0030170 // pyridoxal phosphate binding // inferred from electronic annotation
1610081_a_at	LOC100252790	uncharacterized LOC100252790	0006914 // autophagy // inferred from electronic annotation /// 0009651 // response to salt stress // inferred from electronic annotation	---	---
1610126_at	LOC100256163	aspartate aminotransferase, cytoplasmic	0006520 // cellular amino acid metabolic process // inferred from electronic annotation /// 0006635 // fatty acid beta-oxidation // inferred from electronic annotation /// 0009058 // biosynthetic process // inferred from electronic annotation /// 0009407 // toxin catabolic process // inferred from electronic annotation /// 0009693 // ethylene biosynthetic process // inferred from electronic annot…	0005777 // peroxisome // inferred from electronic annotation /// 0009536 // plastid // inferred from electronic annotation /// 0016020 // membrane // inferred from electronic annotation	0003824 // catalytic activity // inferred from electronic annotation /// 0004069 // L-aspartate:2-oxoglutarate aminotransferase activity // inferred from electronic annotation /// 0008483 // transaminase activity // inferred from electronic annotation /// 0016740 // transferase activity // inferred from electronic annotation /// 0030170 // pyridoxal phosphate binding // inferred from electronic a…
1610138_at	LOC100267148	CBS domain-containing protein CBSX5	---	---	---
1610206_at	LOC100241377	phenylalanine ammonia-lyase	0006559 // L-phenylalanine catabolic process // inferred from electronic annotation /// 0009058 // biosynthetic process // inferred from electronic annotation /// 0009698 // phenylpropanoid metabolic process // inferred from electronic annotation /// 0009800 // cinnamic acid biosynthetic process // inferred from electronic annotation	0005737 // cytoplasm // inferred from electronic annotation	0003824 // catalytic activity // inferred from electronic annotation /// 0016829 // lyase activity // inferred from electronic annotation /// 0016841 // ammonia-lyase activity // inferred from electronic annotation /// 0045548 // phenylalanine ammonia-lyase activity // inferred from electronic annotation
1610213_at	LOC100253855	BRASSINOSTEROID INSENSITIVE 1-associated receptor kinase 1	0006468 // protein phosphorylation // inferred from electronic annotation /// 0016310 // phosphorylation // inferred from electronic annotation	0016020 // membrane // inferred from electronic annotation /// 0016021 // integral component of membrane // inferred from electronic annotation	0000166 // nucleotide binding // inferred from electronic annotation /// 0004672 // protein kinase activity // inferred from electronic annotation /// 0004674 // protein serine/threonine kinase activity // inferred from electronic annotation /// 0005515 // protein binding // inferred from electronic annotation /// 0005524 // ATP binding // inferred from electronic annotation /// 0016301 // kinase…
1610218_s_at	LOC100261061 /// LOC100264653	UDP-glucose 6-dehydrogenase 3 /// UDP-glucose 6-dehydrogenase-like	0055114 // oxidation-reduction process // inferred from electronic annotation	---	0000166 // nucleotide binding // inferred from electronic annotation /// 0003979 // UDP-glucose 6-dehydrogenase activity // inferred from electronic annotation /// 0016491 // oxidoreductase activity // inferred from electronic annotation /// 0016616 // oxidoreductase activity, acting on the CH-OH group of donors, NAD or NADP as acceptor // inferred from electronic annotation /// 0050662 // coenzy…
1610243_at	LOC100242434	probable glutathione S-transferase	---	---	0005515 // protein binding // inferred from electronic annotation
1610325_at	LOC100241660	cytochrome P450 71A26-like	0055114 // oxidation-reduction process // inferred from electronic annotation	0016020 // membrane // inferred from electronic annotation /// 0016021 // integral component of membrane // inferred from electronic annotation	0004497 // monooxygenase activity // inferred from electronic annotation /// 0005506 // iron ion binding // inferred from electronic annotation /// 0009055 // electron carrier activity // inferred from electronic annotation /// 0016491 // oxidoreductase activity // inferred from electronic annotation /// 0016705 // oxidoreductase activity, acting on paired donors, with incorporation or reduction …
1610330_at	LOC100852428	zinc finger A20 and AN1 domain-containing stress-associated protein 5	0006007 // glucose catabolic process // inferred from electronic annotation /// 0009414 // response to water deprivation // inferred from electronic annotation /// 0016567 // protein ubiquitination // inferred from electronic annotation /// 0051865 // protein autoubiquitination // inferred from electronic annotation	0005634 // nucleus // inferred from electronic annotation	0003677 // DNA binding // inferred from electronic annotation /// 0004842 // ubiquitin-protein transferase activity // inferred from electronic annotation /// 0008270 // zinc ion binding // inferred from electronic annotation /// 0046872 // metal ion binding // inferred from electronic annotation
1610356_at	LOC100262760	putative nuclease HARBI1	---	---	---
1610363_at	LOC100267452	ABC transporter B family member 11	0006810 // transport // inferred from electronic annotation /// 0008152 // metabolic process // inferred from electronic annotation /// 0055085 // transmembrane transport // inferred from electronic annotation	0016020 // membrane // inferred from electronic annotation /// 0016021 // integral component of membrane // inferred from electronic annotation	0000166 // nucleotide binding // inferred from electronic annotation /// 0005524 // ATP binding // inferred from electronic annotation /// 0016887 // ATPase activity // inferred from electronic annotation /// 0017111 // nucleoside-triphosphatase activity // inferred from electronic annotation /// 0042626 // ATPase activity, coupled to transmembrane movement of substances // inferred from electron…
1610372_at	LOC100260039	protein TIFY 10A	---	---	---
1610410_at	LOC100251984	UDP-glycosyltransferase 87A1-like	0008152 // metabolic process // inferred from electronic annotation	---	0016740 // transferase activity // inferred from electronic annotation /// 0016757 // transferase activity, transferring glycosyl groups // inferred from electronic annotation /// 0016758 // transferase activity, transferring hexosyl groups // inferred from electronic annotation
1610433_at	LOC100250736	beta-1,3-galactosyltransferase 7	0006486 // protein glycosylation // inferred from electronic annotation	0005794 // Golgi apparatus // inferred from electronic annotation /// 0016020 // membrane // inferred from electronic annotation /// 0016021 // integral component of membrane // inferred from electronic annotation	0008378 // galactosyltransferase activity // inferred from electronic annotation /// 0016740 // transferase activity // inferred from electronic annotation /// 0016757 // transferase activity, transferring glycosyl groups // inferred from electronic annotation
1610480_at	LOC100254239	NAC domain-containing protein 21/22-like	0006351 // transcription, DNA-templated // inferred from electronic annotation /// 0006355 // regulation of transcription, DNA-templated // inferred from electronic annotation	0005634 // nucleus // inferred from electronic annotation	0003677 // DNA binding // inferred from electronic annotation
1610522_a_at	LOC100259194	probable LRR receptor-like serine/threonine-protein kinase At2g16250	0006468 // protein phosphorylation // inferred from electronic annotation	0016020 // membrane // inferred from electronic annotation /// 0016021 // integral component of membrane // inferred from electronic annotation	0004672 // protein kinase activity // inferred from electronic annotation /// 0005515 // protein binding // inferred from electronic annotation /// 0005524 // ATP binding // inferred from electronic annotation /// 0016772 // transferase activity, transferring phosphorus-containing groups // inferred from electronic annotation
1610524_s_at	LOC100254725	heat shock 70kDa protein 1/8-like	---	---	0000166 // nucleotide binding // inferred from electronic annotation /// 0005524 // ATP binding // inferred from electronic annotation
1610537_at	LOC100261105	uncharacterized LOC100261105	---	---	---
1610600_at	LOC100248732 /// LOC100853220	uncharacterized LOC100853220	---	---	---
1610623_s_at	LOC100258038	cytochrome b561 and DOMON domain-containing protein At5g35735	0006612 // protein targeting to membrane // inferred from electronic annotation /// 0009625 // response to insect // inferred from electronic annotation /// 0009862 // systemic acquired resistance, salicylic acid mediated signaling pathway // inferred from electronic annotation /// 0009963 // positive regulation of flavonoid biosynthetic process // inferred from electronic annotation /// 0010363 …	0005886 // plasma membrane // inferred from electronic annotation /// 0016020 // membrane // inferred from electronic annotation /// 0016021 // integral component of membrane // inferred from electronic annotation	---
1610633_at	---	B-box zinc finger protein 32	---	0005622 // intracellular // inferred from electronic annotation	0008270 // zinc ion binding // inferred from electronic annotation
1610646_s_at	LOC100242636	beta-amylase 1, chloroplastic	0000272 // polysaccharide catabolic process // inferred from electronic annotation /// 0005975 // carbohydrate metabolic process // inferred from electronic annotation	---	0003824 // catalytic activity // inferred from electronic annotation /// 0016161 // beta-amylase activity // inferred from electronic annotation
1610696_s_at	LOC100262975	probable transporter mch1	---	0005634 // nucleus // inferred from electronic annotation /// 0016020 // membrane // inferred from electronic annotation /// 0016021 // integral component of membrane // inferred from electronic annotation	---
1610698_x_at	---	---	---	---	---
1610712_s_at	LOC100261124	phosphate carrier protein, mitochondrial-like	0006810 // transport // inferred from electronic annotation	0016020 // membrane // inferred from electronic annotation /// 0016021 // integral component of membrane // inferred from electronic annotation	---
1610775_s_at	LOC100254080	probable WRKY transcription factor 75	0006355 // regulation of transcription, DNA-templated // inferred from electronic annotation	---	0003700 // transcription factor activity, sequence-specific DNA binding // inferred from electronic annotation /// 0043565 // sequence-specific DNA binding // inferred from electronic annotation
1610780_at	LOC100262762	shikimate kinase	0016310 // phosphorylation // inferred from electronic annotation	---	0016301 // kinase activity // inferred from electronic annotation
1610800_at	---	---	---	---	---
1610824_s_at	LOC100246143 /// LOC100254891 /// LOC100259169 /// LOC100853406 /// LOC100855299 /// STS	stilbene synthase 2 /// stilbene synthase 2 /// stilbene synthase 2 /// stilbene synthase	0006952 // defense response // inferred from electronic annotation /// 0008152 // metabolic process // inferred from electronic annotation /// 0009058 // biosynthetic process // inferred from electronic annotation	0005737 // cytoplasm // inferred from electronic annotation	0003824 // catalytic activity // inferred from electronic annotation /// 0016740 // transferase activity // inferred from electronic annotation /// 0016746 // transferase activity, transferring acyl groups // inferred from electronic annotation /// 0016747 // transferase activity, transferring acyl groups other than amino-acyl groups // inferred from electronic annotation /// 0050350 // trihydrox…
1610839_at	LOC100244263	peroxisomal adenine nucleotide carrier 1	0006810 // transport // inferred from electronic annotation /// 0055085 // transmembrane transport // inferred from electronic annotation	0016020 // membrane // inferred from electronic annotation /// 0016021 // integral component of membrane // inferred from electronic annotation	---
1610901_at	LOC100266451	2-aminoethanethiol dioxygenase	0001666 // response to hypoxia // inferred from electronic annotation /// 0009862 // systemic acquired resistance, salicylic acid mediated signaling pathway // inferred from electronic annotation /// 0010089 // xylem development // inferred from electronic annotation /// 0010310 // regulation of hydrogen peroxide metabolic process // inferred from electronic annotation /// 0044036 // cell wall ma…	---	0016702 // oxidoreductase activity, acting on single donors with incorporation of molecular oxygen, incorporation of two atoms of oxygen // inferred from electronic annotation /// 0047800 // cysteamine dioxygenase activity // inferred from electronic annotation
1610920_at	LOC100257224	CBS domain-containing protein CBSX1, chloroplastic	0042744 // hydrogen peroxide catabolic process // inferred from electronic annotation /// 0045454 // cell redox homeostasis // inferred from electronic annotation	0005623 // cell // inferred from electronic annotation /// 0009570 // chloroplast stroma // inferred from electronic annotation	0030554 // adenyl nucleotide binding // inferred from electronic annotation
1610961_s_at	LOC100263495	dynein light chain LC6, flagellar outer arm	0007017 // microtubule-based process // inferred from electronic annotation	0005875 // microtubule associated complex // inferred from electronic annotation	---
1610976_s_at	LOC100249497	protein SSUH2 homolog	---	---	0031072 // heat shock protein binding // inferred from electronic annotation /// 0051082 // unfolded protein binding // inferred from electronic annotation
1610987_at	---	---	---	---	---
1611015_at	---	rho GTPase-activating protein gacV-like	---	0016020 // membrane // inferred from electronic annotation /// 0016021 // integral component of membrane // inferred from electronic annotation	---
1611027_at	CWINV	cell wall apoplastic invertase	0005975 // carbohydrate metabolic process // inferred from electronic annotation /// 0008152 // metabolic process // inferred from electronic annotation	---	0004553 // hydrolase activity, hydrolyzing O-glycosyl compounds // inferred from electronic annotation /// 0016787 // hydrolase activity // inferred from electronic annotation /// 0016798 // hydrolase activity, acting on glycosyl bonds // inferred from electronic annotation
1611046_at	LOC100251124 /// LOC100256282	uncharacterized LOC100256282	---	---	---
1611117_at	---	---	---	---	---
1611172_at	CIPK02	CBL-interacting protein kinase 02	0006468 // protein phosphorylation // inferred from electronic annotation /// 0007165 // signal transduction // inferred from electronic annotation /// 0016310 // phosphorylation // inferred from electronic annotation	0016020 // membrane // inferred from electronic annotation /// 0016021 // integral component of membrane // inferred from electronic annotation	0000166 // nucleotide binding // inferred from electronic annotation /// 0004672 // protein kinase activity // inferred from electronic annotation /// 0004674 // protein serine/threonine kinase activity // inferred from electronic annotation /// 0005524 // ATP binding // inferred from electronic annotation /// 0016301 // kinase activity // inferred from electronic annotation /// 0016740 // transf…
1611190_s_at	LOC100252908 /// RS /// STS /// VINST1	stilbene synthase 1 /// resveratrol synthase /// stilbene synthase /// stilbene synthase	0006952 // defense response // inferred from electronic annotation /// 0008152 // metabolic process // inferred from electronic annotation /// 0009058 // biosynthetic process // inferred from electronic annotation	0005737 // cytoplasm // inferred from electronic annotation	0003824 // catalytic activity // inferred from electronic annotation /// 0016740 // transferase activity // inferred from electronic annotation /// 0016746 // transferase activity, transferring acyl groups // inferred from electronic annotation /// 0016747 // transferase activity, transferring acyl groups other than amino-acyl groups // inferred from electronic annotation /// 0050350 // trihydrox…
1611272_at	LOC100246645	uncharacterized LOC100246645	---	0016020 // membrane // inferred from electronic annotation /// 0016021 // integral component of membrane // inferred from electronic annotation	---
1611296_at	LOC100265112	protein STAY-GREEN 1, chloroplastic-like	---	---	---
1611422_at	LOC100262373	transcription factor ORG2	---	---	---
1611428_at	LOC100242068	mitogen-activated protein kinase 7	0000165 // MAPK cascade // inferred from electronic annotation /// 0006468 // protein phosphorylation // inferred from electronic annotation /// 0016310 // phosphorylation // inferred from electronic annotation	0005622 // intracellular // inferred from electronic annotation	0000166 // nucleotide binding // inferred from electronic annotation /// 0004672 // protein kinase activity // inferred from electronic annotation /// 0004674 // protein serine/threonine kinase activity // inferred from electronic annotation /// 0004707 // MAP kinase activity // inferred from electronic annotation /// 0005524 // ATP binding // inferred from electronic annotation /// 0016301 // ki…
1611452_at	LOC100246482	hydroquinone glucosyltransferase	0008152 // metabolic process // inferred from electronic annotation	---	0016740 // transferase activity // inferred from electronic annotation /// 0016757 // transferase activity, transferring glycosyl groups // inferred from electronic annotation /// 0016758 // transferase activity, transferring hexosyl groups // inferred from electronic annotation
1611488_at	LOC100267776	1-acylglycerol-3-phosphate O-acyltransferase	0009407 // toxin catabolic process // inferred from electronic annotation /// 0010200 // response to chitin // inferred from electronic annotation /// 0010583 // response to cyclopentenone // inferred from electronic annotation /// 0052542 // defense response by callose deposition // inferred from electronic annotation /// 0055088 // lipid homeostasis // inferred from electronic annotation /// 00…	---	0004623 // phospholipase A2 activity // inferred from electronic annotation /// 0016298 // lipase activity // inferred from electronic annotation /// 0016787 // hydrolase activity // inferred from electronic annotation /// 0042171 // lysophosphatidic acid acyltransferase activity // inferred from electronic annotation
1611497_at	LOC100257576	probable potassium transporter 17	0006811 // ion transport // inferred from electronic annotation /// 0006813 // potassium ion transport // inferred from electronic annotation /// 0071805 // potassium ion transmembrane transport // inferred from electronic annotation	0016020 // membrane // inferred from electronic annotation /// 0016021 // integral component of membrane // inferred from electronic annotation	0015079 // potassium ion transmembrane transporter activity // inferred from electronic annotation
1611548_s_at	LOC100248610	uncharacterized LOC100257186	---	---	0005509 // calcium ion binding // inferred from electronic annotation
1611569_at	LOC100267541	chitin-inducible gibberellin-responsive protein 1-like	0006351 // transcription, DNA-templated // inferred from electronic annotation /// 0006355 // regulation of transcription, DNA-templated // inferred from electronic annotation	---	---
1611572_at	LOC100255220	uncharacterized protein At5g39865	0045454 // cell redox homeostasis // inferred from electronic annotation /// 0048653 // anther development // inferred from electronic annotation /// 0055114 // oxidation-reduction process // inferred from electronic annotation	0005623 // cell // inferred from electronic annotation	0009055 // electron carrier activity // inferred from electronic annotation /// 0015035 // protein disulfide oxidoreductase activity // inferred from electronic annotation
1611577_at	---	---	---	---	---
1611611_at	LOC100259980	germin-like protein	---	0005576 // extracellular region // inferred from electronic annotation	0030145 // manganese ion binding // inferred from electronic annotation /// 0045735 // nutrient reservoir activity // inferred from electronic annotation /// 0046872 // metal ion binding // inferred from electronic annotation
1611625_at	LOC100257936	BAHD acyltransferase DCR	0008152 // metabolic process // inferred from electronic annotation	---	0016740 // transferase activity // inferred from electronic annotation /// 0016747 // transferase activity, transferring acyl groups other than amino-acyl groups // inferred from electronic annotation
1611643_at	LOC100247789	putative syntaxin-24-like	---	0016020 // membrane // inferred from electronic annotation /// 0016021 // integral component of membrane // inferred from electronic annotation	---
1611650_at	LOC100244122	probable WRKY transcription factor 7	0002679 // respiratory burst involved in defense response // inferred from electronic annotation /// 0006355 // regulation of transcription, DNA-templated // inferred from electronic annotation /// 0009693 // ethylene biosynthetic process // inferred from electronic annotation /// 0035556 // intracellular signal transduction // inferred from electronic annotation	0005622 // intracellular // inferred from electronic annotation	0003700 // transcription factor activity, sequence-specific DNA binding // inferred from electronic annotation /// 0005516 // calmodulin binding // inferred from electronic annotation /// 0043565 // sequence-specific DNA binding // inferred from electronic annotation
1611662_at	LOC100252443	probable mitochondrial chaperone BCS1-B	---	---	0000166 // nucleotide binding // inferred from electronic annotation /// 0005524 // ATP binding // inferred from electronic annotation /// 0017111 // nucleoside-triphosphatase activity // inferred from electronic annotation
1611851_at	LOC100251605	ATP-dependent 6-phosphofructokinase 2	0006002 // fructose 6-phosphate metabolic process // inferred from electronic annotation /// 0006096 // glycolytic process // inferred from electronic annotation /// 0008152 // metabolic process // inferred from electronic annotation /// 0016310 // phosphorylation // inferred from electronic annotation /// 0061615 // glycolytic process through fructose-6-phosphate // inferred from electronic anno…	0005737 // cytoplasm // inferred from electronic annotation /// 0005829 // cytosol // inferred from electronic annotation /// 0005945 // 6-phosphofructokinase complex // inferred from electronic annotation	0000166 // nucleotide binding // inferred from electronic annotation /// 0003824 // catalytic activity // inferred from electronic annotation /// 0003872 // 6-phosphofructokinase activity // inferred from electronic annotation /// 0005524 // ATP binding // inferred from electronic annotation /// 0016301 // kinase activity // inferred from electronic annotation /// 0016740 // transferase activity …
1611872_at	LOC100266256	3-ketoacyl-CoA synthase 11-like	0006633 // fatty acid biosynthetic process // inferred from electronic annotation /// 0008152 // metabolic process // inferred from electronic annotation /// 0008610 // lipid biosynthetic process // inferred from electronic annotation	0016020 // membrane // inferred from electronic annotation /// 0016021 // integral component of membrane // inferred from electronic annotation	0003824 // catalytic activity // inferred from electronic annotation /// 0016740 // transferase activity // inferred from electronic annotation /// 0016746 // transferase activity, transferring acyl groups // inferred from electronic annotation /// 0016747 // transferase activity, transferring acyl groups other than amino-acyl groups // inferred from electronic annotation
1611875_at	LOC100253026	methionine gamma-lyase	0006520 // cellular amino acid metabolic process // inferred from electronic annotation /// 0006730 // one-carbon metabolic process // inferred from electronic annotation /// 0019458 // methionine catabolic process via 2-oxobutanoate // inferred from electronic annotation /// 0051289 // protein homotetramerization // inferred from electronic annotation	0005829 // cytosol // inferred from electronic annotation	0003824 // catalytic activity // inferred from electronic annotation /// 0018826 // methionine gamma-lyase activity // inferred from electronic annotation /// 0030170 // pyridoxal phosphate binding // inferred from electronic annotation
1611892_s_at	LOC100242738	proline transporter 2-like	---	0016020 // membrane // inferred from electronic annotation /// 0016021 // integral component of membrane // inferred from electronic annotation	---
1612044_s_at	LOC100252443	probable mitochondrial chaperone BCS1-B	---	---	0000166 // nucleotide binding // inferred from electronic annotation /// 0005524 // ATP binding // inferred from electronic annotation /// 0017111 // nucleoside-triphosphatase activity // inferred from electronic annotation
1612056_at	LOC100263511	mannose-6-phosphate isomerase 1	0005975 // carbohydrate metabolic process // inferred from electronic annotation /// 0009298 // GDP-mannose biosynthetic process // inferred from electronic annotation	---	0004476 // mannose-6-phosphate isomerase activity // inferred from electronic annotation /// 0008270 // zinc ion binding // inferred from electronic annotation /// 0016853 // isomerase activity // inferred from electronic annotation /// 0046872 // metal ion binding // inferred from electronic annotation
1612057_s_at	LOC100241023	uncharacterized LOC100241023	0007165 // signal transduction // inferred from electronic annotation /// 0009414 // response to water deprivation // inferred from electronic annotation /// 0009723 // response to ethylene // inferred from electronic annotation /// 0009733 // response to auxin // inferred from electronic annotation /// 0009737 // response to abscisic acid // inferred from electronic annotation /// 0009738 // abs…	---	---
1612098_x_at	LOC100264572	---	---	---	---
1612108_at	LOC100248099	uncharacterized LOC100248099	---	---	---
1612190_at	LOC100267750	allene oxide synthase	0000096 // sulfur amino acid metabolic process // inferred from electronic annotation /// 0000165 // MAPK cascade // inferred from electronic annotation /// 0006546 // glycine catabolic process // inferred from electronic annotation /// 0006569 // tryptophan catabolic process // inferred from electronic annotation /// 0006612 // protein targeting to membrane // inferred from electronic annotation…	0005739 // mitochondrion // inferred from electronic annotation /// 0009534 // chloroplast thylakoid // inferred from electronic annotation /// 0009535 // chloroplast thylakoid membrane // inferred from electronic annotation /// 0009579 // thylakoid // inferred from electronic annotation /// 0009941 // chloroplast envelope // inferred from electronic annotation /// 0010287 // plastoglobule // inf…	0004497 // monooxygenase activity // inferred from electronic annotation /// 0005506 // iron ion binding // inferred from electronic annotation /// 0009055 // electron carrier activity // inferred from electronic annotation /// 0009978 // allene oxide synthase activity // inferred from electronic annotation /// 0016705 // oxidoreductase activity, acting on paired donors, with incorporation or red…
1612310_at	LOC100247320	heat shock factor protein HSF24	0006355 // regulation of transcription, DNA-templated // inferred from electronic annotation /// 0006984 // ER-nucleus signaling pathway // inferred from electronic annotation /// 0009407 // toxin catabolic process // inferred from electronic annotation /// 0009408 // response to heat // inferred from electronic annotation /// 0009414 // response to water deprivation // inferred from electronic a…	0005634 // nucleus // inferred from electronic annotation	0003677 // DNA binding // inferred from electronic annotation /// 0003700 // transcription factor activity, sequence-specific DNA binding // inferred from electronic annotation /// 0043565 // sequence-specific DNA binding // inferred from electronic annotation
1612364_at	LOC100253403	sphinganine C(4)-monooxygenase 1	0006633 // fatty acid biosynthetic process // inferred from electronic annotation /// 0009640 // photomorphogenesis // inferred from electronic annotation /// 0016126 // sterol biosynthetic process // inferred from electronic annotation /// 0046520 // sphingoid biosynthetic process // inferred from electronic annotation /// 0055114 // oxidation-reduction process // inferred from electronic annota…	0005783 // endoplasmic reticulum // inferred from electronic annotation /// 0005794 // Golgi apparatus // inferred from electronic annotation /// 0016020 // membrane // inferred from electronic annotation /// 0016021 // integral component of membrane // inferred from electronic annotation	0000170 // sphingosine hydroxylase activity // inferred from electronic annotation /// 0003824 // catalytic activity // inferred from electronic annotation /// 0005506 // iron ion binding // inferred from electronic annotation /// 0016491 // oxidoreductase activity // inferred from electronic annotation
1612393_s_at	LOC100253090	glyoxylate/hydroxypyruvate reductase HPR3-like	0008152 // metabolic process // inferred from electronic annotation /// 0055114 // oxidation-reduction process // inferred from electronic annotation	---	0016616 // oxidoreductase activity, acting on the CH-OH group of donors, NAD or NADP as acceptor // inferred from electronic annotation /// 0048037 // cofactor binding // inferred from electronic annotation /// 0051287 // NAD binding // inferred from electronic annotation
1612426_at	---	---	---	---	---
1612482_at	LOC100258468	pantothenate kinase 1	0006085 // acetyl-CoA biosynthetic process // inferred from electronic annotation /// 0015937 // coenzyme A biosynthetic process // inferred from electronic annotation /// 0016310 // phosphorylation // inferred from electronic annotation	---	0004594 // pantothenate kinase activity // inferred from electronic annotation /// 0005524 // ATP binding // inferred from electronic annotation
1612510_at	LOC100250654	calmodulin-binding receptor-like cytoplasmic kinase 3	0006468 // protein phosphorylation // inferred from electronic annotation /// 0009627 // systemic acquired resistance // inferred from electronic annotation /// 0009697 // salicylic acid biosynthetic process // inferred from electronic annotation /// 0009863 // salicylic acid mediated signaling pathway // inferred from electronic annotation /// 0030968 // endoplasmic reticulum unfolded protein re…	---	0004672 // protein kinase activity // inferred from electronic annotation /// 0004674 // protein serine/threonine kinase activity // inferred from electronic annotation /// 0005524 // ATP binding // inferred from electronic annotation /// 0016301 // kinase activity // inferred from electronic annotation /// 0016772 // transferase activity, transferring phosphorus-containing groups // inferred fro…
1612521_s_at	LOC100267499	MAP7 domain-containing protein 1-like	---	---	---
1612523_at	---	D-lactate dehydrogenase [cytochrome], mitochondrial	---	---	---
1612535_s_at	LOC100246597	glutathione S-transferase L3	---	---	0005515 // protein binding // inferred from electronic annotation
1612595_s_at	LOC100255489	O-acyltransferase WSD1-like	0045017 // glycerolipid biosynthetic process // inferred from electronic annotation	0016020 // membrane // inferred from electronic annotation /// 0016021 // integral component of membrane // inferred from electronic annotation	0004144 // diacylglycerol O-acyltransferase activity // inferred from electronic annotation
1612603_at	LOC100854068	RING-H2 finger protein ATL54	---	0016020 // membrane // inferred from electronic annotation /// 0016021 // integral component of membrane // inferred from electronic annotation	0005515 // protein binding // inferred from electronic annotation /// 0008270 // zinc ion binding // inferred from electronic annotation /// 0046872 // metal ion binding // inferred from electronic annotation
1612630_at	LOC100244303	E3 ubiquitin-protein ligase RING1-like	---	---	0005515 // protein binding // inferred from electronic annotation /// 0008270 // zinc ion binding // inferred from electronic annotation /// 0046872 // metal ion binding // inferred from electronic annotation
1612682_at	LOC100259846	uncharacterized LOC100259846	0006367 // transcription initiation from RNA polymerase II promoter // inferred from electronic annotation /// 0006612 // protein targeting to membrane // inferred from electronic annotation /// 0007165 // signal transduction // inferred from electronic annotation /// 0009414 // response to water deprivation // inferred from electronic annotation /// 0009611 // response to wounding // inferred fr…	0005622 // intracellular // inferred from electronic annotation /// 0005674 // transcription factor TFIIF complex // inferred from electronic annotation	0003824 // catalytic activity // inferred from electronic annotation /// 0005524 // ATP binding // inferred from electronic annotation
1612705_s_at	LOC100262017	uncharacterized LOC100262017	---	---	---
1612706_at	LOC100254477	laccase-14	0046274 // lignin catabolic process // inferred from electronic annotation /// 0055114 // oxidation-reduction process // inferred from electronic annotation	0005576 // extracellular region // inferred from electronic annotation /// 0048046 // apoplast // inferred from electronic annotation	0005507 // copper ion binding // inferred from electronic annotation /// 0016491 // oxidoreductase activity // inferred from electronic annotation /// 0046872 // metal ion binding // inferred from electronic annotation /// 0052716 // hydroquinone:oxygen oxidoreductase activity // inferred from electronic annotation
1612725_at	LOC100240763	vacuolar cation/proton exchanger 3	0006812 // cation transport // inferred from electronic annotation /// 0006816 // calcium ion transport // inferred from electronic annotation /// 0055085 // transmembrane transport // inferred from electronic annotation /// 0070588 // calcium ion transmembrane transport // inferred from electronic annotation /// 0098655 // cation transmembrane transport // inferred from electronic annotation	0016020 // membrane // inferred from electronic annotation /// 0016021 // integral component of membrane // inferred from electronic annotation	0008324 // cation transmembrane transporter activity // inferred from electronic annotation /// 0015369 // calcium:proton antiporter activity // inferred from electronic annotation
1612766_s_at	LOC100263819	NADH--cytochrome b5 reductase 1	0006499 // N-terminal protein myristoylation // inferred from electronic annotation /// 0022900 // electron transport chain // inferred from electronic annotation /// 0042732 // D-xylose metabolic process // inferred from electronic annotation /// 0055114 // oxidation-reduction process // inferred from electronic annotation	0005783 // endoplasmic reticulum // inferred from electronic annotation /// 0005886 // plasma membrane // inferred from electronic annotation /// 0009505 // plant-type cell wall // inferred from electronic annotation /// 0016020 // membrane // inferred from electronic annotation /// 0016021 // integral component of membrane // inferred from electronic annotation	0004128 // cytochrome-b5 reductase activity, acting on NAD(P)H // inferred from electronic annotation /// 0016491 // oxidoreductase activity // inferred from electronic annotation
1612777_at	LOC100262144	heptahelical transmembrane protein 2	---	0016020 // membrane // inferred from electronic annotation /// 0016021 // integral component of membrane // inferred from electronic annotation	---
1612955_at	---	uncharacterized LOC104881086	---	---	---
1612968_at	LOC100258721	UPF0392 protein RCOM_0530710	---	0005794 // Golgi apparatus // inferred from electronic annotation	---
1613082_at	LOC100244413 /// LOC100259788	cysteine-rich and transmembrane domain-containing protein A-like /// cysteine-rich and transmembrane domain-containing protein A-like	---	---	---
1613124_s_at	LOC100252768	polyubiquitin 4-like	---	---	---
1613145_at	LOC100255313	vesicle-associated protein 2-1	0006612 // protein targeting to membrane // inferred from electronic annotation /// 0009963 // positive regulation of flavonoid biosynthetic process // inferred from electronic annotation /// 0010363 // regulation of plant-type hypersensitive response // inferred from electronic annotation	0005789 // endoplasmic reticulum membrane // inferred from electronic annotation /// 0005886 // plasma membrane // inferred from electronic annotation /// 0016020 // membrane // inferred from electronic annotation /// 0016021 // integral component of membrane // inferred from electronic annotation	---
1613160_s_at	LOC100254432	uncharacterized LOC100254432	---	---	---
1613186_at	LOC100264822	zinc finger A20 and AN1 domain-containing stress-associated protein 4	---	---	0003677 // DNA binding // inferred from electronic annotation /// 0008270 // zinc ion binding // inferred from electronic annotation /// 0046872 // metal ion binding // inferred from electronic annotation
1613220_at	LOC100263004	early nodulin-93	0009723 // response to ethylene // inferred from electronic annotation	0005739 // mitochondrion // inferred from electronic annotation	---
1613296_x_at	LOC100250736	beta-1,3-galactosyltransferase 7	0006486 // protein glycosylation // inferred from electronic annotation	0005794 // Golgi apparatus // inferred from electronic annotation /// 0016020 // membrane // inferred from electronic annotation /// 0016021 // integral component of membrane // inferred from electronic annotation	0008378 // galactosyltransferase activity // inferred from electronic annotation /// 0016740 // transferase activity // inferred from electronic annotation /// 0016757 // transferase activity, transferring glycosyl groups // inferred from electronic annotation
1613298_s_at	LOC100263004	early nodulin-93	0009723 // response to ethylene // inferred from electronic annotation	0005739 // mitochondrion // inferred from electronic annotation	---
1613344_at	---	---	---	---	---
1613429_s_at	LOC100259515	inositol-3-phosphate synthase	0006021 // inositol biosynthetic process // inferred from electronic annotation /// 0008654 // phospholipid biosynthetic process // inferred from electronic annotation	---	0004512 // inositol-3-phosphate synthase activity // inferred from electronic annotation
1613514_s_at	AGA	alpha-galactosidase	0008152 // metabolic process // inferred from electronic annotation /// 0034484 // raffinose catabolic process // inferred from electronic annotation	0009506 // plasmodesma // inferred from electronic annotation	0003824 // catalytic activity // inferred from electronic annotation /// 0004553 // hydrolase activity, hydrolyzing O-glycosyl compounds // inferred from electronic annotation /// 0052692 // raffinose alpha-galactosidase activity // inferred from electronic annotation
1613540_s_at	LOC100252953	hybrid signal transduction histidine kinase M	0000165 // MAPK cascade // inferred from electronic annotation /// 0006499 // N-terminal protein myristoylation // inferred from electronic annotation /// 0006612 // protein targeting to membrane // inferred from electronic annotation /// 0007154 // cell communication // inferred from electronic annotation /// 0009409 // response to cold // inferred from electronic annotation /// 0009738 // absci…	0005622 // intracellular // inferred from electronic annotation	---
1613578_s_at	LOC100258843	nicotinamide adenine dinucleotide transporter 1, chloroplastic	0006810 // transport // inferred from electronic annotation /// 0006839 // mitochondrial transport // inferred from electronic annotation /// 0043132 // NAD transport // inferred from electronic annotation /// 0055085 // transmembrane transport // inferred from electronic annotation	0005739 // mitochondrion // inferred from electronic annotation /// 0005743 // mitochondrial inner membrane // inferred from electronic annotation /// 0016020 // membrane // inferred from electronic annotation /// 0016021 // integral component of membrane // inferred from electronic annotation /// 0031969 // chloroplast membrane // inferred from electronic annotation	0005215 // transporter activity // inferred from electronic annotation /// 0051724 // NAD transporter activity // inferred from electronic annotation
1613630_s_at	LOC100254725	heat shock 70kDa protein 1/8-like	---	---	0000166 // nucleotide binding // inferred from electronic annotation /// 0005524 // ATP binding // inferred from electronic annotation
1613675_at	LOC100249786	probable LRR receptor-like serine/threonine-protein kinase At1g07650	0006468 // protein phosphorylation // inferred from electronic annotation	0016020 // membrane // inferred from electronic annotation /// 0016021 // integral component of membrane // inferred from electronic annotation	0000166 // nucleotide binding // inferred from electronic annotation /// 0004672 // protein kinase activity // inferred from electronic annotation /// 0004674 // protein serine/threonine kinase activity // inferred from electronic annotation /// 0005524 // ATP binding // inferred from electronic annotation /// 0016772 // transferase activity, transferring phosphorus-containing groups // inferred …
1613740_at	LOC100248677	protein SENSITIVE TO PROTON RHIZOTOXICITY 1-like	0006355 // regulation of transcription, DNA-templated // inferred from electronic annotation /// 0010044 // response to aluminum ion // inferred from electronic annotation /// 0010447 // response to acidic pH // inferred from electronic annotation	0005622 // intracellular // inferred from electronic annotation	0003676 // nucleic acid binding // inferred from electronic annotation /// 0003700 // transcription factor activity, sequence-specific DNA binding // inferred from electronic annotation /// 0008270 // zinc ion binding // inferred from electronic annotation /// 0046872 // metal ion binding // inferred from electronic annotation
1613756_at	LOC100250736	beta-1,3-galactosyltransferase 7	0006486 // protein glycosylation // inferred from electronic annotation	0005794 // Golgi apparatus // inferred from electronic annotation /// 0016020 // membrane // inferred from electronic annotation /// 0016021 // integral component of membrane // inferred from electronic annotation	0008378 // galactosyltransferase activity // inferred from electronic annotation /// 0016740 // transferase activity // inferred from electronic annotation /// 0016757 // transferase activity, transferring glycosyl groups // inferred from electronic annotation
1613770_s_at	LOC100254231	protein TIFY 10A	---	---	---
1613832_at	LOC100243698	transcription factor MYB44-like	---	---	0003677 // DNA binding // inferred from electronic annotation /// 0003682 // chromatin binding // inferred from electronic annotation
1613845_at	LOC100253787	---	---	---	---
1613896_at	LOC100258695	protein NRT1/ PTR FAMILY 2.11	---	---	---
1613946_s_at	LOC100245524	homeobox-leucine zipper protein ATHB-12	0006351 // transcription, DNA-templated // inferred from electronic annotation /// 0006355 // regulation of transcription, DNA-templated // inferred from electronic annotation	0005634 // nucleus // inferred from electronic annotation	0000976 // transcription regulatory region sequence-specific DNA binding // inferred from electronic annotation /// 0003677 // DNA binding // inferred from electronic annotation /// 0003700 // transcription factor activity, sequence-specific DNA binding // inferred from electronic annotation /// 0043565 // sequence-specific DNA binding // inferred from electronic annotation
1614014_at	LOC100246391	serine acetyltransferase 1, chloroplastic	0006535 // cysteine biosynthetic process from serine // inferred from electronic annotation	0005737 // cytoplasm // inferred from electronic annotation	0009001 // serine O-acetyltransferase activity // inferred from electronic annotation /// 0016740 // transferase activity // inferred from electronic annotation /// 0016746 // transferase activity, transferring acyl groups // inferred from electronic annotation
1614047_s_at	LOC100268134	probable galactinol--sucrose galactosyltransferase 6	0008152 // metabolic process // inferred from electronic annotation /// 0009744 // response to sucrose // inferred from electronic annotation /// 0009750 // response to fructose // inferred from electronic annotation	0009506 // plasmodesma // inferred from electronic annotation	0003824 // catalytic activity // inferred from electronic annotation /// 0004553 // hydrolase activity, hydrolyzing O-glycosyl compounds // inferred from electronic annotation
1614078_at	LOC100254432	uncharacterized LOC100254432	---	---	---
1614141_at	LOC100265131	uncharacterized LOC100265131	---	0016020 // membrane // inferred from electronic annotation /// 0016021 // integral component of membrane // inferred from electronic annotation	---
1614240_at	LOC100256632	oxalate--CoA ligase-like	0008152 // metabolic process // inferred from electronic annotation /// 0010030 // positive regulation of seed germination // inferred from electronic annotation /// 0010167 // response to nitrate // inferred from electronic annotation /// 0010214 // seed coat development // inferred from electronic annotation /// 0015706 // nitrate transport // inferred from electronic annotation /// 0033611 // …	0005737 // cytoplasm // inferred from electronic annotation /// 0009506 // plasmodesma // inferred from electronic annotation /// 0009507 // chloroplast // inferred from electronic annotation /// 0009570 // chloroplast stroma // inferred from electronic annotation /// 0048046 // apoplast // inferred from electronic annotation	0003824 // catalytic activity // inferred from electronic annotation /// 0016208 // AMP binding // inferred from electronic annotation /// 0050203 // oxalate-CoA ligase activity // inferred from electronic annotation
1614319_at	LOC100263312	L-type lectin-domain containing receptor kinase S.4	0006468 // protein phosphorylation // inferred from electronic annotation	0016020 // membrane // inferred from electronic annotation /// 0016021 // integral component of membrane // inferred from electronic annotation	0000166 // nucleotide binding // inferred from electronic annotation /// 0004672 // protein kinase activity // inferred from electronic annotation /// 0004674 // protein serine/threonine kinase activity // inferred from electronic annotation /// 0005524 // ATP binding // inferred from electronic annotation /// 0016772 // transferase activity, transferring phosphorus-containing groups // inferred …
1614332_s_at	LOC100265533	zinc finger protein ZAT11	---	---	0046872 // metal ion binding // inferred from electronic annotation
1614410_at	LOC100247965	salt stress-induced hydrophobic peptide ESI3	---	0016020 // membrane // inferred from electronic annotation /// 0016021 // integral component of membrane // inferred from electronic annotation	---
1614428_at	LOC100266723	glutamate--cysteine ligase, chloroplastic	0002213 // defense response to insect // inferred from electronic annotation /// 0006007 // glucose catabolic process // inferred from electronic annotation /// 0006094 // gluconeogenesis // inferred from electronic annotation /// 0006096 // glycolytic process // inferred from electronic annotation /// 0006750 // glutathione biosynthetic process // inferred from electronic annotation /// 0009408 …	0009536 // plastid // inferred from electronic annotation /// 0009570 // chloroplast stroma // inferred from electronic annotation	0004357 // glutamate-cysteine ligase activity // inferred from electronic annotation
1614437_at	---	uncharacterized LOC104881268	---	---	---
1614440_at	LOC100233115	3-deoxy-D-arabino-heptulosonate 7-phosphate synthase 02	0009073 // aromatic amino acid family biosynthetic process // inferred from electronic annotation /// 0009611 // response to wounding // inferred from electronic annotation /// 0009627 // systemic acquired resistance // inferred from electronic annotation /// 0009805 // coumarin biosynthetic process // inferred from electronic annotation /// 0034976 // response to endoplasmic reticulum stress // …	0009536 // plastid // inferred from electronic annotation /// 0016020 // membrane // inferred from electronic annotation	0003849 // 3-deoxy-7-phosphoheptulonate synthase activity // inferred from electronic annotation
1614441_at	LOC100264239	flavonol synthase/flavanone 3-hydroxylase	0009407 // toxin catabolic process // inferred from electronic annotation /// 0010583 // response to cyclopentenone // inferred from electronic annotation /// 0055114 // oxidation-reduction process // inferred from electronic annotation	---	0005506 // iron ion binding // inferred from electronic annotation /// 0016491 // oxidoreductase activity // inferred from electronic annotation /// 0016706 // oxidoreductase activity, acting on paired donors, with incorporation or reduction of molecular oxygen, 2-oxoglutarate as one donor, and incorporation of one atom each of oxygen into both donors // inferred from electronic annotation /// 00…
1614456_at	LOC100247088	synaptotagmin-5	0016126 // sterol biosynthetic process // inferred from electronic annotation /// 0019745 // pentacyclic triterpenoid biosynthetic process // inferred from electronic annotation	0005783 // endoplasmic reticulum // inferred from electronic annotation /// 0005886 // plasma membrane // inferred from electronic annotation /// 0009506 // plasmodesma // inferred from electronic annotation /// 0012505 // endomembrane system // inferred from electronic annotation /// 0016020 // membrane // inferred from electronic annotation /// 0016021 // integral component of membrane // infer…	0005515 // protein binding // inferred from electronic annotation /// 0008289 // lipid binding // inferred from electronic annotation
1614461_s_at	LOC100252599 /// LOC100254334	heavy metal-associated isoprenylated plant protein 26 /// putative late blight resistance protein homolog R1B-19	0030001 // metal ion transport // inferred from electronic annotation	---	0046872 // metal ion binding // inferred from electronic annotation
1614479_at	ADC	arginine decarboxylase	0006527 // arginine catabolic process // inferred from electronic annotation /// 0008295 // spermidine biosynthetic process // inferred from electronic annotation	---	0003824 // catalytic activity // inferred from electronic annotation /// 0008792 // arginine decarboxylase activity // inferred from electronic annotation /// 0016829 // lyase activity // inferred from electronic annotation /// 0016831 // carboxy-lyase activity // inferred from electronic annotation
1614502_at	LOC100267863	cytochrome P450 84A1	0055114 // oxidation-reduction process // inferred from electronic annotation	0016020 // membrane // inferred from electronic annotation /// 0016021 // integral component of membrane // inferred from electronic annotation	0004497 // monooxygenase activity // inferred from electronic annotation /// 0005506 // iron ion binding // inferred from electronic annotation /// 0009055 // electron carrier activity // inferred from electronic annotation /// 0016491 // oxidoreductase activity // inferred from electronic annotation /// 0016705 // oxidoreductase activity, acting on paired donors, with incorporation or reduction …
1614505_s_at	LOC100246508 /// LOC100267300 /// LOC100854225	F-box protein At1g61340-like /// telomerase Cajal body protein 1 /// F-box protein At1g61340-like	---	---	0005515 // protein binding // inferred from electronic annotation
1614522_at	---	---	---	---	---
1614556_at	---	---	---	---	---
1614607_at	LOC100247453	uncharacterized protein At4g22758 /// uncharacterized LOC104880431	---	---	---
1614672_at	---	---	---	---	---
1614769_at	---	---	---	---	---
1614779_s_at	---	remorin-like	---	---	---
1614806_s_at	LOC100264507	probable WRKY transcription factor 40-like	0006355 // regulation of transcription, DNA-templated // inferred from electronic annotation	---	0003700 // transcription factor activity, sequence-specific DNA binding // inferred from electronic annotation /// 0043565 // sequence-specific DNA binding // inferred from electronic annotation
1614820_at	LOC100854531	tonoplast dicarboxylate transporter-like /// tonoplast dicarboxylate transporter-like	0006814 // sodium ion transport // inferred from electronic annotation /// 0055085 // transmembrane transport // inferred from electronic annotation	0016020 // membrane // inferred from electronic annotation /// 0016021 // integral component of membrane // inferred from electronic annotation	0005215 // transporter activity // inferred from electronic annotation
1614862_at	LOC100259789 /// LOC100265103	tropinone reductase homolog At1g07440 /// tropinone reductase homolog At1g07440	0008152 // metabolic process // inferred from electronic annotation /// 0055114 // oxidation-reduction process // inferred from electronic annotation	---	0016491 // oxidoreductase activity // inferred from electronic annotation
1614973_at	LOC100266486	uncharacterized LOC100266486	---	---	---
1615001_s_at	LOC100247965	salt stress-induced hydrophobic peptide ESI3	---	0016020 // membrane // inferred from electronic annotation /// 0016021 // integral component of membrane // inferred from electronic annotation	---
1615035_at	LOC100249972	B-cell receptor-associated protein 31-like	0006886 // intracellular protein transport // inferred from electronic annotation	0005774 // vacuolar membrane // inferred from electronic annotation /// 0005783 // endoplasmic reticulum // inferred from electronic annotation /// 0009506 // plasmodesma // inferred from electronic annotation /// 0016020 // membrane // inferred from electronic annotation /// 0016021 // integral component of membrane // inferred from electronic annotation	---
1615060_at	LOC100243934	probable choline kinase 1	0016310 // phosphorylation // inferred from electronic annotation /// 0046474 // glycerophospholipid biosynthetic process // inferred from electronic annotation	---	0016301 // kinase activity // inferred from electronic annotation /// 0016772 // transferase activity, transferring phosphorus-containing groups // inferred from electronic annotation
1615104_s_at	LOC100254126	dehydrin ERD14	0006950 // response to stress // inferred from electronic annotation /// 0009415 // response to water // inferred from electronic annotation	---	---
1615140_s_at	---	---	---	---	---
1615147_at	LOC100248294	---	---	0016020 // membrane // inferred from electronic annotation /// 0016021 // integral component of membrane // inferred from electronic annotation	---
1615200_at	---	---	---	---	---
1615319_s_at	LOC100255020	protein NRT1/ PTR FAMILY 6.4	0006810 // transport // inferred from electronic annotation	0016020 // membrane // inferred from electronic annotation /// 0016021 // integral component of membrane // inferred from electronic annotation	0005215 // transporter activity // inferred from electronic annotation
1615360_at	LOC100260470	cysteine proteinase inhibitor 5-like	0010466 // negative regulation of peptidase activity // inferred from electronic annotation /// 0010951 // negative regulation of endopeptidase activity // inferred from electronic annotation	---	0004869 // cysteine-type endopeptidase inhibitor activity // inferred from electronic annotation /// 0030414 // peptidase inhibitor activity // inferred from electronic annotation
1615363_at	LOC100259904	uncharacterized LOC100259904	---	0016020 // membrane // inferred from electronic annotation /// 0016021 // integral component of membrane // inferred from electronic annotation	---
1615458_at	LOC100255664	uncharacterized LOC100255664	0006612 // protein targeting to membrane // inferred from electronic annotation /// 0009723 // response to ethylene // inferred from electronic annotation /// 0009738 // abscisic acid-activated signaling pathway // inferred from electronic annotation /// 0009863 // salicylic acid mediated signaling pathway // inferred from electronic annotation /// 0009867 // jasmonic acid mediated signaling path…	0005634 // nucleus // inferred from electronic annotation	---
1615532_at	---	---	---	---	---
1615569_at	LOC100258690	probable LRR receptor-like serine/threonine-protein kinase At1g74360	0000165 // MAPK cascade // inferred from electronic annotation /// 0002679 // respiratory burst involved in defense response // inferred from electronic annotation /// 0006468 // protein phosphorylation // inferred from electronic annotation /// 0006612 // protein targeting to membrane // inferred from electronic annotation /// 0007169 // transmembrane receptor protein tyrosine kinase signaling p…	0005622 // intracellular // inferred from electronic annotation /// 0005739 // mitochondrion // inferred from electronic annotation /// 0016020 // membrane // inferred from electronic annotation /// 0016021 // integral component of membrane // inferred from electronic annotation	0000166 // nucleotide binding // inferred from electronic annotation /// 0004672 // protein kinase activity // inferred from electronic annotation /// 0004674 // protein serine/threonine kinase activity // inferred from electronic annotation /// 0005515 // protein binding // inferred from electronic annotation /// 0005524 // ATP binding // inferred from electronic annotation /// 0016301 // kinase…
1615581_at	---	aminotransferase ALD1-like	---	---	---
1615596_s_at	LOC100264822	zinc finger A20 and AN1 domain-containing stress-associated protein 4	---	---	0003677 // DNA binding // inferred from electronic annotation /// 0008270 // zinc ion binding // inferred from electronic annotation /// 0046872 // metal ion binding // inferred from electronic annotation
1615605_at	LOC100248610	uncharacterized LOC100257186	---	---	0005509 // calcium ion binding // inferred from electronic annotation
1615664_at	LOC100264293	uncharacterized membrane protein At4g09580	0006661 // phosphatidylinositol biosynthetic process // inferred from electronic annotation	0016020 // membrane // inferred from electronic annotation /// 0016021 // integral component of membrane // inferred from electronic annotation	---
1615742_at	LOC100232912	5-enolpyruvylshikimate-3-phosphate synthase /// 3-phosphoshikimate 1-carboxyvinyltransferase 2-like	0008152 // metabolic process // inferred from electronic annotation /// 0008652 // cellular amino acid biosynthetic process // inferred from electronic annotation /// 0009073 // aromatic amino acid family biosynthetic process // inferred from electronic annotation /// 0009423 // chorismate biosynthetic process // inferred from electronic annotation	---	0003824 // catalytic activity // inferred from electronic annotation /// 0003866 // 3-phosphoshikimate 1-carboxyvinyltransferase activity // inferred from electronic annotation /// 0016740 // transferase activity // inferred from electronic annotation /// 0016765 // transferase activity, transferring alkyl or aryl (other than methyl) groups // inferred from electronic annotation
1615744_at	LOC100854031	uncharacterized LOC100854031	---	---	---
1615803_s_at	LOC100267776	1-acylglycerol-3-phosphate O-acyltransferase	0009407 // toxin catabolic process // inferred from electronic annotation /// 0010200 // response to chitin // inferred from electronic annotation /// 0010583 // response to cyclopentenone // inferred from electronic annotation /// 0052542 // defense response by callose deposition // inferred from electronic annotation /// 0055088 // lipid homeostasis // inferred from electronic annotation /// 00…	---	0004623 // phospholipase A2 activity // inferred from electronic annotation /// 0016298 // lipase activity // inferred from electronic annotation /// 0016787 // hydrolase activity // inferred from electronic annotation /// 0042171 // lysophosphatidic acid acyltransferase activity // inferred from electronic annotation
1615805_at	LOC100243643	bidirectional sugar transporter N3	---	---	---
1615814_at	LOC100264789	glyceraldehyde-3-phosphate dehydrogenase, cytosolic	0006006 // glucose metabolic process // inferred from electronic annotation /// 0055114 // oxidation-reduction process // inferred from electronic annotation	---	0016491 // oxidoreductase activity // inferred from electronic annotation /// 0016620 // oxidoreductase activity, acting on the aldehyde or oxo group of donors, NAD or NADP as acceptor // inferred from electronic annotation /// 0050661 // NADP binding // inferred from electronic annotation /// 0051287 // NAD binding // inferred from electronic annotation
1615843_at	LOC100245527	mitochondrial uncoupling protein 5	0006810 // transport // inferred from electronic annotation /// 0006835 // dicarboxylic acid transport // inferred from electronic annotation /// 0006839 // mitochondrial transport // inferred from electronic annotation /// 0010200 // response to chitin // inferred from electronic annotation /// 0015992 // proton transport // inferred from electronic annotation	0016020 // membrane // inferred from electronic annotation /// 0016021 // integral component of membrane // inferred from electronic annotation /// 0031966 // mitochondrial membrane // inferred from electronic annotation	0005310 // dicarboxylic acid transmembrane transporter activity // inferred from electronic annotation /// 0017077 // oxidative phosphorylation uncoupler activity // inferred from electronic annotation
1615846_at	LOC100266416	uncharacterized LOC100266416	---	---	---
1615895_at	CIPK11	CBL-interacting protein kinase 11	0006468 // protein phosphorylation // inferred from electronic annotation /// 0007165 // signal transduction // inferred from electronic annotation /// 0016310 // phosphorylation // inferred from electronic annotation	---	0000166 // nucleotide binding // inferred from electronic annotation /// 0004672 // protein kinase activity // inferred from electronic annotation /// 0004674 // protein serine/threonine kinase activity // inferred from electronic annotation /// 0005524 // ATP binding // inferred from electronic annotation /// 0016301 // kinase activity // inferred from electronic annotation /// 0016740 // transf…
1615909_s_at	LOC100255269	probable serine/threonine-protein kinase WNK4	0006468 // protein phosphorylation // inferred from electronic annotation /// 0010260 // organ senescence // inferred from electronic annotation /// 0016036 // cellular response to phosphate starvation // inferred from electronic annotation /// 0019375 // galactolipid biosynthetic process // inferred from electronic annotation /// 0042631 // cellular response to water deprivation // inferred from…	0005634 // nucleus // inferred from electronic annotation /// 0005737 // cytoplasm // inferred from electronic annotation	0004672 // protein kinase activity // inferred from electronic annotation /// 0004674 // protein serine/threonine kinase activity // inferred from electronic annotation /// 0005524 // ATP binding // inferred from electronic annotation /// 0016301 // kinase activity // inferred from electronic annotation /// 0016772 // transferase activity, transferring phosphorus-containing groups // inferred fro…
1616043_at	LOC100245224	xylosyltransferase 2	0008152 // metabolic process // inferred from electronic annotation	0016020 // membrane // inferred from electronic annotation	0008375 // acetylglucosaminyltransferase activity // inferred from electronic annotation
1616057_s_at	LOC100248302	common plant regulatory factor 1	0006351 // transcription, DNA-templated // inferred from electronic annotation /// 0006355 // regulation of transcription, DNA-templated // inferred from electronic annotation	0005634 // nucleus // inferred from electronic annotation	0003677 // DNA binding // inferred from electronic annotation /// 0003700 // transcription factor activity, sequence-specific DNA binding // inferred from electronic annotation /// 0043565 // sequence-specific DNA binding // inferred from electronic annotation
1616116_at	LOC100268134	probable galactinol--sucrose galactosyltransferase 6	0008152 // metabolic process // inferred from electronic annotation /// 0009744 // response to sucrose // inferred from electronic annotation /// 0009750 // response to fructose // inferred from electronic annotation	0009506 // plasmodesma // inferred from electronic annotation	0003824 // catalytic activity // inferred from electronic annotation /// 0004553 // hydrolase activity, hydrolyzing O-glycosyl compounds // inferred from electronic annotation
1616221_at	LOC100266637	---	---	0016020 // membrane // inferred from electronic annotation /// 0016021 // integral component of membrane // inferred from electronic annotation	---
1616256_s_at	LOC100251837	uncharacterized LOC100251837	0005992 // trehalose biosynthetic process // inferred from electronic annotation /// 0008152 // metabolic process // inferred from electronic annotation /// 0016311 // dephosphorylation // inferred from electronic annotation	---	0003824 // catalytic activity // inferred from electronic annotation /// 0004805 // trehalose-phosphatase activity // inferred from electronic annotation /// 0016787 // hydrolase activity // inferred from electronic annotation
1616279_at	LOC100852765	probable inactive poly [ADP-ribose] polymerase SRO2	0008152 // metabolic process // inferred from electronic annotation	---	0003950 // NAD+ ADP-ribosyltransferase activity // inferred from electronic annotation /// 0016740 // transferase activity // inferred from electronic annotation /// 0016757 // transferase activity, transferring glycosyl groups // inferred from electronic annotation
1616302_at	GRIP21	ripening-related protein-like	0008152 // metabolic process // inferred from electronic annotation	---	0003824 // catalytic activity // inferred from electronic annotation /// 0016787 // hydrolase activity // inferred from electronic annotation
1616399_s_at	ADC	arginine decarboxylase	0006527 // arginine catabolic process // inferred from electronic annotation /// 0008295 // spermidine biosynthetic process // inferred from electronic annotation	---	0003824 // catalytic activity // inferred from electronic annotation /// 0008792 // arginine decarboxylase activity // inferred from electronic annotation /// 0016829 // lyase activity // inferred from electronic annotation /// 0016831 // carboxy-lyase activity // inferred from electronic annotation
1616400_s_at	LOC100266723	glutamate--cysteine ligase, chloroplastic	0002213 // defense response to insect // inferred from electronic annotation /// 0006007 // glucose catabolic process // inferred from electronic annotation /// 0006094 // gluconeogenesis // inferred from electronic annotation /// 0006096 // glycolytic process // inferred from electronic annotation /// 0006750 // glutathione biosynthetic process // inferred from electronic annotation /// 0009408 …	0009536 // plastid // inferred from electronic annotation /// 0009570 // chloroplast stroma // inferred from electronic annotation	0004357 // glutamate-cysteine ligase activity // inferred from electronic annotation
1616434_s_at	LOC100232862 /// LOC100258977 /// LOC100854172	caffeic acid O-methyltransferase /// caffeic acid 3-O-methyltransferase	0006598 // polyamine catabolic process // inferred from electronic annotation /// 0009611 // response to wounding // inferred from electronic annotation /// 0009698 // phenylpropanoid metabolic process // inferred from electronic annotation /// 0009805 // coumarin biosynthetic process // inferred from electronic annotation /// 0009809 // lignin biosynthetic process // inferred from electronic ann…	0005634 // nucleus // inferred from electronic annotation /// 0005737 // cytoplasm // inferred from electronic annotation /// 0005829 // cytosol // inferred from electronic annotation /// 0005886 // plasma membrane // inferred from electronic annotation /// 0009506 // plasmodesma // inferred from electronic annotation	0008168 // methyltransferase activity // inferred from electronic annotation /// 0008171 // O-methyltransferase activity // inferred from electronic annotation /// 0016740 // transferase activity // inferred from electronic annotation /// 0030744 // luteolin O-methyltransferase activity // inferred from electronic annotation /// 0030755 // quercetin 3-O-methyltransferase activity // inferred from…
1616487_at	LOC100247858	putative calcium-binding protein CML19	---	---	0005509 // calcium ion binding // inferred from electronic annotation
1616531_at	LOC100262541	probable nucleoredoxin 2	0035556 // intracellular signal transduction // inferred from electronic annotation	0005622 // intracellular // inferred from electronic annotation	---
1616557_s_at	LOC100252599	heavy metal-associated isoprenylated plant protein 26	0030001 // metal ion transport // inferred from electronic annotation	---	0046872 // metal ion binding // inferred from electronic annotation
1616559_at	LOC100254834	uncharacterized LOC100254834	---	---	0005515 // protein binding // inferred from electronic annotation
1616579_at	LOC100260111	ankyrin repeat-containing protein At3g12360	---	0016020 // membrane // inferred from electronic annotation /// 0016021 // integral component of membrane // inferred from electronic annotation	0005515 // protein binding // inferred from electronic annotation
1616698_at	LOC100256784	aconitase 2, mitochondrial	0055114 // oxidation-reduction process // inferred from electronic annotation	---	0016491 // oxidoreductase activity // inferred from electronic annotation /// 0016706 // oxidoreductase activity, acting on paired donors, with incorporation or reduction of molecular oxygen, 2-oxoglutarate as one donor, and incorporation of one atom each of oxygen into both donors // inferred from electronic annotation /// 0046872 // metal ion binding // inferred from electronic annotation
1616703_at	LOC100255569	glutaredoxin-C9	0045454 // cell redox homeostasis // inferred from electronic annotation /// 0055114 // oxidation-reduction process // inferred from electronic annotation	0005623 // cell // inferred from electronic annotation	0009055 // electron carrier activity // inferred from electronic annotation /// 0015035 // protein disulfide oxidoreductase activity // inferred from electronic annotation
1616729_a_at	LOC100242191 /// LOC100247328 /// LOC100252443 /// LOC100264476	probable mitochondrial chaperone BCS1-B /// probable mitochondrial chaperone BCS1-B	---	0016020 // membrane // inferred from electronic annotation /// 0016021 // integral component of membrane // inferred from electronic annotation	0000166 // nucleotide binding // inferred from electronic annotation /// 0005524 // ATP binding // inferred from electronic annotation /// 0017111 // nucleoside-triphosphatase activity // inferred from electronic annotation
1616785_at	LOC100259648	auxin-induced protein 22D	0006351 // transcription, DNA-templated // inferred from electronic annotation /// 0006355 // regulation of transcription, DNA-templated // inferred from electronic annotation /// 0009734 // auxin-activated signaling pathway // inferred from electronic annotation	0005634 // nucleus // inferred from electronic annotation	---
1616811_at	LOC100252168	dnaJ homolog subfamily B member 13	0006457 // protein folding // inferred from electronic annotation	---	0051082 // unfolded protein binding // inferred from electronic annotation
1616853_at	LOC100253117	oxalate--CoA ligase	0008152 // metabolic process // inferred from electronic annotation /// 0010030 // positive regulation of seed germination // inferred from electronic annotation /// 0010167 // response to nitrate // inferred from electronic annotation /// 0010214 // seed coat development // inferred from electronic annotation /// 0015706 // nitrate transport // inferred from electronic annotation /// 0033611 // …	0005737 // cytoplasm // inferred from electronic annotation /// 0009506 // plasmodesma // inferred from electronic annotation /// 0009507 // chloroplast // inferred from electronic annotation /// 0009570 // chloroplast stroma // inferred from electronic annotation /// 0048046 // apoplast // inferred from electronic annotation	0003824 // catalytic activity // inferred from electronic annotation /// 0050203 // oxalate-CoA ligase activity // inferred from electronic annotation
1616866_at	---	---	---	---	---
1616893_s_at	LOC100253496	calcium-binding allergen Ole e 8-like	---	---	0005509 // calcium ion binding // inferred from electronic annotation
1616901_at	LOC100261124	phosphate carrier protein, mitochondrial-like	0006810 // transport // inferred from electronic annotation	0016020 // membrane // inferred from electronic annotation /// 0016021 // integral component of membrane // inferred from electronic annotation	---
1616929_at	---	---	---	---	---
1616944_at	LOC100261951	dihydrofolate reductase	---	---	---
1617097_at	LOC100253302	uncharacterized transporter C5D6.04	0055085 // transmembrane transport // inferred from electronic annotation	0016020 // membrane // inferred from electronic annotation /// 0016021 // integral component of membrane // inferred from electronic annotation	---
1617237_s_at	LOC100240763	vacuolar cation/proton exchanger 3	0006812 // cation transport // inferred from electronic annotation /// 0006816 // calcium ion transport // inferred from electronic annotation /// 0055085 // transmembrane transport // inferred from electronic annotation /// 0070588 // calcium ion transmembrane transport // inferred from electronic annotation /// 0098655 // cation transmembrane transport // inferred from electronic annotation	0016020 // membrane // inferred from electronic annotation /// 0016021 // integral component of membrane // inferred from electronic annotation	0008324 // cation transmembrane transporter activity // inferred from electronic annotation /// 0015369 // calcium:proton antiporter activity // inferred from electronic annotation
1617250_at	---	---	---	---	---
1617254_at	LOC100256653	NAC domain-containing protein 68-like	0006351 // transcription, DNA-templated // inferred from electronic annotation /// 0006355 // regulation of transcription, DNA-templated // inferred from electronic annotation /// 0007275 // multicellular organismal development // inferred from electronic annotation	0005634 // nucleus // inferred from electronic annotation	0003677 // DNA binding // inferred from electronic annotation /// 0003700 // transcription factor activity, sequence-specific DNA binding // inferred from electronic annotation
1617322_at	LOC100242533	uncharacterized LOC100242533	0010468 // regulation of gene expression // inferred from electronic annotation	0005777 // peroxisome // inferred from electronic annotation	---
1617324_at	LOC100248010	katanin p60 ATPase-containing subunit A1	0009058 // biosynthetic process // inferred from electronic annotation	0005829 // cytosol // inferred from electronic annotation	0003824 // catalytic activity // inferred from electronic annotation /// 0008483 // transaminase activity // inferred from electronic annotation /// 0016740 // transferase activity // inferred from electronic annotation /// 0030170 // pyridoxal phosphate binding // inferred from electronic annotation
1617334_s_at	LOC100854522	uncharacterized protein At5g65660	---	0005886 // plasma membrane // inferred from electronic annotation /// 0016020 // membrane // inferred from electronic annotation /// 0016021 // integral component of membrane // inferred from electronic annotation	---
1617361_at	LOC100854216 /// LOC100854444	phosphoserine aminotransferase 2, chloroplastic-like	0006564 // L-serine biosynthetic process // inferred from electronic annotation /// 0008152 // metabolic process // inferred from electronic annotation /// 0008652 // cellular amino acid biosynthetic process // inferred from electronic annotation	---	0003824 // catalytic activity // inferred from electronic annotation /// 0004648 // O-phospho-L-serine:2-oxoglutarate aminotransferase activity // inferred from electronic annotation /// 0008483 // transaminase activity // inferred from electronic annotation /// 0016740 // transferase activity // inferred from electronic annotation /// 0030170 // pyridoxal phosphate binding // inferred from elect…
1617430_s_at	LOC100232985	chitinase class I	0000272 // polysaccharide catabolic process // inferred from electronic annotation /// 0005975 // carbohydrate metabolic process // inferred from electronic annotation /// 0006032 // chitin catabolic process // inferred from electronic annotation /// 0006952 // defense response // inferred from electronic annotation /// 0008152 // metabolic process // inferred from electronic annotation /// 00169…	---	0004568 // chitinase activity // inferred from electronic annotation /// 0008061 // chitin binding // inferred from electronic annotation /// 0016787 // hydrolase activity // inferred from electronic annotation /// 0016798 // hydrolase activity, acting on glycosyl bonds // inferred from electronic annotation
1617466_at	LOC100265578	probable low-specificity L-threonine aldolase 1	0006520 // cellular amino acid metabolic process // inferred from electronic annotation	---	0003824 // catalytic activity // inferred from electronic annotation /// 0016829 // lyase activity // inferred from electronic annotation /// 0030170 // pyridoxal phosphate binding // inferred from electronic annotation
1617470_s_at	LOC100262761	Lysine histidine transporter 1-like	---	0016020 // membrane // inferred from electronic annotation /// 0016021 // integral component of membrane // inferred from electronic annotation	---
1617572_at	LOC100251967	E3 ubiquitin-protein ligase RHA1B-like	0030003 // cellular cation homeostasis // inferred from electronic annotation /// 0070838 // divalent metal ion transport // inferred from electronic annotation	---	0005515 // protein binding // inferred from electronic annotation /// 0008270 // zinc ion binding // inferred from electronic annotation /// 0046872 // metal ion binding // inferred from electronic annotation
1617579_at	LOC100252810	late embryogenesis abundant protein D-29	---	---	---
1617671_s_at	LOC100248784	ethylene-responsive transcription factor 4-like	0006351 // transcription, DNA-templated // inferred from electronic annotation /// 0006355 // regulation of transcription, DNA-templated // inferred from electronic annotation	0005634 // nucleus // inferred from electronic annotation	0003677 // DNA binding // inferred from electronic annotation /// 0003700 // transcription factor activity, sequence-specific DNA binding // inferred from electronic annotation
1617698_at	LOC100259464	mitochondrial amidoxime-reducing component 1	0008152 // metabolic process // inferred from electronic annotation	---	0003824 // catalytic activity // inferred from electronic annotation /// 0030151 // molybdenum ion binding // inferred from electronic annotation /// 0030170 // pyridoxal phosphate binding // inferred from electronic annotation
1617714_at		0	0	0	0
1617798_at	LOC100248184	uncharacterized LOC100248184	0006355 // regulation of transcription, DNA-templated // inferred from electronic annotation	0016020 // membrane // inferred from electronic annotation /// 0016021 // integral component of membrane // inferred from electronic annotation	0003700 // transcription factor activity, sequence-specific DNA binding // inferred from electronic annotation /// 0043565 // sequence-specific DNA binding // inferred from electronic annotation
1617849_at	LOC100253698	ABC transporter C family member 4	0006810 // transport // inferred from electronic annotation /// 0008152 // metabolic process // inferred from electronic annotation /// 0055085 // transmembrane transport // inferred from electronic annotation	0016020 // membrane // inferred from electronic annotation /// 0016021 // integral component of membrane // inferred from electronic annotation	0000166 // nucleotide binding // inferred from electronic annotation /// 0005524 // ATP binding // inferred from electronic annotation /// 0016887 // ATPase activity // inferred from electronic annotation /// 0017111 // nucleoside-triphosphatase activity // inferred from electronic annotation /// 0042626 // ATPase activity, coupled to transmembrane movement of substances // inferred from electron…
1617931_at	LOC100241028	homeobox-leucine zipper protein ATHB-12	0006351 // transcription, DNA-templated // inferred from electronic annotation /// 0006355 // regulation of transcription, DNA-templated // inferred from electronic annotation	0005634 // nucleus // inferred from electronic annotation	0003677 // DNA binding // inferred from electronic annotation /// 0003700 // transcription factor activity, sequence-specific DNA binding // inferred from electronic annotation /// 0043565 // sequence-specific DNA binding // inferred from electronic annotation
1617959_s_at	LOC100243044	uncharacterized LOC100243044	---	0016020 // membrane // inferred from electronic annotation /// 0016021 // integral component of membrane // inferred from electronic annotation	---
1618038_at	EDS1	enhanced disease susceptibility 1	0006629 // lipid metabolic process // inferred from electronic annotation	---	0004806 // triglyceride lipase activity // inferred from electronic annotation /// 0016787 // hydrolase activity // inferred from electronic annotation
1618215_s_at	LOC100242926	clavaminate synthase-like protein At3g21360	0055114 // oxidation-reduction process // inferred from electronic annotation	---	0016491 // oxidoreductase activity // inferred from electronic annotation
1618260_s_at	LOC100254518	myb-related protein Myb4	---	---	0003677 // DNA binding // inferred from electronic annotation /// 0003682 // chromatin binding // inferred from electronic annotation
1618281_at	LOC100250796 /// LOC100254142	uncharacterized LOC100254142	0006487 // protein N-linked glycosylation // inferred from electronic annotation	0016020 // membrane // inferred from electronic annotation /// 0016021 // integral component of membrane // inferred from electronic annotation	0003830 // beta-1,4-mannosylglycoprotein 4-beta-N-acetylglucosaminyltransferase activity // inferred from electronic annotation
1618314_at	LOC100251586	probable receptor-like protein kinase At1g11050	---	---	---
1618326_x_at	---	---	---	---	---
1618339_at	LOC100855091	uncharacterized LOC100855091	---	---	---
1618362_s_at	LOC100255189	ATP-citrate synthase alpha chain protein 1	---	---	0005524 // ATP binding // inferred from electronic annotation
1618405_at	LOC100243662	UDP-galactose transporter 1	---	0016020 // membrane // inferred from electronic annotation /// 0016021 // integral component of membrane // inferred from electronic annotation	---
1618422_s_at	LOC100252914	uncharacterized LOC100252914	---	---	---
1618493_s_at	LOC100245097	ATP-binding cassette, sub-family C (CFTR/MRP), member 1	0006810 // transport // inferred from electronic annotation /// 0008152 // metabolic process // inferred from electronic annotation /// 0055085 // transmembrane transport // inferred from electronic annotation	0016020 // membrane // inferred from electronic annotation /// 0016021 // integral component of membrane // inferred from electronic annotation	0000166 // nucleotide binding // inferred from electronic annotation /// 0005524 // ATP binding // inferred from electronic annotation /// 0016887 // ATPase activity // inferred from electronic annotation /// 0017111 // nucleoside-triphosphatase activity // inferred from electronic annotation /// 0042626 // ATPase activity, coupled to transmembrane movement of substances // inferred from electron…
1618506_at	LOC100248785	4-hydroxyphenylpyruvate dioxygenase	0009072 // aromatic amino acid family metabolic process // inferred from electronic annotation /// 0055114 // oxidation-reduction process // inferred from electronic annotation	---	0003868 // 4-hydroxyphenylpyruvate dioxygenase activity // inferred from electronic annotation /// 0016701 // oxidoreductase activity, acting on single donors with incorporation of molecular oxygen // inferred from electronic annotation /// 0046872 // metal ion binding // inferred from electronic annotation
1618554_at	LOC100254355	histidine-containing phosphotransfer protein 4	0000160 // phosphorelay signal transduction system // inferred from electronic annotation	0005622 // intracellular // inferred from electronic annotation	0004871 // signal transducer activity // inferred from electronic annotation
1618561_at	LOC100246875	pentatricopeptide repeat-containing protein At4g13650	0008152 // metabolic process // inferred from electronic annotation /// 0055114 // oxidation-reduction process // inferred from electronic annotation	---	0000166 // nucleotide binding // inferred from electronic annotation /// 0005515 // protein binding // inferred from electronic annotation /// 0016491 // oxidoreductase activity // inferred from electronic annotation
1618583_s_at	LOC100854061	uncharacterized LOC100854061	0009853 // photorespiration // inferred from electronic annotation	0005747 // mitochondrial respiratory chain complex I // inferred from electronic annotation /// 0009507 // chloroplast // inferred from electronic annotation /// 0016020 // membrane // inferred from electronic annotation /// 0016021 // integral component of membrane // inferred from electronic annotation	---
1618587_at	LOC100247858	putative calcium-binding protein CML19	---	---	0005509 // calcium ion binding // inferred from electronic annotation
1618638_at	LOC100243594	serine/threonine-protein kinase SAPK3	0006468 // protein phosphorylation // inferred from electronic annotation	---	0000166 // nucleotide binding // inferred from electronic annotation /// 0004672 // protein kinase activity // inferred from electronic annotation /// 0004674 // protein serine/threonine kinase activity // inferred from electronic annotation /// 0005524 // ATP binding // inferred from electronic annotation /// 0016772 // transferase activity, transferring phosphorus-containing groups // inferred …
1618640_at	LOC100263256	uncharacterized LOC100263256	0035556 // intracellular signal transduction // inferred from electronic annotation /// 0045454 // cell redox homeostasis // inferred from electronic annotation /// 0048653 // anther development // inferred from electronic annotation /// 0055114 // oxidation-reduction process // inferred from electronic annotation	0005622 // intracellular // inferred from electronic annotation /// 0005623 // cell // inferred from electronic annotation	0009055 // electron carrier activity // inferred from electronic annotation /// 0015035 // protein disulfide oxidoreductase activity // inferred from electronic annotation
1618645_at	CIPK01	CBL-interacting protein kinase 01	0006468 // protein phosphorylation // inferred from electronic annotation /// 0007165 // signal transduction // inferred from electronic annotation /// 0016310 // phosphorylation // inferred from electronic annotation	0016020 // membrane // inferred from electronic annotation /// 0016021 // integral component of membrane // inferred from electronic annotation	0000166 // nucleotide binding // inferred from electronic annotation /// 0004672 // protein kinase activity // inferred from electronic annotation /// 0004674 // protein serine/threonine kinase activity // inferred from electronic annotation /// 0005524 // ATP binding // inferred from electronic annotation /// 0016301 // kinase activity // inferred from electronic annotation /// 0016740 // transf…
1618663_s_at	LOC100263839	dirigent protein 7	---	---	---
1618760_at	LOC100268141	cleavage and polyadenylation specificity factor subunit CG7185	---	---	0000166 // nucleotide binding // inferred from electronic annotation /// 0003676 // nucleic acid binding // inferred from electronic annotation /// 0003723 // RNA binding // inferred from electronic annotation
1618804_at	---	putative RING-H2 finger protein ATL53	---	---	---
1618893_at	---	---	---	---	---
1618965_at	LOC100264439	UDP-glycosyltransferase 89B1-like	0008152 // metabolic process // inferred from electronic annotation	---	0016740 // transferase activity // inferred from electronic annotation /// 0016757 // transferase activity, transferring glycosyl groups // inferred from electronic annotation /// 0016758 // transferase activity, transferring hexosyl groups // inferred from electronic annotation
1618992_at	LOC100855367	uncharacterized LOC100855367	---	0016020 // membrane // inferred from electronic annotation /// 0016021 // integral component of membrane // inferred from electronic annotation	---
1619065_at	LOC100253987	tetraketide alpha-pyrone reductase 1	0006694 // steroid biosynthetic process // inferred from electronic annotation /// 0055114 // oxidation-reduction process // inferred from electronic annotation	---	0003854 // 3-beta-hydroxy-delta5-steroid dehydrogenase activity // inferred from electronic annotation /// 0016616 // oxidoreductase activity, acting on the CH-OH group of donors, NAD or NADP as acceptor // inferred from electronic annotation
1619081_at	LOC100257810	MATE efflux family protein 6	0006855 // drug transmembrane transport // inferred from electronic annotation /// 0055085 // transmembrane transport // inferred from electronic annotation	0016020 // membrane // inferred from electronic annotation /// 0016021 // integral component of membrane // inferred from electronic annotation	0015238 // drug transmembrane transporter activity // inferred from electronic annotation /// 0015297 // antiporter activity // inferred from electronic annotation
1619084_at	LOC100264572	calcium-binding allergen Ole e 8-like	---	---	0005509 // calcium ion binding // inferred from electronic annotation
1619137_at	LOC100259159	uncharacterized protein C6C3.02c	---	---	---
1619147_at	LOC100240909	early nodulin-75-like	---	---	---
1619168_at	LOC100266307 /// LOC100854774	probable mitochondrial 2-oxoglutarate/malate carrier protein-like /// mitochondrial uncoupling protein 5-like	0006810 // transport // inferred from electronic annotation /// 0006839 // mitochondrial transport // inferred from electronic annotation	0016020 // membrane // inferred from electronic annotation /// 0016021 // integral component of membrane // inferred from electronic annotation /// 0031966 // mitochondrial membrane // inferred from electronic annotation	---
1619208_at	LOC100248930	BON1-associated protein 2	---	---	0005515 // protein binding // inferred from electronic annotation
1619228_at	LOC100248533	ankyrin repeat-containing protein At3g12360	0009651 // response to salt stress // inferred from electronic annotation /// 0034613 // cellular protein localization // inferred from electronic annotation	0005634 // nucleus // inferred from electronic annotation /// 0005886 // plasma membrane // inferred from electronic annotation /// 0016020 // membrane // inferred from electronic annotation /// 0016021 // integral component of membrane // inferred from electronic annotation	0005515 // protein binding // inferred from electronic annotation
1619285_at	LOC100245859	probable indole-3-pyruvate monooxygenase YUCCA10	0055114 // oxidation-reduction process // inferred from electronic annotation	---	0004497 // monooxygenase activity // inferred from electronic annotation /// 0004499 // N,N-dimethylaniline monooxygenase activity // inferred from electronic annotation /// 0016491 // oxidoreductase activity // inferred from electronic annotation /// 0050660 // flavin adenine dinucleotide binding // inferred from electronic annotation /// 0050661 // NADP binding // inferred from electronic annot…
1619311_at	LOC100264074	pathogenesis-related genes transcriptional activator PTI5-like	0006351 // transcription, DNA-templated // inferred from electronic annotation /// 0006355 // regulation of transcription, DNA-templated // inferred from electronic annotation	0005634 // nucleus // inferred from electronic annotation	0003677 // DNA binding // inferred from electronic annotation /// 0003700 // transcription factor activity, sequence-specific DNA binding // inferred from electronic annotation
1619320_at	4CL	4-coumarate:CoA ligase	0008152 // metabolic process // inferred from electronic annotation	---	0003824 // catalytic activity // inferred from electronic annotation /// 0016874 // ligase activity // inferred from electronic annotation
1619371_at	BCH1	beta-carotene hydroxylase	0006633 // fatty acid biosynthetic process // inferred from electronic annotation /// 0055114 // oxidation-reduction process // inferred from electronic annotation	0016020 // membrane // inferred from electronic annotation /// 0016021 // integral component of membrane // inferred from electronic annotation	0005506 // iron ion binding // inferred from electronic annotation /// 0016491 // oxidoreductase activity // inferred from electronic annotation
1619405_s_at	LOC100248651	uncharacterized LOC100248651	0055085 // transmembrane transport // inferred from electronic annotation	0016020 // membrane // inferred from electronic annotation /// 0016021 // integral component of membrane // inferred from electronic annotation	---
1619410_at	LOC100241577	homeobox-leucine zipper protein HAT5	0006351 // transcription, DNA-templated // inferred from electronic annotation /// 0006355 // regulation of transcription, DNA-templated // inferred from electronic annotation	0005634 // nucleus // inferred from electronic annotation	0000976 // transcription regulatory region sequence-specific DNA binding // inferred from electronic annotation /// 0003677 // DNA binding // inferred from electronic annotation /// 0003700 // transcription factor activity, sequence-specific DNA binding // inferred from electronic annotation /// 0043565 // sequence-specific DNA binding // inferred from electronic annotation
1619450_s_at	LOC100258977 /// LOC100854172	caffeic acid 3-O-methyltransferase	0006598 // polyamine catabolic process // inferred from electronic annotation /// 0009611 // response to wounding // inferred from electronic annotation /// 0009698 // phenylpropanoid metabolic process // inferred from electronic annotation /// 0009805 // coumarin biosynthetic process // inferred from electronic annotation /// 0009809 // lignin biosynthetic process // inferred from electronic ann…	0005634 // nucleus // inferred from electronic annotation /// 0005737 // cytoplasm // inferred from electronic annotation /// 0005829 // cytosol // inferred from electronic annotation /// 0005886 // plasma membrane // inferred from electronic annotation /// 0009506 // plasmodesma // inferred from electronic annotation	0008168 // methyltransferase activity // inferred from electronic annotation /// 0008171 // O-methyltransferase activity // inferred from electronic annotation /// 0016740 // transferase activity // inferred from electronic annotation /// 0030744 // luteolin O-methyltransferase activity // inferred from electronic annotation /// 0030755 // quercetin 3-O-methyltransferase activity // inferred from…
1619464_at	LOC100254564	uncharacterized LOC100254564	---	---	---
1619478_at	LOC100247440	uncharacterized LOC100247440	0009611 // response to wounding // inferred from electronic annotation /// 0009612 // response to mechanical stimulus // inferred from electronic annotation /// 0009873 // ethylene-activated signaling pathway // inferred from electronic annotation /// 0010200 // response to chitin // inferred from electronic annotation	0005622 // intracellular // inferred from electronic annotation	---
1619550_at	LOC100254224	transcription factor TT2-like	---	---	0003677 // DNA binding // inferred from electronic annotation /// 0003682 // chromatin binding // inferred from electronic annotation
1619580_at	LOC100255357	F-box/kelch-repeat protein At5g60570	---	0005634 // nucleus // inferred from electronic annotation	0005515 // protein binding // inferred from electronic annotation
1619585_at	LOC100252208	ethylene-responsive transcription factor ERF073	0006351 // transcription, DNA-templated // inferred from electronic annotation /// 0006355 // regulation of transcription, DNA-templated // inferred from electronic annotation	0005634 // nucleus // inferred from electronic annotation	0003677 // DNA binding // inferred from electronic annotation /// 0003700 // transcription factor activity, sequence-specific DNA binding // inferred from electronic annotation
1619634_at	CBL01 /// LOC100243294	calcineurin B-like protein 01 /// calcineurin B-like protein 1	---	---	0005509 // calcium ion binding // inferred from electronic annotation /// 0046872 // metal ion binding // inferred from electronic annotation
1619664_at	GRIP55	ripening-related bZIP protein-like	0006355 // regulation of transcription, DNA-templated // inferred from electronic annotation	---	0003700 // transcription factor activity, sequence-specific DNA binding // inferred from electronic annotation /// 0043565 // sequence-specific DNA binding // inferred from electronic annotation
1619681_at	LOC100254275	caseinolytic peptidase B protein homolog	0019538 // protein metabolic process // inferred from electronic annotation	0009507 // chloroplast // inferred from electronic annotation	0000166 // nucleotide binding // inferred from electronic annotation /// 0005515 // protein binding // inferred from electronic annotation /// 0005524 // ATP binding // inferred from electronic annotation /// 0016887 // ATPase activity // inferred from electronic annotation /// 0017111 // nucleoside-triphosphatase activity // inferred from electronic annotation
1619698_at	LOC100246402 /// LOC100248139 /// LOC100852759	putative UDP-rhamnose:rhamnosyltransferase 1 /// putative UDP-rhamnose:rhamnosyltransferase 1 /// putative UDP-rhamnose:rhamnosyltransferase 1 /// putative UDP-rhamnose:rhamnosyltransferase 1	0008152 // metabolic process // inferred from electronic annotation	---	0016740 // transferase activity // inferred from electronic annotation /// 0016757 // transferase activity, transferring glycosyl groups // inferred from electronic annotation /// 0016758 // transferase activity, transferring hexosyl groups // inferred from electronic annotation
1619770_at	LOC100240944	probable protein phosphatase 2C 49	0006470 // protein dephosphorylation // inferred from electronic annotation	---	0003824 // catalytic activity // inferred from electronic annotation /// 0004721 // phosphoprotein phosphatase activity // inferred from electronic annotation /// 0004722 // protein serine/threonine phosphatase activity // inferred from electronic annotation /// 0016787 // hydrolase activity // inferred from electronic annotation /// 0043169 // cation binding // inferred from electronic annotatio…
1619850_at	LOC100256776	aconitate hydratase, cytoplasmic	0000302 // response to reactive oxygen species // inferred from electronic annotation /// 0000303 // response to superoxide // inferred from electronic annotation /// 0006094 // gluconeogenesis // inferred from electronic annotation /// 0006096 // glycolytic process // inferred from electronic annotation /// 0006101 // citrate metabolic process // inferred from electronic annotation /// 0006102 /…	0005618 // cell wall // inferred from electronic annotation /// 0005774 // vacuolar membrane // inferred from electronic annotation /// 0005829 // cytosol // inferred from electronic annotation /// 0009507 // chloroplast // inferred from electronic annotation /// 0009570 // chloroplast stroma // inferred from electronic annotation	0003994 // aconitate hydratase activity // inferred from electronic annotation /// 0005507 // copper ion binding // inferred from electronic annotation /// 0005524 // ATP binding // inferred from electronic annotation /// 0016829 // lyase activity // inferred from electronic annotation /// 0051536 // iron-sulfur cluster binding // inferred from electronic annotation /// 0051539 // 4 iron, 4 sulfu…
1619957_at	LOC100250062	G-type lectin S-receptor-like serine/threonine-protein kinase RLK1	0006468 // protein phosphorylation // inferred from electronic annotation	---	0000166 // nucleotide binding // inferred from electronic annotation /// 0004672 // protein kinase activity // inferred from electronic annotation /// 0004674 // protein serine/threonine kinase activity // inferred from electronic annotation /// 0005524 // ATP binding // inferred from electronic annotation /// 0016772 // transferase activity, transferring phosphorus-containing groups // inferred …
1619970_at	---	---	---	---	---
1619981_at	LOC100243857	uncharacterized LOC100243857	---	0016020 // membrane // inferred from electronic annotation /// 0016021 // integral component of membrane // inferred from electronic annotation	---
1619984_at	LOC100262657	amino acid permease 3	0003333 // amino acid transmembrane transport // inferred from electronic annotation /// 0006612 // protein targeting to membrane // inferred from electronic annotation /// 0006820 // anion transport // inferred from electronic annotation /// 0006862 // nucleotide transport // inferred from electronic annotation /// 0006888 // ER to Golgi vesicle-mediated transport // inferred from electronic ann…	0005622 // intracellular // inferred from electronic annotation /// 0005737 // cytoplasm // inferred from electronic annotation /// 0016020 // membrane // inferred from electronic annotation /// 0016021 // integral component of membrane // inferred from electronic annotation	0015171 // amino acid transmembrane transporter activity // inferred from electronic annotation
1619985_at	LOC100262198	scarecrow-like protein 33	0006351 // transcription, DNA-templated // inferred from electronic annotation /// 0006355 // regulation of transcription, DNA-templated // inferred from electronic annotation	---	---
1619993_at	LOC100257837	uncharacterized LOC100257837	---	---	0005515 // protein binding // inferred from electronic annotation
1620061_s_at	LOC100853358	classical arabinogalactan protein 2-like	---	---	---
1620071_at	LOC100249385	gibberellin receptor GID1B	0000165 // MAPK cascade // inferred from electronic annotation /// 0000303 // response to superoxide // inferred from electronic annotation /// 0006612 // protein targeting to membrane // inferred from electronic annotation /// 0007154 // cell communication // inferred from electronic annotation /// 0007165 // signal transduction // inferred from electronic annotation /// 0008152 // metabolic pro…	0005622 // intracellular // inferred from electronic annotation	0005515 // protein binding // inferred from electronic annotation /// 0016787 // hydrolase activity // inferred from electronic annotation
1620083_at		0	0	0	0
1620101_at	LOC100243466	probable E3 ubiquitin-protein ligase BAH1-like 1	0006817 // phosphate ion transport // inferred from electronic annotation /// 0009626 // plant-type hypersensitive response // inferred from electronic annotation /// 0009627 // systemic acquired resistance // inferred from electronic annotation /// 0009697 // salicylic acid biosynthetic process // inferred from electronic annotation /// 0010167 // response to nitrate // inferred from electronic …	---	0004842 // ubiquitin-protein transferase activity // inferred from electronic annotation /// 0005515 // protein binding // inferred from electronic annotation /// 0008270 // zinc ion binding // inferred from electronic annotation /// 0046872 // metal ion binding // inferred from electronic annotation
1620163_x_at	LOC100247965	salt stress-induced hydrophobic peptide ESI3	---	0016020 // membrane // inferred from electronic annotation /// 0016021 // integral component of membrane // inferred from electronic annotation	---
1620192_at	---	---	---	---	---
1620231_s_at	LOC100264312	NEP1-interacting protein-like 1	0002679 // respiratory burst involved in defense response // inferred from electronic annotation /// 0035556 // intracellular signal transduction // inferred from electronic annotation	0016020 // membrane // inferred from electronic annotation /// 0016021 // integral component of membrane // inferred from electronic annotation	0005515 // protein binding // inferred from electronic annotation /// 0008270 // zinc ion binding // inferred from electronic annotation /// 0046872 // metal ion binding // inferred from electronic annotation
1620276_at	LOC100853017	putative methyltransferase DDB_G0268948	0008152 // metabolic process // inferred from electronic annotation /// 0032259 // methylation // inferred from electronic annotation	---	0008168 // methyltransferase activity // inferred from electronic annotation
1620313_at	---	---	---	---	---
1620319_s_at	MYB14	R2R3 Myb14 transcription factor	---	---	0003677 // DNA binding // inferred from electronic annotation /// 0003682 // chromatin binding // inferred from electronic annotation
1620375_at	LOC100252099	glycogen synthase kinase-3 homolog MsK-3-like	0006468 // protein phosphorylation // inferred from electronic annotation	---	0000166 // nucleotide binding // inferred from electronic annotation /// 0004672 // protein kinase activity // inferred from electronic annotation /// 0004674 // protein serine/threonine kinase activity // inferred from electronic annotation /// 0005524 // ATP binding // inferred from electronic annotation /// 0016772 // transferase activity, transferring phosphorus-containing groups // inferred …
1620407_at	LOC100249546	uncharacterized LOC104877280	0006351 // transcription, DNA-templated // inferred from electronic annotation /// 0006355 // regulation of transcription, DNA-templated // inferred from electronic annotation	0005634 // nucleus // inferred from electronic annotation /// 0016020 // membrane // inferred from electronic annotation /// 0016021 // integral component of membrane // inferred from electronic annotation	0003677 // DNA binding // inferred from electronic annotation
1620412_at	LOC100247288	acetyl-CoA carboxylase 1-like	0006633 // fatty acid biosynthetic process // inferred from electronic annotation /// 0008152 // metabolic process // inferred from electronic annotation	---	0000166 // nucleotide binding // inferred from electronic annotation /// 0003824 // catalytic activity // inferred from electronic annotation /// 0003989 // acetyl-CoA carboxylase activity // inferred from electronic annotation /// 0004075 // biotin carboxylase activity // inferred from electronic annotation /// 0005524 // ATP binding // inferred from electronic annotation /// 0016874 // ligase a…
1620413_at	LOC100852520	uncharacterized LOC100852520	---	---	0031072 // heat shock protein binding // inferred from electronic annotation /// 0051082 // unfolded protein binding // inferred from electronic annotation
1620438_at	LOC100243043	expansin-like B1 /// expansin-like B1	---	0005576 // extracellular region // inferred from electronic annotation	---
1620443_s_at		0	0	0	0
1620505_at	LOC100232985	chitinase class I	0000272 // polysaccharide catabolic process // inferred from electronic annotation /// 0005975 // carbohydrate metabolic process // inferred from electronic annotation /// 0006032 // chitin catabolic process // inferred from electronic annotation /// 0006952 // defense response // inferred from electronic annotation /// 0008152 // metabolic process // inferred from electronic annotation /// 00169…	---	0004568 // chitinase activity // inferred from electronic annotation /// 0008061 // chitin binding // inferred from electronic annotation /// 0016787 // hydrolase activity // inferred from electronic annotation /// 0016798 // hydrolase activity, acting on glycosyl bonds // inferred from electronic annotation
1620568_at	LOC100241156	alanine aminotransferase 2	---	---	---
1620569_s_at	LOC100242926	clavaminate synthase-like protein At3g21360	0055114 // oxidation-reduction process // inferred from electronic annotation	---	0016491 // oxidoreductase activity // inferred from electronic annotation
1620621_at	LOC100255807	NAC domain-containing protein 2	0006351 // transcription, DNA-templated // inferred from electronic annotation /// 0006355 // regulation of transcription, DNA-templated // inferred from electronic annotation /// 0007275 // multicellular organismal development // inferred from electronic annotation /// 0009407 // toxin catabolic process // inferred from electronic annotation /// 0010583 // response to cyclopentenone // inferred …	0005634 // nucleus // inferred from electronic annotation	0003677 // DNA binding // inferred from electronic annotation /// 0003700 // transcription factor activity, sequence-specific DNA binding // inferred from electronic annotation
1620628_at	NIN1	neutral invertase	0008152 // metabolic process // inferred from electronic annotation /// 0009693 // ethylene biosynthetic process // inferred from electronic annotation /// 0010029 // regulation of seed germination // inferred from electronic annotation /// 0048510 // regulation of timing of transition from vegetative to reproductive phase // inferred from electronic annotation	0005739 // mitochondrion // inferred from electronic annotation	0003824 // catalytic activity // inferred from electronic annotation /// 0004564 // beta-fructofuranosidase activity // inferred from electronic annotation /// 0004575 // sucrose alpha-glucosidase activity // inferred from electronic annotation /// 0016787 // hydrolase activity // inferred from electronic annotation /// 0016798 // hydrolase activity, acting on glycosyl bonds // inferred from elec…
1620662_at	LOC100250741	probable indole-3-acetic acid-amido synthetase GH3.1	---	---	---
1620702_a_at	LOC100263185	uncharacterized LOC100263185	0008152 // metabolic process // inferred from electronic annotation	---	0003824 // catalytic activity // inferred from electronic annotation /// 0016787 // hydrolase activity // inferred from electronic annotation
1620722_at	LOC100252925	pyroglutamyl-peptidase 1	---	---	---
1620784_at	LOC100240987	uncharacterized LOC100240987	---	---	---
1620817_at	LOC100251782	scarecrow-like protein 14	0006351 // transcription, DNA-templated // inferred from electronic annotation /// 0006355 // regulation of transcription, DNA-templated // inferred from electronic annotation	---	---
1620905_at	LOC100261061 /// LOC100264653	UDP-glucose 6-dehydrogenase 3 /// UDP-glucose 6-dehydrogenase-like	0055114 // oxidation-reduction process // inferred from electronic annotation	---	0000166 // nucleotide binding // inferred from electronic annotation /// 0003979 // UDP-glucose 6-dehydrogenase activity // inferred from electronic annotation /// 0016491 // oxidoreductase activity // inferred from electronic annotation /// 0016616 // oxidoreductase activity, acting on the CH-OH group of donors, NAD or NADP as acceptor // inferred from electronic annotation /// 0050662 // coenzy…
1620923_at	LOC100241746	guanylate kinase 2-like	0006163 // purine nucleotide metabolic process // inferred from electronic annotation /// 0046037 // GMP metabolic process // inferred from electronic annotation /// 0046710 // GDP metabolic process // inferred from electronic annotation	---	0004385 // guanylate kinase activity // inferred from electronic annotation /// 0005515 // protein binding // inferred from electronic annotation
1620949_x_at	---	---	---	---	---
1620964_s_at	LOC100252908 /// LOC100253166 /// RS /// STS /// VINST1	stilbene synthase 1-like /// stilbene synthase 1 /// resveratrol synthase /// stilbene synthase /// stilbene synthase	0006952 // defense response // inferred from electronic annotation /// 0008152 // metabolic process // inferred from electronic annotation /// 0009058 // biosynthetic process // inferred from electronic annotation	0005737 // cytoplasm // inferred from electronic annotation	0003824 // catalytic activity // inferred from electronic annotation /// 0016740 // transferase activity // inferred from electronic annotation /// 0016746 // transferase activity, transferring acyl groups // inferred from electronic annotation /// 0016747 // transferase activity, transferring acyl groups other than amino-acyl groups // inferred from electronic annotation /// 0050350 // trihydrox…
1621082_a_at	LOC100262185	serine/threonine-protein kinase CDL1-like	0006468 // protein phosphorylation // inferred from electronic annotation	---	0000166 // nucleotide binding // inferred from electronic annotation /// 0004672 // protein kinase activity // inferred from electronic annotation /// 0004674 // protein serine/threonine kinase activity // inferred from electronic annotation /// 0005524 // ATP binding // inferred from electronic annotation /// 0016772 // transferase activity, transferring phosphorus-containing groups // inferred …
1621142_s_at	LOC100255759	F-box protein SKP2B	---	0016020 // membrane // inferred from electronic annotation /// 0016021 // integral component of membrane // inferred from electronic annotation	0005515 // protein binding // inferred from electronic annotation
1621219_at	LOC100246961	probable protein phosphatase 2C 49	0006470 // protein dephosphorylation // inferred from electronic annotation /// 0010200 // response to chitin // inferred from electronic annotation	0008287 // protein serine/threonine phosphatase complex // inferred from electronic annotation	0003824 // catalytic activity // inferred from electronic annotation /// 0004721 // phosphoprotein phosphatase activity // inferred from electronic annotation /// 0004722 // protein serine/threonine phosphatase activity // inferred from electronic annotation /// 0016787 // hydrolase activity // inferred from electronic annotation /// 0043169 // cation binding // inferred from electronic annotatio…
1621220_at	LOC100242337	blue copper protein	---	---	---
1621244_s_at	LOC100246875	pentatricopeptide repeat-containing protein At4g13650	0008152 // metabolic process // inferred from electronic annotation /// 0055114 // oxidation-reduction process // inferred from electronic annotation	---	0000166 // nucleotide binding // inferred from electronic annotation /// 0005515 // protein binding // inferred from electronic annotation /// 0016491 // oxidoreductase activity // inferred from electronic annotation
1621261_at	LOC100267121	exocyst complex component EXO70B1-like	0006887 // exocytosis // inferred from electronic annotation	0000145 // exocyst // inferred from electronic annotation	---
1621307_at	LOC100267022	arogenate dehydratase/prephenate dehydratase 6, chloroplastic-like	0008152 // metabolic process // inferred from electronic annotation /// 0009094 // L-phenylalanine biosynthetic process // inferred from electronic annotation	---	0004664 // prephenate dehydratase activity // inferred from electronic annotation /// 0016597 // amino acid binding // inferred from electronic annotation
1621378_at	LOC100260851	ribose-phosphate pyrophosphokinase 1	0009156 // ribonucleoside monophosphate biosynthetic process // inferred from electronic annotation /// 0009165 // nucleotide biosynthetic process // inferred from electronic annotation /// 0044249 // cellular biosynthetic process // inferred from electronic annotation	---	0000287 // magnesium ion binding // inferred from electronic annotation /// 0004749 // ribose phosphate diphosphokinase activity // inferred from electronic annotation
1621397_at	LOC100256163	aspartate aminotransferase, cytoplasmic	0006520 // cellular amino acid metabolic process // inferred from electronic annotation /// 0006635 // fatty acid beta-oxidation // inferred from electronic annotation /// 0009058 // biosynthetic process // inferred from electronic annotation /// 0009407 // toxin catabolic process // inferred from electronic annotation /// 0009693 // ethylene biosynthetic process // inferred from electronic annot…	0005777 // peroxisome // inferred from electronic annotation /// 0009536 // plastid // inferred from electronic annotation /// 0016020 // membrane // inferred from electronic annotation	0003824 // catalytic activity // inferred from electronic annotation /// 0004069 // L-aspartate:2-oxoglutarate aminotransferase activity // inferred from electronic annotation /// 0008483 // transaminase activity // inferred from electronic annotation /// 0016740 // transferase activity // inferred from electronic annotation /// 0030170 // pyridoxal phosphate binding // inferred from electronic a…
1621490_at	LOC100256024	uncharacterized LOC100256024	---	0005634 // nucleus // inferred from electronic annotation /// 0005737 // cytoplasm // inferred from electronic annotation	---
1621529_at	LOC100254980	probable amino acid permease 7	---	0016020 // membrane // inferred from electronic annotation /// 0016021 // integral component of membrane // inferred from electronic annotation	---
1621530_at	LOC100241458	late embryogenesis abundant protein Lea14-A	0009269 // response to desiccation // inferred from electronic annotation	---	---
1621542_at	LOC100249322	putative E3 ubiquitin-protein ligase XBAT31	---	---	0005515 // protein binding // inferred from electronic annotation /// 0008270 // zinc ion binding // inferred from electronic annotation
1621543_x_at	LOC100256781	putative 12-oxophytodienoate reductase 11	0055114 // oxidation-reduction process // inferred from electronic annotation	---	0003824 // catalytic activity // inferred from electronic annotation /// 0010181 // FMN binding // inferred from electronic annotation /// 0016491 // oxidoreductase activity // inferred from electronic annotation
1621562_at	LOC100854957	---	---	0016020 // membrane // inferred from electronic annotation /// 0016021 // integral component of membrane // inferred from electronic annotation	---
1621565_s_at	LOC100252623	RING finger and CHY zinc finger domain-containing protein 1-like	---	---	0005515 // protein binding // inferred from electronic annotation /// 0008270 // zinc ion binding // inferred from electronic annotation /// 0046872 // metal ion binding // inferred from electronic annotation
1621570_at	LOC100255693	protein trichome birefringence-like 39	---	---	---
1621591_at	LOC100265816	cyclic nucleotide-gated ion channel 4	0006810 // transport // inferred from electronic annotation /// 0006811 // ion transport // inferred from electronic annotation /// 0009626 // plant-type hypersensitive response // inferred from electronic annotation /// 0030003 // cellular cation homeostasis // inferred from electronic annotation /// 0034220 // ion transmembrane transport // inferred from electronic annotation /// 0055085 // tra…	0005623 // cell // inferred from electronic annotation /// 0016020 // membrane // inferred from electronic annotation /// 0016021 // integral component of membrane // inferred from electronic annotation	0005216 // ion channel activity // inferred from electronic annotation /// 0005261 // cation channel activity // inferred from electronic annotation /// 0005516 // calmodulin binding // inferred from electronic annotation /// 0008324 // cation transmembrane transporter activity // inferred from electronic annotation /// 0030551 // cyclic nucleotide binding // inferred from electronic annotation
1621788_at	LOC100266637	---	---	0016020 // membrane // inferred from electronic annotation /// 0016021 // integral component of membrane // inferred from electronic annotation	---
1621829_at	LOC100242154	protein EXORDIUM-like 2	---	0016020 // membrane // inferred from electronic annotation /// 0016021 // integral component of membrane // inferred from electronic annotation	---
1621881_at	LOC100245111	stem-specific protein TSJT1	0001666 // response to hypoxia // inferred from electronic annotation /// 0009862 // systemic acquired resistance, salicylic acid mediated signaling pathway // inferred from electronic annotation /// 0010310 // regulation of hydrogen peroxide metabolic process // inferred from electronic annotation	0005634 // nucleus // inferred from electronic annotation /// 0005829 // cytosol // inferred from electronic annotation /// 0005886 // plasma membrane // inferred from electronic annotation /// 0009506 // plasmodesma // inferred from electronic annotation	---
1621983_s_at	LOC100245224	xylosyltransferase 2	0008152 // metabolic process // inferred from electronic annotation	0016020 // membrane // inferred from electronic annotation	0008375 // acetylglucosaminyltransferase activity // inferred from electronic annotation
1622027_at	LOC100246837	uncharacterized LOC104879530	---	---	0005515 // protein binding // inferred from electronic annotation /// 0008270 // zinc ion binding // inferred from electronic annotation /// 0016765 // transferase activity, transferring alkyl or aryl (other than methyl) groups // inferred from electronic annotation /// 0046872 // metal ion binding // inferred from electronic annotation
1622131_at	LOC100260227	uncharacterized transporter YBR287W-like	0055085 // transmembrane transport // inferred from electronic annotation	0016020 // membrane // inferred from electronic annotation /// 0016021 // integral component of membrane // inferred from electronic annotation	---
1622147_at	LOC100256784	aconitase 2, mitochondrial	0055114 // oxidation-reduction process // inferred from electronic annotation	---	0016491 // oxidoreductase activity // inferred from electronic annotation /// 0016706 // oxidoreductase activity, acting on paired donors, with incorporation or reduction of molecular oxygen, 2-oxoglutarate as one donor, and incorporation of one atom each of oxygen into both donors // inferred from electronic annotation /// 0046872 // metal ion binding // inferred from electronic annotation
1622191_at	LOC100233023	sulfate transporter	0006810 // transport // inferred from electronic annotation /// 0008272 // sulfate transport // inferred from electronic annotation /// 0055085 // transmembrane transport // inferred from electronic annotation /// 1902358 // sulfate transmembrane transport // inferred from electronic annotation	0005886 // plasma membrane // inferred from electronic annotation /// 0016020 // membrane // inferred from electronic annotation /// 0016021 // integral component of membrane // inferred from electronic annotation	0008271 // secondary active sulfate transmembrane transporter activity // inferred from electronic annotation /// 0015116 // sulfate transmembrane transporter activity // inferred from electronic annotation
1622234_s_at	LOC100246811	UDP-arabinopyranose mutase 1	0030244 // cellulose biosynthetic process // inferred from electronic annotation /// 0033356 // UDP-L-arabinose metabolic process // inferred from electronic annotation /// 0071555 // cell wall organization // inferred from electronic annotation	0005618 // cell wall // inferred from electronic annotation /// 0005794 // Golgi apparatus // inferred from electronic annotation /// 0005829 // cytosol // inferred from electronic annotation /// 0009506 // plasmodesma // inferred from electronic annotation /// 0016020 // membrane // inferred from electronic annotation /// 0030054 // cell junction // inferred from electronic annotation	0008466 // glycogenin glucosyltransferase activity // inferred from electronic annotation /// 0016758 // transferase activity, transferring hexosyl groups // inferred from electronic annotation /// 0016866 // intramolecular transferase activity // inferred from electronic annotation /// 0052691 // UDP-arabinopyranose mutase activity // inferred from electronic annotation
1622296_at	LOC100855209	ocs element-binding factor 1	0006355 // regulation of transcription, DNA-templated // inferred from electronic annotation	---	0003700 // transcription factor activity, sequence-specific DNA binding // inferred from electronic annotation /// 0043565 // sequence-specific DNA binding // inferred from electronic annotation
1622351_at	LOC100232908	calmodulin	0005513 // detection of calcium ion // inferred from electronic annotation /// 0006084 // acetyl-CoA metabolic process // inferred from electronic annotation /// 0009612 // response to mechanical stimulus // inferred from electronic annotation /// 0010099 // regulation of photomorphogenesis // inferred from electronic annotation /// 0019722 // calcium-mediated signaling // inferred from electroni…	---	0005509 // calcium ion binding // inferred from electronic annotation
1622358_s_at	LOC100248535	probable cytokinin riboside 5'-monophosphate phosphoribohydrolase LOGL1	---	---	---
1622360_at	LOC100243086	bifunctional nitrilase/nitrile hydratase NIT4B /// bifunctional nitrilase/nitrile hydratase NIT4B /// bifunctional nitrilase/nitrile hydratase NIT4B-like /// bifunctional nitrilase/nitrile hydratase NIT4B /// bifunctional nitrilase/nitrile hydratase NIT4B /// bifunctional nitrilase/nitrile hydratase NIT4B /// bifunctional nitrilase/nitrile hydratase NIT4B-like	0006807 // nitrogen compound metabolic process // inferred from electronic annotation	---	0016810 // hydrolase activity, acting on carbon-nitrogen (but not peptide) bonds // inferred from electronic annotation
1622372_s_at	LOC100261242	uncharacterized LOC100261242	---	---	---
1622392_at	LOC100264712	uncharacterized LOC100264712	0006886 // intracellular protein transport // inferred from electronic annotation	0005783 // endoplasmic reticulum // inferred from electronic annotation /// 0016020 // membrane // inferred from electronic annotation /// 0016021 // integral component of membrane // inferred from electronic annotation	---
1622394_at	LOC100250616	protein TRANSPARENT TESTA 12	---	---	---
1622396_at	LOC100256781	---	---	---	---
1622456_at		0	0	0	0
1622542_a_at	OXC	2-hydroxyacyl-CoA lyase	0008152 // metabolic process // inferred from electronic annotation /// 0009407 // toxin catabolic process // inferred from electronic annotation /// 0010583 // response to cyclopentenone // inferred from electronic annotation /// 0046482 // para-aminobenzoic acid metabolic process // inferred from electronic annotation	0005829 // cytosol // inferred from electronic annotation	0000287 // magnesium ion binding // inferred from electronic annotation /// 0003824 // catalytic activity // inferred from electronic annotation /// 0030976 // thiamine pyrophosphate binding // inferred from electronic annotation
1622587_at	LOC100245491	probable polyamine oxidase 2	0055114 // oxidation-reduction process // inferred from electronic annotation	---	0016491 // oxidoreductase activity // inferred from electronic annotation
1622593_at	LOC100242684	uncharacterized LOC100242684	0001666 // response to hypoxia // inferred from electronic annotation /// 0009058 // biosynthetic process // inferred from electronic annotation /// 0009250 // glucan biosynthetic process // inferred from electronic annotation /// 0010264 // myo-inositol hexakisphosphate biosynthetic process // inferred from electronic annotation /// 0019252 // starch biosynthetic process // inferred from electro…	0009501 // amyloplast // inferred from electronic annotation /// 0009507 // chloroplast // inferred from electronic annotation	0004373 // glycogen (starch) synthase activity // inferred from electronic annotation /// 0005515 // protein binding // inferred from electronic annotation /// 0009011 // starch synthase activity // inferred from electronic annotation /// 0016757 // transferase activity, transferring glycosyl groups // inferred from electronic annotation
1622638_x_at	LOC100254891 /// LOC100259169 /// LOC100853406 /// LOC100855299	stilbene synthase 2 /// stilbene synthase 2 /// stilbene synthase 2	0006952 // defense response // inferred from electronic annotation /// 0008152 // metabolic process // inferred from electronic annotation /// 0009058 // biosynthetic process // inferred from electronic annotation	0005737 // cytoplasm // inferred from electronic annotation	0003824 // catalytic activity // inferred from electronic annotation /// 0016740 // transferase activity // inferred from electronic annotation /// 0016746 // transferase activity, transferring acyl groups // inferred from electronic annotation /// 0016747 // transferase activity, transferring acyl groups other than amino-acyl groups // inferred from electronic annotation /// 0050350 // trihydrox…
1622639_at	LOC100254126	dehydrin ERD14	0006950 // response to stress // inferred from electronic annotation /// 0009415 // response to water // inferred from electronic annotation	---	---
1622670_s_at	LOC100242012	uncharacterized LOC100242012 /// bifunctional aspartate aminotransferase and glutamate/aspartate-prephenate aminotransferase-like	0009058 // biosynthetic process // inferred from electronic annotation /// 0009095 // aromatic amino acid family biosynthetic process, prephenate pathway // inferred from electronic annotation /// 0009793 // embryo development ending in seed dormancy // inferred from electronic annotation	0009570 // chloroplast stroma // inferred from electronic annotation	0003824 // catalytic activity // inferred from electronic annotation /// 0004069 // L-aspartate:2-oxoglutarate aminotransferase activity // inferred from electronic annotation /// 0030170 // pyridoxal phosphate binding // inferred from electronic annotation /// 0033853 // aspartate-prephenate aminotransferase activity // inferred from electronic annotation /// 0033854 // glutamate-prephenate amin…
1622708_at	---	---	---	---	---
1622762_x_at	LOC100246482	hydroquinone glucosyltransferase	0008152 // metabolic process // inferred from electronic annotation	---	0016740 // transferase activity // inferred from electronic annotation /// 0016757 // transferase activity, transferring glycosyl groups // inferred from electronic annotation /// 0016758 // transferase activity, transferring hexosyl groups // inferred from electronic annotation
1622772_at	LOC100243875	probable protein phosphatase 2C 68	0006470 // protein dephosphorylation // inferred from electronic annotation	---	0003824 // catalytic activity // inferred from electronic annotation /// 0004721 // phosphoprotein phosphatase activity // inferred from electronic annotation /// 0004722 // protein serine/threonine phosphatase activity // inferred from electronic annotation /// 0016787 // hydrolase activity // inferred from electronic annotation /// 0043169 // cation binding // inferred from electronic annotatio…
1622778_at	LOC100232957	WRKY-type DNA binding protein 1	0006355 // regulation of transcription, DNA-templated // inferred from electronic annotation	---	0003700 // transcription factor activity, sequence-specific DNA binding // inferred from electronic annotation /// 0043565 // sequence-specific DNA binding // inferred from electronic annotation
1622882_at	LOC100249995	F-box/kelch-repeat protein SKIP11-like	---	---	0005515 // protein binding // inferred from electronic annotation
AFFX-Vvi-gapdh-3_at	LOC100264789	glyceraldehyde-3-phosphate dehydrogenase, cytosolic	---	---	---
AFFX-Vvi-gapdh-3_c1_at	LOC100264789	glyceraldehyde-3-phosphate dehydrogenase, cytosolic	---	---	---
AFFX-Vvi-gapdh-3_c4_at	LOC100264789	glyceraldehyde-3-phosphate dehydrogenase, cytosolic	---	---	---
AFFX-Vvi-gapdh-3_c5_at	LOC100264789	glyceraldehyde-3-phosphate dehydrogenase, cytosolic	---	---	---
AFFX-Vvi-gapdh-3_c6_at	LOC100264789	glyceraldehyde-3-phosphate dehydrogenase, cytosolic	---	---	---
AFFX-Vvi-gapdh-3_c7_at	LOC100264789	glyceraldehyde-3-phosphate dehydrogenase, cytosolic	---	---	---
AFFX-Vvi-gapdh-3_c8_at	LOC100264789	glyceraldehyde-3-phosphate dehydrogenase, cytosolic	---	---	---
AFFX-Vvi-gapdh-5_at	LOC100264789	glyceraldehyde-3-phosphate dehydrogenase, cytosolic	---	---	---
AFFX-Vvi-gapdh-M_at	LOC100264789	glyceraldehyde-3-phosphate dehydrogenase, cytosolic	---	---	---
1606485_a_at	LOC100263731	probable E3 ubiquitin-protein ligase HIP1	---	---	0005515 // protein binding // inferred from electronic annotation /// 0008270 // zinc ion binding // inferred from electronic annotation /// 0046872 // metal ion binding // inferred from electronic annotation
1606499_at	---	---	---	---	---
1606583_at	LOC100257090	telomere repeat-binding protein 5	---	---	0003677 // DNA binding // inferred from electronic annotation /// 0003682 // chromatin binding // inferred from electronic annotation /// 0005515 // protein binding // inferred from electronic annotation /// 0042162 // telomeric DNA binding // inferred from electronic annotation
1606642_at	LOC100257219	uncharacterized LOC100257219	0002238 // response to molecule of fungal origin // inferred from electronic annotation /// 0006950 // response to stress // inferred from electronic annotation /// 0016036 // cellular response to phosphate starvation // inferred from electronic annotation /// 0019375 // galactolipid biosynthetic process // inferred from electronic annotation /// 0042631 // cellular response to water deprivation …	0005886 // plasma membrane // inferred from electronic annotation	---
1606679_at	LOC100246740	probable protein phosphatase 2C 25	0006470 // protein dephosphorylation // inferred from electronic annotation	---	0003824 // catalytic activity // inferred from electronic annotation /// 0004721 // phosphoprotein phosphatase activity // inferred from electronic annotation /// 0004722 // protein serine/threonine phosphatase activity // inferred from electronic annotation /// 0016787 // hydrolase activity // inferred from electronic annotation /// 0043169 // cation binding // inferred from electronic annotatio…
1606734_at	LOC100263908	serine/threonine-protein kinase HT1-like	0006468 // protein phosphorylation // inferred from electronic annotation	---	0004672 // protein kinase activity // inferred from electronic annotation /// 0004674 // protein serine/threonine kinase activity // inferred from electronic annotation /// 0005524 // ATP binding // inferred from electronic annotation /// 0016772 // transferase activity, transferring phosphorus-containing groups // inferred from electronic annotation
1606768_at	LOC100268161	E3 ubiquitin-protein ligase KEG	---	---	---
1606793_at	LOC100255095	uncharacterized LOC100255095	---	---	---
1606813_s_at	LOC100245986	GTP-binding protein YPTM2	0006886 // intracellular protein transport // inferred from electronic annotation /// 0006913 // nucleocytoplasmic transport // inferred from electronic annotation /// 0007165 // signal transduction // inferred from electronic annotation /// 0007264 // small GTPase mediated signal transduction // inferred from electronic annotation /// 0015031 // protein transport // inferred from electronic anno…	0005622 // intracellular // inferred from electronic annotation /// 0016020 // membrane // inferred from electronic annotation	0000166 // nucleotide binding // inferred from electronic annotation /// 0003924 // GTPase activity // inferred from electronic annotation /// 0005525 // GTP binding // inferred from electronic annotation
1606845_at	LOC100257315	protein EXORDIUM-like 2	---	---	---
1606876_at	LOC100259994	heat shock 70 kDa protein 17	---	---	0000166 // nucleotide binding // inferred from electronic annotation /// 0005524 // ATP binding // inferred from electronic annotation
1606886_at	LOC100247519	protein FYV8	---	---	0005516 // calmodulin binding // inferred from electronic annotation
1606994_at		0	0	0	0
1607002_at	LOC100251379	luminal-binding protein 5	---	---	0000166 // nucleotide binding // inferred from electronic annotation /// 0005524 // ATP binding // inferred from electronic annotation
1607127_s_at	LOC100259201	pathogen-related protein	---	---	---
1607149_at	LOC100254127	aspartate aminotransferase, mitochondrial	0006103 // 2-oxoglutarate metabolic process // inferred from electronic annotation /// 0006520 // cellular amino acid metabolic process // inferred from electronic annotation /// 0006531 // aspartate metabolic process // inferred from electronic annotation /// 0006536 // glutamate metabolic process // inferred from electronic annotation /// 0009058 // biosynthetic process // inferred from electro…	---	0003824 // catalytic activity // inferred from electronic annotation /// 0004069 // L-aspartate:2-oxoglutarate aminotransferase activity // inferred from electronic annotation /// 0005507 // copper ion binding // inferred from electronic annotation /// 0008483 // transaminase activity // inferred from electronic annotation /// 0016740 // transferase activity // inferred from electronic annotation…
1607167_at	LOC100242574	cellulose synthase-like protein G2	0030244 // cellulose biosynthetic process // inferred from electronic annotation	0016020 // membrane // inferred from electronic annotation /// 0016021 // integral component of membrane // inferred from electronic annotation	0016740 // transferase activity // inferred from electronic annotation /// 0016757 // transferase activity, transferring glycosyl groups // inferred from electronic annotation /// 0016760 // cellulose synthase (UDP-forming) activity // inferred from electronic annotation
1607182_s_at	LOC100265784	universal stress protein MJ0531-like	---	---	---
1607191_s_at	LOC100267076	TOM1-like protein 2	0006886 // intracellular protein transport // inferred from electronic annotation	0005622 // intracellular // inferred from electronic annotation	---
1607228_at	LOC100245274	cinnamate beta-D-glucosyltransferase-like	0008152 // metabolic process // inferred from electronic annotation	---	0016740 // transferase activity // inferred from electronic annotation /// 0016757 // transferase activity, transferring glycosyl groups // inferred from electronic annotation /// 0016758 // transferase activity, transferring hexosyl groups // inferred from electronic annotation
1607409_at	LOC100242669	putative 1-phosphatidylinositol-3-phosphate 5-kinase FAB1D	0044267 // cellular protein metabolic process // inferred from electronic annotation /// 0046488 // phosphatidylinositol metabolic process // inferred from electronic annotation /// 0046854 // phosphatidylinositol phosphorylation // inferred from electronic annotation	---	0005524 // ATP binding // inferred from electronic annotation /// 0016307 // phosphatidylinositol phosphate kinase activity // inferred from electronic annotation /// 0016308 // 1-phosphatidylinositol-4-phosphate 5-kinase activity // inferred from electronic annotation
1607536_s_at	LOC100258189	uncharacterized LOC100258189	---	0016020 // membrane // inferred from electronic annotation /// 0016021 // integral component of membrane // inferred from electronic annotation	---
1607541_at	LOC100257913	glycine-rich cell wall structural protein 2-like	---	---	---
1607604_at	LOC100241723	probable mitochondrial chaperone BCS1-B	---	---	0000166 // nucleotide binding // inferred from electronic annotation /// 0005524 // ATP binding // inferred from electronic annotation /// 0017111 // nucleoside-triphosphatase activity // inferred from electronic annotation
1607620_at	LOC100250331	NAC domain-containing protein 67	0006351 // transcription, DNA-templated // inferred from electronic annotation /// 0006355 // regulation of transcription, DNA-templated // inferred from electronic annotation /// 0006865 // amino acid transport // inferred from electronic annotation /// 0007275 // multicellular organismal development // inferred from electronic annotation /// 0010260 // organ senescence // inferred from electron…	0005634 // nucleus // inferred from electronic annotation	0003677 // DNA binding // inferred from electronic annotation /// 0003700 // transcription factor activity, sequence-specific DNA binding // inferred from electronic annotation
1607658_at	LOC100259354	protein TIC 55, chloroplastic	0045036 // protein targeting to chloroplast // inferred from electronic annotation /// 0055114 // oxidation-reduction process // inferred from electronic annotation	0009941 // chloroplast envelope // inferred from electronic annotation /// 0016020 // membrane // inferred from electronic annotation /// 0016021 // integral component of membrane // inferred from electronic annotation	0010277 // chlorophyllide a oxygenase [overall] activity // inferred from electronic annotation /// 0016491 // oxidoreductase activity // inferred from electronic annotation /// 0046872 // metal ion binding // inferred from electronic annotation /// 0051536 // iron-sulfur cluster binding // inferred from electronic annotation /// 0051537 // 2 iron, 2 sulfur cluster binding // inferred from electr…
1607663_at	LOC100258141	serine decarboxylase	0006520 // cellular amino acid metabolic process // inferred from electronic annotation /// 0006580 // ethanolamine metabolic process // inferred from electronic annotation /// 0009793 // embryo development ending in seed dormancy // inferred from electronic annotation /// 0019752 // carboxylic acid metabolic process // inferred from electronic annotation	0005829 // cytosol // inferred from electronic annotation /// 0005886 // plasma membrane // inferred from electronic annotation	0003824 // catalytic activity // inferred from electronic annotation /// 0016829 // lyase activity // inferred from electronic annotation /// 0016831 // carboxy-lyase activity // inferred from electronic annotation /// 0030170 // pyridoxal phosphate binding // inferred from electronic annotation
1607681_at	LOC100257925	inorganic phosphate transporter 1-4-like	0006817 // phosphate ion transport // inferred from electronic annotation /// 0055085 // transmembrane transport // inferred from electronic annotation	0016020 // membrane // inferred from electronic annotation /// 0016021 // integral component of membrane // inferred from electronic annotation	0005315 // inorganic phosphate transmembrane transporter activity // inferred from electronic annotation /// 0022857 // transmembrane transporter activity // inferred from electronic annotation
1607759_at	LOC100257413	V-type proton ATPase subunit B 2	0006810 // transport // inferred from electronic annotation /// 0006811 // ion transport // inferred from electronic annotation /// 0015991 // ATP hydrolysis coupled proton transport // inferred from electronic annotation /// 0015992 // proton transport // inferred from electronic annotation /// 0046034 // ATP metabolic process // inferred from electronic annotation	0033178 // proton-transporting two-sector ATPase complex, catalytic domain // inferred from electronic annotation /// 0033180 // proton-transporting V-type ATPase, V1 domain // inferred from electronic annotation	0005524 // ATP binding // inferred from electronic annotation /// 0016820 // hydrolase activity, acting on acid anhydrides, catalyzing transmembrane movement of substances // inferred from electronic annotation
1607779_at	LOC100241091	nudix hydrolase 14, chloroplastic-like	0008152 // metabolic process // inferred from electronic annotation	0009570 // chloroplast stroma // inferred from electronic annotation	0016787 // hydrolase activity // inferred from electronic annotation /// 0019144 // ADP-sugar diphosphatase activity // inferred from electronic annotation /// 0080041 // ADP-ribose pyrophosphohydrolase activity // inferred from electronic annotation /// 0080042 // ADP-glucose pyrophosphohydrolase activity // inferred from electronic annotation
1607840_at	LOC100255335	diacylglycerol kinase 1	0007205 // protein kinase C-activating G-protein coupled receptor signaling pathway // inferred from electronic annotation /// 0008152 // metabolic process // inferred from electronic annotation /// 0016310 // phosphorylation // inferred from electronic annotation /// 0035556 // intracellular signal transduction // inferred from electronic annotation	0005622 // intracellular // inferred from electronic annotation /// 0016020 // membrane // inferred from electronic annotation /// 0016021 // integral component of membrane // inferred from electronic annotation	0000166 // nucleotide binding // inferred from electronic annotation /// 0003951 // NAD+ kinase activity // inferred from electronic annotation /// 0004143 // diacylglycerol kinase activity // inferred from electronic annotation /// 0005509 // calcium ion binding // inferred from electronic annotation /// 0005524 // ATP binding // inferred from electronic annotation /// 0016301 // kinase activity…
1607867_at	LOC100267404	ALA-interacting subunit 3	---	0016020 // membrane // inferred from electronic annotation /// 0016021 // integral component of membrane // inferred from electronic annotation	---
1607889_a_at	LOC100249678	UDP-glucuronic acid decarboxylase 5	0044237 // cellular metabolic process // inferred from electronic annotation	---	0003824 // catalytic activity // inferred from electronic annotation /// 0050662 // coenzyme binding // inferred from electronic annotation
1607971_at	LOC100252506	stress enhanced protein 2, chloroplastic	0009765 // photosynthesis, light harvesting // inferred from electronic annotation	0009535 // chloroplast thylakoid membrane // inferred from electronic annotation /// 0016020 // membrane // inferred from electronic annotation /// 0016021 // integral component of membrane // inferred from electronic annotation	0016168 // chlorophyll binding // inferred from electronic annotation
1608026_at	GER7	germin-like protein 7	---	0005576 // extracellular region // inferred from electronic annotation	0030145 // manganese ion binding // inferred from electronic annotation /// 0045735 // nutrient reservoir activity // inferred from electronic annotation /// 0046872 // metal ion binding // inferred from electronic annotation
1608039_s_at	LOC100255687	cytokinin riboside 5'-monophosphate phosphoribohydrolase LOG5-like	---	---	---
1608041_at	LOC100256941	signal recognition particle receptor subunit alpha homolog	0006605 // protein targeting // inferred from electronic annotation /// 0006614 // SRP-dependent cotranslational protein targeting to membrane // inferred from electronic annotation /// 0006623 // protein targeting to vacuole // inferred from electronic annotation /// 0006810 // transport // inferred from electronic annotation /// 0006886 // intracellular protein transport // inferred from electr…	0005622 // intracellular // inferred from electronic annotation /// 0005783 // endoplasmic reticulum // inferred from electronic annotation /// 0005785 // signal recognition particle receptor complex // inferred from electronic annotation /// 0005786 // signal recognition particle, endoplasmic reticulum targeting // inferred from electronic annotation	0000166 // nucleotide binding // inferred from electronic annotation /// 0003924 // GTPase activity // inferred from electronic annotation /// 0005047 // signal recognition particle binding // inferred from electronic annotation /// 0005525 // GTP binding // inferred from electronic annotation /// 0017111 // nucleoside-triphosphatase activity // inferred from electronic annotation
1608103_at	LOC100266523	pto-interacting protein 1	0006468 // protein phosphorylation // inferred from electronic annotation	---	0004672 // protein kinase activity // inferred from electronic annotation /// 0004674 // protein serine/threonine kinase activity // inferred from electronic annotation /// 0005524 // ATP binding // inferred from electronic annotation /// 0016772 // transferase activity, transferring phosphorus-containing groups // inferred from electronic annotation
1608104_at	LOC100249896	E3 ubiquitin-protein ligase RGLG1	0009611 // response to wounding // inferred from electronic annotation /// 0009690 // cytokinin metabolic process // inferred from electronic annotation /// 0009867 // jasmonic acid mediated signaling pathway // inferred from electronic annotation /// 0016567 // protein ubiquitination // inferred from electronic annotation /// 0042742 // defense response to bacterium // inferred from electronic a…	---	0004842 // ubiquitin-protein transferase activity // inferred from electronic annotation /// 0005515 // protein binding // inferred from electronic annotation /// 0008270 // zinc ion binding // inferred from electronic annotation /// 0046872 // metal ion binding // inferred from electronic annotation
1608105_at	LOC100253308	peptidyl-prolyl cis-trans isomerase FKBP42	0000413 // protein peptidyl-prolyl isomerization // inferred from electronic annotation /// 0006457 // protein folding // inferred from electronic annotation /// 0030244 // cellulose biosynthetic process // inferred from electronic annotation /// 0048193 // Golgi vesicle transport // inferred from electronic annotation /// 0048366 // leaf development // inferred from electronic annotation	0005622 // intracellular // inferred from electronic annotation	0003755 // peptidyl-prolyl cis-trans isomerase activity // inferred from electronic annotation /// 0005515 // protein binding // inferred from electronic annotation /// 0005516 // calmodulin binding // inferred from electronic annotation
1608125_at	LOC100247438	ultraviolet-B receptor UVR8	---	---	0008536 // Ran GTPase binding // inferred from electronic annotation
1608189_s_at	LOC100247958	protein phosphatase 2C 37-like	0006470 // protein dephosphorylation // inferred from electronic annotation /// 0009738 // abscisic acid-activated signaling pathway // inferred from electronic annotation /// 0009788 // negative regulation of abscisic acid-activated signaling pathway // inferred from electronic annotation /// 0010119 // regulation of stomatal movement // inferred from electronic annotation /// 0010360 // negativ…	0005634 // nucleus // inferred from electronic annotation /// 0005829 // cytosol // inferred from electronic annotation	0003824 // catalytic activity // inferred from electronic annotation /// 0004721 // phosphoprotein phosphatase activity // inferred from electronic annotation /// 0004722 // protein serine/threonine phosphatase activity // inferred from electronic annotation /// 0005515 // protein binding // inferred from electronic annotation /// 0016787 // hydrolase activity // inferred from electronic annotati…
1608379_at	LOC100253831 /// LOC100854106	flavanone 3-dioxygenase-like	0055114 // oxidation-reduction process // inferred from electronic annotation	---	0016491 // oxidoreductase activity // inferred from electronic annotation /// 0016706 // oxidoreductase activity, acting on paired donors, with incorporation or reduction of molecular oxygen, 2-oxoglutarate as one donor, and incorporation of one atom each of oxygen into both donors // inferred from electronic annotation /// 0046872 // metal ion binding // inferred from electronic annotation
1608412_at	LOC100242603	defensin Ec-AMP-D2	0006952 // defense response // inferred from electronic annotation /// 0031640 // killing of cells of other organism // inferred from electronic annotation /// 0050832 // defense response to fungus // inferred from electronic annotation	---	---
1608448_at	LOC100267648	endoplasmin homolog	0006094 // gluconeogenesis // inferred from electronic annotation /// 0006096 // glycolytic process // inferred from electronic annotation /// 0006457 // protein folding // inferred from electronic annotation /// 0006499 // N-terminal protein myristoylation // inferred from electronic annotation /// 0006833 // water transport // inferred from electronic annotation /// 0006950 // response to stres…	0005634 // nucleus // inferred from electronic annotation /// 0005739 // mitochondrion // inferred from electronic annotation /// 0005773 // vacuole // inferred from electronic annotation /// 0005774 // vacuolar membrane // inferred from electronic annotation /// 0005783 // endoplasmic reticulum // inferred from electronic annotation /// 0005886 // plasma membrane // inferred from electronic anno…	0005524 // ATP binding // inferred from electronic annotation /// 0051082 // unfolded protein binding // inferred from electronic annotation
1608470_at	LOC100247150 /// LOC100252264	protein ZINC INDUCED FACILITATOR-LIKE 1 /// protein ZINC INDUCED FACILITATOR-LIKE 1	0055085 // transmembrane transport // inferred from electronic annotation	0016020 // membrane // inferred from electronic annotation /// 0016021 // integral component of membrane // inferred from electronic annotation	---
1608579_at	LOC100245274	cinnamate beta-D-glucosyltransferase-like	0008152 // metabolic process // inferred from electronic annotation	---	0016740 // transferase activity // inferred from electronic annotation /// 0016757 // transferase activity, transferring glycosyl groups // inferred from electronic annotation /// 0016758 // transferase activity, transferring hexosyl groups // inferred from electronic annotation
1608623_s_at	LOC100257555	amino acid permease 6	---	0016020 // membrane // inferred from electronic annotation /// 0016021 // integral component of membrane // inferred from electronic annotation	---
1608633_s_at	HIR /// LOC100249283 /// LOC100253479	hypersensitive-induced response protein-like /// uncharacterized protein At2g23090 /// hypersensitive-induced response protein 2	---	0005773 // vacuole // inferred from electronic annotation /// 0005774 // vacuolar membrane // inferred from electronic annotation /// 0009506 // plasmodesma // inferred from electronic annotation /// 0009507 // chloroplast // inferred from electronic annotation /// 0016020 // membrane // inferred from electronic annotation	0005515 // protein binding // inferred from electronic annotation /// 0043424 // protein histidine kinase binding // inferred from electronic annotation
1608666_s_at	LOC100258453	UDP-galactose transporter 3-like	0006810 // transport // inferred from electronic annotation /// 0055085 // transmembrane transport // inferred from electronic annotation	0016020 // membrane // inferred from electronic annotation /// 0016021 // integral component of membrane // inferred from electronic annotation	---
1608695_s_at	LOC100255331	cell number regulator 6	---	---	---
1608762_at	LOC100256486	heat stress transcription factor B-2b	0006355 // regulation of transcription, DNA-templated // inferred from electronic annotation /// 0009408 // response to heat // inferred from electronic annotation /// 0009644 // response to high light intensity // inferred from electronic annotation /// 0009966 // regulation of signal transduction // inferred from electronic annotation /// 0042542 // response to hydrogen peroxide // inferred fro…	0005634 // nucleus // inferred from electronic annotation	0003677 // DNA binding // inferred from electronic annotation /// 0003700 // transcription factor activity, sequence-specific DNA binding // inferred from electronic annotation /// 0004864 // protein phosphatase inhibitor activity // inferred from electronic annotation /// 0043565 // sequence-specific DNA binding // inferred from electronic annotation
1608819_at	LOC100266805	nucleolin-like	---	---	0000166 // nucleotide binding // inferred from electronic annotation /// 0003676 // nucleic acid binding // inferred from electronic annotation
1608878_s_at	LOC100244761	protein LURP-one-related 10	---	---	---
1608948_at	LOC100245327	polyadenylate-binding protein-interacting protein 12	---	---	0000166 // nucleotide binding // inferred from electronic annotation /// 0003676 // nucleic acid binding // inferred from electronic annotation
1608966_at	LOC100256404	E3 ubiquitin-protein ligase RING1	---	---	---
1609021_at	LOC100260318	transcription factor MYB59	---	---	0003677 // DNA binding // inferred from electronic annotation /// 0003682 // chromatin binding // inferred from electronic annotation
1609140_at	LOC100244170	alanine--tRNA ligase, cytoplasmic	0006419 // alanyl-tRNA aminoacylation // inferred from electronic annotation /// 0043039 // tRNA aminoacylation // inferred from electronic annotation	0005737 // cytoplasm // inferred from electronic annotation	0000166 // nucleotide binding // inferred from electronic annotation /// 0003676 // nucleic acid binding // inferred from electronic annotation /// 0004813 // alanine-tRNA ligase activity // inferred from electronic annotation /// 0005524 // ATP binding // inferred from electronic annotation /// 0016876 // ligase activity, forming aminoacyl-tRNA and related compounds // inferred from electronic a…
1609181_at	LOC100249006 /// LOC100254111	protein YLS2 /// protein YLS2 /// protein YLS2-like	0009058 // biosynthetic process // inferred from electronic annotation	0016020 // membrane // inferred from electronic annotation /// 0016021 // integral component of membrane // inferred from electronic annotation	0016844 // strictosidine synthase activity // inferred from electronic annotation
1609198_at	---	---	---	---	---
1609226_at	LOC100259611	calnexin homolog	0006457 // protein folding // inferred from electronic annotation	0005783 // endoplasmic reticulum // inferred from electronic annotation /// 0016020 // membrane // inferred from electronic annotation /// 0016021 // integral component of membrane // inferred from electronic annotation	0005509 // calcium ion binding // inferred from electronic annotation /// 0005515 // protein binding // inferred from electronic annotation /// 0051082 // unfolded protein binding // inferred from electronic annotation
1609232_at	LOC100257394	haloacid dehalogenase-like hydrolase domain-containing protein Sgpp /// phosphatase YqaB-like	0008152 // metabolic process // inferred from electronic annotation	---	0016787 // hydrolase activity // inferred from electronic annotation
1609234_at	LOC100266870	polyphenol oxidase, chloroplastic-like	0055114 // oxidation-reduction process // inferred from electronic annotation	---	0004097 // catechol oxidase activity // inferred from electronic annotation
1609321_at	LOC100241916 /// LOC100854817	peroxidase 12	0006979 // response to oxidative stress // inferred from electronic annotation /// 0010075 // regulation of meristem growth // inferred from electronic annotation /// 0042744 // hydrogen peroxide catabolic process // inferred from electronic annotation /// 0048653 // anther development // inferred from electronic annotation /// 0055114 // oxidation-reduction process // inferred from electronic an…	0005576 // extracellular region // inferred from electronic annotation /// 0005618 // cell wall // inferred from electronic annotation /// 0005773 // vacuole // inferred from electronic annotation /// 0009505 // plant-type cell wall // inferred from electronic annotation /// 0009506 // plasmodesma // inferred from electronic annotation /// 0016020 // membrane // inferred from electronic annotation	0004601 // peroxidase activity // inferred from electronic annotation /// 0016491 // oxidoreductase activity // inferred from electronic annotation /// 0020037 // heme binding // inferred from electronic annotation /// 0046872 // metal ion binding // inferred from electronic annotation
1609370_at	LOC100252511	proton-coupled amino acid transporter 3	0003333 // amino acid transmembrane transport // inferred from electronic annotation /// 0006865 // amino acid transport // inferred from electronic annotation	0016020 // membrane // inferred from electronic annotation /// 0016021 // integral component of membrane // inferred from electronic annotation	0015171 // amino acid transmembrane transporter activity // inferred from electronic annotation
1609402_at	LOC100267606	sucrose synthase 2	0001666 // response to hypoxia // inferred from electronic annotation /// 0005982 // starch metabolic process // inferred from electronic annotation /// 0005985 // sucrose metabolic process // inferred from electronic annotation /// 0009058 // biosynthetic process // inferred from electronic annotation /// 0010431 // seed maturation // inferred from electronic annotation /// 0019375 // galactolip…	---	0016157 // sucrose synthase activity // inferred from electronic annotation /// 0016740 // transferase activity // inferred from electronic annotation /// 0016757 // transferase activity, transferring glycosyl groups // inferred from electronic annotation
1609527_at	LOC100246030 /// LOC100257953	probable cyclic nucleotide-gated ion channel 20, chloroplastic /// probable cyclic nucleotide-gated ion channel 20, chloroplastic	---	---	---
1609584_at	LOC100250944 /// LOC100259358	cytochrome P450 81E8 /// cytochrome P450 81E8-like /// cytochrome P450 81E8-like	0055114 // oxidation-reduction process // inferred from electronic annotation	---	0005506 // iron ion binding // inferred from electronic annotation /// 0009055 // electron carrier activity // inferred from electronic annotation /// 0016705 // oxidoreductase activity, acting on paired donors, with incorporation or reduction of molecular oxygen // inferred from electronic annotation /// 0020037 // heme binding // inferred from electronic annotation
1609629_at	LOC100250476	ethylene-responsive transcription factor ERF113	0006351 // transcription, DNA-templated // inferred from electronic annotation /// 0006355 // regulation of transcription, DNA-templated // inferred from electronic annotation /// 0009407 // toxin catabolic process // inferred from electronic annotation /// 0009651 // response to salt stress // inferred from electronic annotation /// 0010260 // organ senescence // inferred from electronic annotat…	0005634 // nucleus // inferred from electronic annotation	0003677 // DNA binding // inferred from electronic annotation /// 0003700 // transcription factor activity, sequence-specific DNA binding // inferred from electronic annotation
1609654_at	LOC100259774	probable phospholipid hydroperoxide glutathione peroxidase	0006333 // chromatin assembly or disassembly // inferred from electronic annotation /// 0006979 // response to oxidative stress // inferred from electronic annotation /// 0007623 // circadian rhythm // inferred from electronic annotation /// 0009407 // toxin catabolic process // inferred from electronic annotation /// 0055114 // oxidation-reduction process // inferred from electronic annotation	0005829 // cytosol // inferred from electronic annotation /// 0005886 // plasma membrane // inferred from electronic annotation /// 0009507 // chloroplast // inferred from electronic annotation /// 0048046 // apoplast // inferred from electronic annotation	0004601 // peroxidase activity // inferred from electronic annotation /// 0004602 // glutathione peroxidase activity // inferred from electronic annotation /// 0016491 // oxidoreductase activity // inferred from electronic annotation
1609662_at	LOC100253954	scarecrow-like protein 1	0006351 // transcription, DNA-templated // inferred from electronic annotation /// 0006355 // regulation of transcription, DNA-templated // inferred from electronic annotation	---	0003700 // transcription factor activity, sequence-specific DNA binding // inferred from electronic annotation
1609712_at	LOC100263428	cytochrome P450 71A1-like	0055114 // oxidation-reduction process // inferred from electronic annotation	0016020 // membrane // inferred from electronic annotation /// 0016021 // integral component of membrane // inferred from electronic annotation	0004497 // monooxygenase activity // inferred from electronic annotation /// 0005506 // iron ion binding // inferred from electronic annotation /// 0009055 // electron carrier activity // inferred from electronic annotation /// 0016491 // oxidoreductase activity // inferred from electronic annotation /// 0016705 // oxidoreductase activity, acting on paired donors, with incorporation or reduction …
1609774_s_at	LOC100258211	ras-related protein Rab5-like	0006886 // intracellular protein transport // inferred from electronic annotation /// 0006913 // nucleocytoplasmic transport // inferred from electronic annotation /// 0007165 // signal transduction // inferred from electronic annotation /// 0007264 // small GTPase mediated signal transduction // inferred from electronic annotation /// 0015031 // protein transport // inferred from electronic anno…	0005622 // intracellular // inferred from electronic annotation /// 0016020 // membrane // inferred from electronic annotation	0000166 // nucleotide binding // inferred from electronic annotation /// 0003924 // GTPase activity // inferred from electronic annotation /// 0005525 // GTP binding // inferred from electronic annotation
1609818_at	LOC100263193	inactive beta-amylase 9	0000272 // polysaccharide catabolic process // inferred from electronic annotation /// 0005975 // carbohydrate metabolic process // inferred from electronic annotation	---	0003824 // catalytic activity // inferred from electronic annotation /// 0016161 // beta-amylase activity // inferred from electronic annotation /// 0043169 // cation binding // inferred from electronic annotation
1609955_at	LOC100267740	probable E3 ubiquitin-protein ligase HIP1	---	---	0005515 // protein binding // inferred from electronic annotation /// 0008270 // zinc ion binding // inferred from electronic annotation /// 0046872 // metal ion binding // inferred from electronic annotation
1609986_at	LOC100261396	equilibrative nucleotide transporter 3	0006810 // transport // inferred from electronic annotation /// 1901642 // nucleoside transmembrane transport // inferred from electronic annotation	0016020 // membrane // inferred from electronic annotation /// 0016021 // integral component of membrane // inferred from electronic annotation	0005337 // nucleoside transmembrane transporter activity // inferred from electronic annotation
1610113_at	LOC100247417	allantoate deiminase	0006508 // proteolysis // inferred from electronic annotation /// 0008152 // metabolic process // inferred from electronic annotation /// 0010136 // ureide catabolic process // inferred from electronic annotation /// 0015996 // chlorophyll catabolic process // inferred from electronic annotation	0005783 // endoplasmic reticulum // inferred from electronic annotation	0008237 // metallopeptidase activity // inferred from electronic annotation /// 0016787 // hydrolase activity // inferred from electronic annotation /// 0016813 // hydrolase activity, acting on carbon-nitrogen (but not peptide) bonds, in linear amidines // inferred from electronic annotation /// 0047652 // allantoate deiminase activity // inferred from electronic annotation
1610310_at	LOC100254156	nudix hydrolase 18, mitochondrial	0008152 // metabolic process // inferred from electronic annotation	---	0016787 // hydrolase activity // inferred from electronic annotation
1610323_at	LOC100259666	hydrophobic protein LTI6A	0009409 // response to cold // inferred from electronic annotation	0016020 // membrane // inferred from electronic annotation /// 0016021 // integral component of membrane // inferred from electronic annotation	---
1610329_at	LOC100267925	uncharacterized LOC100267925	0015996 // chlorophyll catabolic process // inferred from electronic annotation	---	---
1610368_at	LOC100244792	vacuolar protein sorting-associated protein 41 homolog	0006623 // protein targeting to vacuole // inferred from electronic annotation /// 0006886 // intracellular protein transport // inferred from electronic annotation /// 0009630 // gravitropism // inferred from electronic annotation /// 0016192 // vesicle-mediated transport // inferred from electronic annotation	0005622 // intracellular // inferred from electronic annotation	0000166 // nucleotide binding // inferred from electronic annotation /// 0005515 // protein binding // inferred from electronic annotation /// 0008270 // zinc ion binding // inferred from electronic annotation
1610394_at	LOC100244757 /// LOC100267837 /// LOC100854477	ferritin-4, chloroplastic-like /// ferritin-4, chloroplastic /// uncharacterized LOC100854477	0006826 // iron ion transport // inferred from electronic annotation /// 0006879 // cellular iron ion homeostasis // inferred from electronic annotation /// 0055114 // oxidation-reduction process // inferred from electronic annotation	0005623 // cell // inferred from electronic annotation /// 0016020 // membrane // inferred from electronic annotation /// 0016021 // integral component of membrane // inferred from electronic annotation	0004322 // ferroxidase activity // inferred from electronic annotation /// 0008199 // ferric iron binding // inferred from electronic annotation /// 0016491 // oxidoreductase activity // inferred from electronic annotation /// 0046872 // metal ion binding // inferred from electronic annotation /// 0046914 // transition metal ion binding // inferred from electronic annotation
1610405_at	LOC100246118	patatin-like protein 6	0006629 // lipid metabolic process // inferred from electronic annotation /// 0008152 // metabolic process // inferred from electronic annotation /// 0016042 // lipid catabolic process // inferred from electronic annotation	---	0016787 // hydrolase activity // inferred from electronic annotation
1610485_a_at	LOC100263653	E3 ubiquitin-protein ligase RLIM-like	---	---	0005515 // protein binding // inferred from electronic annotation /// 0008270 // zinc ion binding // inferred from electronic annotation /// 0046872 // metal ion binding // inferred from electronic annotation
1610504_at	LOC100258133	elicitor-responsive protein 3	---	---	0005515 // protein binding // inferred from electronic annotation
1610527_at	LOC100852699 /// PMT5	polyol transporter 5	0006810 // transport // inferred from electronic annotation /// 0015749 // monosaccharide transport // inferred from electronic annotation /// 0015752 // D-ribose transport // inferred from electronic annotation /// 0015753 // D-xylose transport // inferred from electronic annotation /// 0015757 // galactose transport // inferred from electronic annotation /// 0015758 // glucose transport // infe…	0016020 // membrane // inferred from electronic annotation /// 0016021 // integral component of membrane // inferred from electronic annotation	0005215 // transporter activity // inferred from electronic annotation /// 0005351 // sugar:proton symporter activity // inferred from electronic annotation /// 0005354 // galactose transmembrane transporter activity // inferred from electronic annotation /// 0005355 // glucose transmembrane transporter activity // inferred from electronic annotation /// 0005365 // myo-inositol transmembrane tran…
1610551_at	LOC100854697	vacuolar protein sorting-associated protein 29-like	0042147 // retrograde transport, endosome to Golgi // inferred from electronic annotation	0030904 // retromer complex // inferred from electronic annotation	0016788 // hydrolase activity, acting on ester bonds // inferred from electronic annotation
1610597_at	LOC100251901	uncharacterized LOC100251901	---	---	---
1610610_at	LOC100246869 /// LOC100253706	probable 2-oxoglutarate/Fe(II)-dependent dioxygenase /// probable 2-oxoglutarate/Fe(II)-dependent dioxygenase	0055114 // oxidation-reduction process // inferred from electronic annotation	---	0016491 // oxidoreductase activity // inferred from electronic annotation /// 0016706 // oxidoreductase activity, acting on paired donors, with incorporation or reduction of molecular oxygen, 2-oxoglutarate as one donor, and incorporation of one atom each of oxygen into both donors // inferred from electronic annotation /// 0046872 // metal ion binding // inferred from electronic annotation
1610724_at	LOC100262718	uncharacterized LOC100262718	0005975 // carbohydrate metabolic process // inferred from electronic annotation /// 0006096 // glycolytic process // inferred from electronic annotation /// 0006098 // pentose-phosphate shunt // inferred from electronic annotation /// 0006573 // valine metabolic process // inferred from electronic annotation /// 0055114 // oxidation-reduction process // inferred from electronic annotation	---	0000166 // nucleotide binding // inferred from electronic annotation /// 0003824 // catalytic activity // inferred from electronic annotation /// 0004332 // fructose-bisphosphate aldolase activity // inferred from electronic annotation /// 0004616 // phosphogluconate dehydrogenase (decarboxylating) activity // inferred from electronic annotation /// 0008270 // zinc ion binding // inferred from el…
1610781_at	LOC100248555	tRNA(adenine(34)) deaminase, chloroplastic	0008152 // metabolic process // inferred from electronic annotation	0005829 // cytosol // inferred from electronic annotation	0003824 // catalytic activity // inferred from electronic annotation /// 0008270 // zinc ion binding // inferred from electronic annotation /// 0016787 // hydrolase activity // inferred from electronic annotation
1610784_at	LOC100256407	probable acyl-activating enzyme 5, peroxisomal	---	---	---
1610806_at	---	---	---	---	---
1610882_s_at	LOC100249096	transcription factor bHLH68	---	---	0046983 // protein dimerization activity // inferred from electronic annotation
1610896_at	LOC100267648	endoplasmin homolog	0006094 // gluconeogenesis // inferred from electronic annotation /// 0006096 // glycolytic process // inferred from electronic annotation /// 0006457 // protein folding // inferred from electronic annotation /// 0006499 // N-terminal protein myristoylation // inferred from electronic annotation /// 0006833 // water transport // inferred from electronic annotation /// 0006950 // response to stres…	0005634 // nucleus // inferred from electronic annotation /// 0005739 // mitochondrion // inferred from electronic annotation /// 0005773 // vacuole // inferred from electronic annotation /// 0005774 // vacuolar membrane // inferred from electronic annotation /// 0005783 // endoplasmic reticulum // inferred from electronic annotation /// 0005886 // plasma membrane // inferred from electronic anno…	0005524 // ATP binding // inferred from electronic annotation /// 0051082 // unfolded protein binding // inferred from electronic annotation
1610959_at	LOC100263719	O-glucosyltransferase rumi homolog	---	0016020 // membrane // inferred from electronic annotation /// 0016021 // integral component of membrane // inferred from electronic annotation	---
1610968_at	LOC100260839	cysteine proteinase inhibitor 12	0006972 // hyperosmotic response // inferred from electronic annotation /// 0006979 // response to oxidative stress // inferred from electronic annotation /// 0009409 // response to cold // inferred from electronic annotation /// 0009414 // response to water deprivation // inferred from electronic annotation /// 0010466 // negative regulation of peptidase activity // inferred from electronic anno…	0005783 // endoplasmic reticulum // inferred from electronic annotation /// 0005829 // cytosol // inferred from electronic annotation	0004869 // cysteine-type endopeptidase inhibitor activity // inferred from electronic annotation /// 0030414 // peptidase inhibitor activity // inferred from electronic annotation /// 0050897 // cobalt ion binding // inferred from electronic annotation
1610989_at	LOC100247682	glutathione S-transferase U8-like	---	---	0005515 // protein binding // inferred from electronic annotation
1611029_at	LOC100261010	formin-like protein 13	---	---	---
1611032_at	---	---	---	---	---
1611039_s_at	LOC100246765	SNAP25 homologous protein SNAP33	---	---	0005515 // protein binding // inferred from electronic annotation
1611091_s_at	MYBPA1	MYBPA1 protein	---	---	0003677 // DNA binding // inferred from electronic annotation /// 0003682 // chromatin binding // inferred from electronic annotation
1611166_at	---	---	---	---	---
1611197_at	LOC100259765	reticulon-like protein B23	---	0016020 // membrane // inferred from electronic annotation /// 0016021 // integral component of membrane // inferred from electronic annotation	---
1611232_s_at	LOC100268014	enhancer of rudimentary homolog	0006221 // pyrimidine nucleotide biosynthetic process // inferred from electronic annotation /// 0007049 // cell cycle // inferred from electronic annotation /// 0045747 // positive regulation of Notch signaling pathway // inferred from electronic annotation	---	---
1611326_at	LOC100263109	sugar transporter ERD6-like 7	0006810 // transport // inferred from electronic annotation /// 0034219 // carbohydrate transmembrane transport // inferred from electronic annotation /// 0055085 // transmembrane transport // inferred from electronic annotation	0005773 // vacuole // inferred from electronic annotation /// 0005774 // vacuolar membrane // inferred from electronic annotation /// 0009507 // chloroplast // inferred from electronic annotation /// 0016020 // membrane // inferred from electronic annotation /// 0016021 // integral component of membrane // inferred from electronic annotation	0005215 // transporter activity // inferred from electronic annotation /// 0005351 // sugar:proton symporter activity // inferred from electronic annotation /// 0015144 // carbohydrate transmembrane transporter activity // inferred from electronic annotation /// 0022857 // transmembrane transporter activity // inferred from electronic annotation /// 0022891 // substrate-specific transmembrane tra…
1611384_at	LOC100244040	uncharacterized LOC100244040	---	---	---
1611398_at	AOX2	mitochondrial alternative oxidase 2	0007585 // respiratory gaseous exchange // inferred from electronic annotation /// 0010230 // alternative respiration // inferred from electronic annotation /// 0055114 // oxidation-reduction process // inferred from electronic annotation	0005740 // mitochondrial envelope // inferred from electronic annotation /// 0016020 // membrane // inferred from electronic annotation /// 0016021 // integral component of membrane // inferred from electronic annotation /// 0070469 // respiratory chain // inferred from electronic annotation	0009916 // alternative oxidase activity // inferred from electronic annotation /// 0016491 // oxidoreductase activity // inferred from electronic annotation /// 0046872 // metal ion binding // inferred from electronic annotation
1611501_at	LOC100267545	uncharacterized LOC100267545	---	---	---
1611710_at	CHI4D /// VVCHI4A	class IV chitinase /// class IV endochitinase	0005975 // carbohydrate metabolic process // inferred from electronic annotation /// 0006032 // chitin catabolic process // inferred from electronic annotation /// 0008152 // metabolic process // inferred from electronic annotation /// 0016998 // cell wall macromolecule catabolic process // inferred from electronic annotation	---	0004568 // chitinase activity // inferred from electronic annotation /// 0008061 // chitin binding // inferred from electronic annotation /// 0016787 // hydrolase activity // inferred from electronic annotation /// 0016798 // hydrolase activity, acting on glycosyl bonds // inferred from electronic annotation
1611719_at	LOC100267226	protein TRANSPARENT TESTA 12	0006855 // drug transmembrane transport // inferred from electronic annotation /// 0055085 // transmembrane transport // inferred from electronic annotation	0016020 // membrane // inferred from electronic annotation /// 0016021 // integral component of membrane // inferred from electronic annotation	0015238 // drug transmembrane transporter activity // inferred from electronic annotation /// 0015297 // antiporter activity // inferred from electronic annotation
1611728_s_at	LOC100855240	uncharacterized LOC100855240	---	---	---
1611820_at	LOC100243176 /// LOC100265484 /// LOC100852822	probable nucleoredoxin 1	0045454 // cell redox homeostasis // inferred from electronic annotation /// 0055114 // oxidation-reduction process // inferred from electronic annotation	0005623 // cell // inferred from electronic annotation	0047134 // protein-disulfide reductase activity // inferred from electronic annotation
1611896_at	LOC100255930	protein NRT1/ PTR FAMILY 8.3-like	0006810 // transport // inferred from electronic annotation /// 0006857 // oligopeptide transport // inferred from electronic annotation	0016020 // membrane // inferred from electronic annotation /// 0016021 // integral component of membrane // inferred from electronic annotation	0005215 // transporter activity // inferred from electronic annotation
1611897_s_at	LOC100243978	caffeoyl-CoA O-methyltransferase	0032259 // methylation // inferred from electronic annotation	---	0008171 // O-methyltransferase activity // inferred from electronic annotation
1611917_at	LOC100259611	calnexin homolog	0006457 // protein folding // inferred from electronic annotation	0005783 // endoplasmic reticulum // inferred from electronic annotation /// 0016020 // membrane // inferred from electronic annotation /// 0016021 // integral component of membrane // inferred from electronic annotation	0005509 // calcium ion binding // inferred from electronic annotation /// 0005515 // protein binding // inferred from electronic annotation /// 0051082 // unfolded protein binding // inferred from electronic annotation
1611919_at	LOC100246780	uncharacterized LOC100246780	0009926 // auxin polar transport // inferred from electronic annotation /// 0015992 // proton transport // inferred from electronic annotation /// 0055085 // transmembrane transport // inferred from electronic annotation	0016020 // membrane // inferred from electronic annotation /// 0016021 // integral component of membrane // inferred from electronic annotation	0009672 // auxin:proton symporter activity // inferred from electronic annotation
1611957_s_at	LOC100263534	cationic amino acid transporter 1	0003333 // amino acid transmembrane transport // inferred from electronic annotation /// 0006612 // protein targeting to membrane // inferred from electronic annotation /// 0006820 // anion transport // inferred from electronic annotation /// 0006862 // nucleotide transport // inferred from electronic annotation /// 0006865 // amino acid transport // inferred from electronic annotation /// 000688…	0005622 // intracellular // inferred from electronic annotation /// 0005737 // cytoplasm // inferred from electronic annotation /// 0005886 // plasma membrane // inferred from electronic annotation /// 0016020 // membrane // inferred from electronic annotation /// 0016021 // integral component of membrane // inferred from electronic annotation	0005313 // L-glutamate transmembrane transporter activity // inferred from electronic annotation /// 0015171 // amino acid transmembrane transporter activity // inferred from electronic annotation /// 0015181 // arginine transmembrane transporter activity // inferred from electronic annotation /// 0015189 // L-lysine transmembrane transporter activity // inferred from electronic annotation
1612006_at	LOC100265199	potassium transporter 4	0006811 // ion transport // inferred from electronic annotation /// 0006813 // potassium ion transport // inferred from electronic annotation /// 0016036 // cellular response to phosphate starvation // inferred from electronic annotation /// 0019375 // galactolipid biosynthetic process // inferred from electronic annotation /// 0019761 // glucosinolate biosynthetic process // inferred from electr…	0016020 // membrane // inferred from electronic annotation /// 0016021 // integral component of membrane // inferred from electronic annotation	0015079 // potassium ion transmembrane transporter activity // inferred from electronic annotation
1612034_at	LOC100265881	autophagy-related protein 18f	0016036 // cellular response to phosphate starvation // inferred from electronic annotation /// 0019375 // galactolipid biosynthetic process // inferred from electronic annotation /// 0042631 // cellular response to water deprivation // inferred from electronic annotation	---	0005515 // protein binding // inferred from electronic annotation
1612083_at	LOC100252364	random slug protein 5	0006810 // transport // inferred from electronic annotation /// 0019344 // cysteine biosynthetic process // inferred from electronic annotation	0005622 // intracellular // inferred from electronic annotation	0005215 // transporter activity // inferred from electronic annotation
1612103_at	LOC100249678	UDP-glucuronic acid decarboxylase 5	0044237 // cellular metabolic process // inferred from electronic annotation	---	0003824 // catalytic activity // inferred from electronic annotation /// 0050662 // coenzyme binding // inferred from electronic annotation
1612351_at	LOC100855232	geraniol 8-hydroxylase-like	0055114 // oxidation-reduction process // inferred from electronic annotation	---	0004497 // monooxygenase activity // inferred from electronic annotation /// 0005506 // iron ion binding // inferred from electronic annotation /// 0009055 // electron carrier activity // inferred from electronic annotation /// 0016491 // oxidoreductase activity // inferred from electronic annotation /// 0016705 // oxidoreductase activity, acting on paired donors, with incorporation or reduction …
1612389_at	GDH	glutamate dehydrogenase	0006520 // cellular amino acid metabolic process // inferred from electronic annotation /// 0055114 // oxidation-reduction process // inferred from electronic annotation	---	0004353 // glutamate dehydrogenase [NAD(P)+] activity // inferred from electronic annotation /// 0016491 // oxidoreductase activity // inferred from electronic annotation /// 0016639 // oxidoreductase activity, acting on the CH-NH2 group of donors, NAD or NADP as acceptor // inferred from electronic annotation
1612450_at	LOC100255989	vacuolar protein sorting-associated protein 2 homolog 1	0007034 // vacuolar transport // inferred from electronic annotation /// 0009644 // response to high light intensity // inferred from electronic annotation /// 0010200 // response to chitin // inferred from electronic annotation /// 0015031 // protein transport // inferred from electronic annotation /// 0016192 // vesicle-mediated transport // inferred from electronic annotation /// 0042542 // re…	0000815 // ESCRT III complex // inferred from electronic annotation /// 0005771 // multivesicular body // inferred from electronic annotation	0005515 // protein binding // inferred from electronic annotation
1612466_at	LOC100253496	calcium-binding allergen Ole e 8-like	---	---	0005509 // calcium ion binding // inferred from electronic annotation
1612472_at	NFD2	nuclear fusion defective 2 protein / ribonuclease III	0006396 // RNA processing // inferred from electronic annotation /// 0010267 // production of ta-siRNAs involved in RNA interference // inferred from electronic annotation /// 0016075 // rRNA catabolic process // inferred from electronic annotation /// 0035196 // production of miRNAs involved in gene silencing by miRNA // inferred from electronic annotation /// 0051607 // defense response to viru…	0005773 // vacuole // inferred from electronic annotation	0003723 // RNA binding // inferred from electronic annotation /// 0004525 // ribonuclease III activity // inferred from electronic annotation
1612495_at	LOC100254598	glycine-rich protein A3	---	---	---
1612747_at	LOC100264719	ceramide glucosyltransferase-like	0008152 // metabolic process // inferred from electronic annotation	0016020 // membrane // inferred from electronic annotation /// 0016021 // integral component of membrane // inferred from electronic annotation	0008120 // ceramide glucosyltransferase activity // inferred from electronic annotation /// 0016757 // transferase activity, transferring glycosyl groups // inferred from electronic annotation
1612823_at	TPC1	two pore channel 1	0006810 // transport // inferred from electronic annotation /// 0006811 // ion transport // inferred from electronic annotation /// 0034220 // ion transmembrane transport // inferred from electronic annotation /// 0034765 // regulation of ion transmembrane transport // inferred from electronic annotation /// 0055085 // transmembrane transport // inferred from electronic annotation	0016020 // membrane // inferred from electronic annotation /// 0016021 // integral component of membrane // inferred from electronic annotation	0005216 // ion channel activity // inferred from electronic annotation /// 0005244 // voltage-gated ion channel activity // inferred from electronic annotation /// 0005245 // voltage-gated calcium channel activity // inferred from electronic annotation /// 0005509 // calcium ion binding // inferred from electronic annotation
1612876_at	LOC100262591	nucleobase-ascorbate transporter 3	0006810 // transport // inferred from electronic annotation /// 0055085 // transmembrane transport // inferred from electronic annotation	0005886 // plasma membrane // inferred from electronic annotation /// 0009506 // plasmodesma // inferred from electronic annotation /// 0016020 // membrane // inferred from electronic annotation /// 0016021 // integral component of membrane // inferred from electronic annotation	0005215 // transporter activity // inferred from electronic annotation /// 0022857 // transmembrane transporter activity // inferred from electronic annotation
1612913_at	LOC100255795	citrate synthase-like	0006099 // tricarboxylic acid cycle // inferred from electronic annotation /// 0044262 // cellular carbohydrate metabolic process // inferred from electronic annotation	---	0004108 // citrate (Si)-synthase activity // inferred from electronic annotation /// 0016740 // transferase activity // inferred from electronic annotation /// 0046912 // transferase activity, transferring acyl groups, acyl groups converted into alkyl on transfer // inferred from electronic annotation
1612925_at	LOC100246604	NEDD8 ultimate buster 1	---	---	0005515 // protein binding // inferred from electronic annotation
1613007_at	LOC100251913	E3 ubiquitin-protein ligase RGLG2	---	---	0005515 // protein binding // inferred from electronic annotation /// 0008270 // zinc ion binding // inferred from electronic annotation /// 0046872 // metal ion binding // inferred from electronic annotation
1613079_at	LOC100256357	probable tyrosine-protein phosphatase At1g05000	0016311 // dephosphorylation // inferred from electronic annotation /// 0035335 // peptidyl-tyrosine dephosphorylation // inferred from electronic annotation /// 0043407 // negative regulation of MAP kinase activity // inferred from electronic annotation /// 1900424 // regulation of defense response to bacterium // inferred from electronic annotation	---	0004721 // phosphoprotein phosphatase activity // inferred from electronic annotation /// 0004725 // protein tyrosine phosphatase activity // inferred from electronic annotation /// 0016791 // phosphatase activity // inferred from electronic annotation
1613114_at	LOC100252664	vacuolar-sorting receptor 6-like	---	0016020 // membrane // inferred from electronic annotation /// 0016021 // integral component of membrane // inferred from electronic annotation	0005509 // calcium ion binding // inferred from electronic annotation
1613180_at	---	---	---	---	---
1613204_at	LOC100232878 /// LOC100256345 /// LOC100267917	probable glutathione S-transferase /// probable glutathione S-transferase /// probable glutathione S-transferase	0008152 // metabolic process // inferred from electronic annotation	---	0005515 // protein binding // inferred from electronic annotation /// 0016740 // transferase activity // inferred from electronic annotation
1613265_s_at	LOC100251662	probable tyrosine-protein phosphatase At1g05000	0016311 // dephosphorylation // inferred from electronic annotation /// 0035335 // peptidyl-tyrosine dephosphorylation // inferred from electronic annotation	---	0004725 // protein tyrosine phosphatase activity // inferred from electronic annotation /// 0016791 // phosphatase activity // inferred from electronic annotation
1613301_at	LOC100854489	stem-specific protein TSJT1	---	---	---
1613427_at	LOC100249754	phosphoinositide phosphatase SAC2	0007033 // vacuole organization // inferred from electronic annotation /// 0032957 // inositol trisphosphate metabolic process // inferred from electronic annotation /// 0036092 // phosphatidylinositol-3-phosphate biosynthetic process // inferred from electronic annotation /// 0046855 // inositol phosphate dephosphorylation // inferred from electronic annotation	0016020 // membrane // inferred from electronic annotation /// 0016021 // integral component of membrane // inferred from electronic annotation	0004439 // phosphatidylinositol-4,5-bisphosphate 5-phosphatase activity // inferred from electronic annotation /// 0042578 // phosphoric ester hydrolase activity // inferred from electronic annotation
1613449_at	LOC100250355	uncharacterized LOC100250355	---	---	---
1613548_at	LOC100247942	probable acyl-activating enzyme 1, peroxisomal	0008152 // metabolic process // inferred from electronic annotation /// 0015996 // chlorophyll catabolic process // inferred from electronic annotation	0005777 // peroxisome // inferred from electronic annotation	0003824 // catalytic activity // inferred from electronic annotation /// 0016208 // AMP binding // inferred from electronic annotation
1613576_s_at	LOC100232908 /// LOC100261610	calmodulin /// calmodulin-7	0005513 // detection of calcium ion // inferred from electronic annotation /// 0006084 // acetyl-CoA metabolic process // inferred from electronic annotation /// 0009612 // response to mechanical stimulus // inferred from electronic annotation /// 0010099 // regulation of photomorphogenesis // inferred from electronic annotation /// 0019722 // calcium-mediated signaling // inferred from electroni…	---	0005509 // calcium ion binding // inferred from electronic annotation
1613619_at	LOC100255729	isoflavone 3'-hydroxylase-like	0055114 // oxidation-reduction process // inferred from electronic annotation	0016020 // membrane // inferred from electronic annotation /// 0016021 // integral component of membrane // inferred from electronic annotation	0004497 // monooxygenase activity // inferred from electronic annotation /// 0005506 // iron ion binding // inferred from electronic annotation /// 0009055 // electron carrier activity // inferred from electronic annotation /// 0016491 // oxidoreductase activity // inferred from electronic annotation /// 0016705 // oxidoreductase activity, acting on paired donors, with incorporation or reduction …
1613767_at	LOC100255354	uncharacterized LOC100255354	0006950 // response to stress // inferred from electronic annotation /// 0030968 // endoplasmic reticulum unfolded protein response // inferred from electronic annotation /// 0052542 // defense response by callose deposition // inferred from electronic annotation	---	0005516 // calmodulin binding // inferred from electronic annotation
1613795_at	LOC100259254	UDP-sugar pyrophosphorylase	0006011 // UDP-glucose metabolic process // inferred from electronic annotation /// 0008152 // metabolic process // inferred from electronic annotation /// 0009226 // nucleotide-sugar biosynthetic process // inferred from electronic annotation /// 0009555 // pollen development // inferred from electronic annotation /// 0033356 // UDP-L-arabinose metabolic process // inferred from electronic annot…	0005829 // cytosol // inferred from electronic annotation /// 0090406 // pollen tube // inferred from electronic annotation	0003983 // UTP:glucose-1-phosphate uridylyltransferase activity // inferred from electronic annotation /// 0010491 // UTP:arabinose-1-phosphate uridylyltransferase activity // inferred from electronic annotation /// 0016779 // nucleotidyltransferase activity // inferred from electronic annotation /// 0017103 // UTP:galactose-1-phosphate uridylyltransferase activity // inferred from electronic ann…
1613847_s_at	LOC100256616	cysteine-rich and transmembrane domain-containing protein A	0009554 // megasporogenesis // inferred from electronic annotation	0005886 // plasma membrane // inferred from electronic annotation	---
1613902_at	---	---	---	---	---
1613925_at	LOC100257340	uncharacterized LOC100257340	---	---	---
1613935_at	LOC100263768	uncharacterized LOC100263768	---	---	---
1613996_at	LOC100248626	uncharacterized LOC100248626	0006952 // defense response // inferred from electronic annotation /// 0008219 // cell death // inferred from electronic annotation /// 0009693 // ethylene biosynthetic process // inferred from electronic annotation /// 0010150 // leaf senescence // inferred from electronic annotation	0005634 // nucleus // inferred from electronic annotation /// 0005730 // nucleolus // inferred from electronic annotation	0000166 // nucleotide binding // inferred from electronic annotation /// 0003676 // nucleic acid binding // inferred from electronic annotation
1614029_at	LOC100853806 /// LOC100854673	probable receptor-like protein kinase At1g67000 /// cysteine-rich receptor-like protein kinase 37 /// cysteine-rich receptor-like protein kinase 37 /// glycerophosphodiester phosphodiesterase protein kinase domain-containing GDPDL2-like /// cysteine-rich receptor-like protein kinase 37	0006468 // protein phosphorylation // inferred from electronic annotation	---	0000166 // nucleotide binding // inferred from electronic annotation /// 0004672 // protein kinase activity // inferred from electronic annotation /// 0004674 // protein serine/threonine kinase activity // inferred from electronic annotation /// 0005524 // ATP binding // inferred from electronic annotation /// 0016772 // transferase activity, transferring phosphorus-containing groups // inferred …
1614034_at	LOC100255020	protein NRT1/ PTR FAMILY 6.4	0006810 // transport // inferred from electronic annotation	0016020 // membrane // inferred from electronic annotation /// 0016021 // integral component of membrane // inferred from electronic annotation	0005215 // transporter activity // inferred from electronic annotation
1614086_at	ADH1	alcohol dehydrogenase 1	0006970 // response to osmotic stress // inferred from electronic annotation /// 0009862 // systemic acquired resistance, salicylic acid mediated signaling pathway // inferred from electronic annotation /// 0010310 // regulation of hydrogen peroxide metabolic process // inferred from electronic annotation /// 0045333 // cellular respiration // inferred from electronic annotation /// 0055114 // ox…	0005829 // cytosol // inferred from electronic annotation /// 0005886 // plasma membrane // inferred from electronic annotation	0000166 // nucleotide binding // inferred from electronic annotation /// 0004022 // alcohol dehydrogenase (NAD) activity // inferred from electronic annotation /// 0008270 // zinc ion binding // inferred from electronic annotation /// 0016491 // oxidoreductase activity // inferred from electronic annotation /// 0046872 // metal ion binding // inferred from electronic annotation
1614179_at	LOC100246674	uncharacterized LOC100246674	---	---	---
1614326_s_at	LOC100255146	uncharacterized LOC100255146	---	0016020 // membrane // inferred from electronic annotation /// 0016021 // integral component of membrane // inferred from electronic annotation	---
1614344_at	---	---	---	---	---
1614349_at	LOC100255616	NAC domain-containing protein 77	0006351 // transcription, DNA-templated // inferred from electronic annotation /// 0006355 // regulation of transcription, DNA-templated // inferred from electronic annotation /// 0008152 // metabolic process // inferred from electronic annotation	0005634 // nucleus // inferred from electronic annotation /// 0016020 // membrane // inferred from electronic annotation /// 0016021 // integral component of membrane // inferred from electronic annotation	0003677 // DNA binding // inferred from electronic annotation /// 0016787 // hydrolase activity // inferred from electronic annotation
1614354_at	LOC100262214	uncharacterized LOC100262214	0010264 // myo-inositol hexakisphosphate biosynthetic process // inferred from electronic annotation /// 0016310 // phosphorylation // inferred from electronic annotation	---	0005524 // ATP binding // inferred from electronic annotation /// 0016301 // kinase activity // inferred from electronic annotation /// 0016773 // phosphotransferase activity, alcohol group as acceptor // inferred from electronic annotation /// 0019140 // inositol 3-kinase activity // inferred from electronic annotation
1614375_at	LOC100260480	glycerophosphodiester phosphodiesterase GDPD6	0006071 // glycerol metabolic process // inferred from electronic annotation /// 0006629 // lipid metabolic process // inferred from electronic annotation	0005773 // vacuole // inferred from electronic annotation	0008081 // phosphoric diester hydrolase activity // inferred from electronic annotation /// 0008889 // glycerophosphodiester phosphodiesterase activity // inferred from electronic annotation
1614423_at	LOC100251623	cinnamoyl-CoA reductase 1	0008152 // metabolic process // inferred from electronic annotation /// 0044237 // cellular metabolic process // inferred from electronic annotation	---	0003824 // catalytic activity // inferred from electronic annotation /// 0050662 // coenzyme binding // inferred from electronic annotation
1614444_at	LOC100248687	2-hydroxyisoflavanone dehydratase	0008152 // metabolic process // inferred from electronic annotation	---	0016787 // hydrolase activity // inferred from electronic annotation
1614543_a_at	LOC100252506	stress enhanced protein 2, chloroplastic	0009765 // photosynthesis, light harvesting // inferred from electronic annotation	0009535 // chloroplast thylakoid membrane // inferred from electronic annotation /// 0016020 // membrane // inferred from electronic annotation /// 0016021 // integral component of membrane // inferred from electronic annotation	0016168 // chlorophyll binding // inferred from electronic annotation
1614574_at	LOC100248535	probable cytokinin riboside 5'-monophosphate phosphoribohydrolase LOGL1	---	---	---
1614582_at	LOC100265011	calreticulin-3-like	0006457 // protein folding // inferred from electronic annotation	0005783 // endoplasmic reticulum // inferred from electronic annotation	0005509 // calcium ion binding // inferred from electronic annotation /// 0005515 // protein binding // inferred from electronic annotation /// 0051082 // unfolded protein binding // inferred from electronic annotation
1614595_at	LOC100251947	mitogen-activated protein kinase homolog NTF6	0000165 // MAPK cascade // inferred from electronic annotation /// 0006468 // protein phosphorylation // inferred from electronic annotation /// 0007165 // signal transduction // inferred from electronic annotation /// 0016310 // phosphorylation // inferred from electronic annotation	0005622 // intracellular // inferred from electronic annotation	0000166 // nucleotide binding // inferred from electronic annotation /// 0004672 // protein kinase activity // inferred from electronic annotation /// 0004674 // protein serine/threonine kinase activity // inferred from electronic annotation /// 0004707 // MAP kinase activity // inferred from electronic annotation /// 0004713 // protein tyrosine kinase activity // inferred from electronic annotat…
1614738_at	---	---	---	---	---
1614780_at	LOC100264483	golgin subfamily B member 1	0052541 // plant-type cell wall cellulose metabolic process // inferred from electronic annotation /// 0052546 // cell wall pectin metabolic process // inferred from electronic annotation	---	---
1614923_at	LOC100245191	3-hydroxy-3-methylglutaryl-coenzyme A reductase	0008299 // isoprenoid biosynthetic process // inferred from electronic annotation /// 0015936 // coenzyme A metabolic process // inferred from electronic annotation /// 0016104 // triterpenoid biosynthetic process // inferred from electronic annotation /// 0016126 // sterol biosynthetic process // inferred from electronic annotation /// 0055114 // oxidation-reduction process // inferred from elec…	0005783 // endoplasmic reticulum // inferred from electronic annotation /// 0005789 // endoplasmic reticulum membrane // inferred from electronic annotation /// 0016020 // membrane // inferred from electronic annotation /// 0016021 // integral component of membrane // inferred from electronic annotation /// 0043231 // intracellular membrane-bounded organelle // inferred from electronic annotation	0004420 // hydroxymethylglutaryl-CoA reductase (NADPH) activity // inferred from electronic annotation /// 0016491 // oxidoreductase activity // inferred from electronic annotation /// 0016616 // oxidoreductase activity, acting on the CH-OH group of donors, NAD or NADP as acceptor // inferred from electronic annotation /// 0042282 // hydroxymethylglutaryl-CoA reductase activity // inferred from e…
1614987_at	LOC100241685	MATE efflux family protein 1	0006855 // drug transmembrane transport // inferred from electronic annotation /// 0019761 // glucosinolate biosynthetic process // inferred from electronic annotation /// 0055085 // transmembrane transport // inferred from electronic annotation	0016020 // membrane // inferred from electronic annotation /// 0016021 // integral component of membrane // inferred from electronic annotation	0015238 // drug transmembrane transporter activity // inferred from electronic annotation /// 0015297 // antiporter activity // inferred from electronic annotation
1614995_at	LOC100267574	calcium-dependent protein kinase 2	0006468 // protein phosphorylation // inferred from electronic annotation	---	0000166 // nucleotide binding // inferred from electronic annotation /// 0004672 // protein kinase activity // inferred from electronic annotation /// 0004674 // protein serine/threonine kinase activity // inferred from electronic annotation /// 0005509 // calcium ion binding // inferred from electronic annotation /// 0005524 // ATP binding // inferred from electronic annotation /// 0016772 // tr…
1615038_at	LOC100258490	soluble inorganic pyrophosphatase	0006796 // phosphate-containing compound metabolic process // inferred from electronic annotation /// 0008152 // metabolic process // inferred from electronic annotation	0005737 // cytoplasm // inferred from electronic annotation /// 0005829 // cytosol // inferred from electronic annotation /// 0016020 // membrane // inferred from electronic annotation	0000287 // magnesium ion binding // inferred from electronic annotation /// 0004427 // inorganic diphosphatase activity // inferred from electronic annotation
1615079_x_at	LOC100248669	probable aldo-keto reductase 1	---	---	---
1615086_s_at	LOC100243952	stromal cell-derived factor 2-like protein	0006457 // protein folding // inferred from electronic annotation /// 0009408 // response to heat // inferred from electronic annotation /// 0009627 // systemic acquired resistance // inferred from electronic annotation /// 0009644 // response to high light intensity // inferred from electronic annotation /// 0034976 // response to endoplasmic reticulum stress // inferred from electronic annotati…	0005783 // endoplasmic reticulum // inferred from electronic annotation /// 0016020 // membrane // inferred from electronic annotation	---
1615113_at	LOC100264151	probable calcium-binding protein CML35	---	---	0005509 // calcium ion binding // inferred from electronic annotation
1615332_at	LOC100251552	TOM1-like protein 2	0006886 // intracellular protein transport // inferred from electronic annotation /// 0006891 // intra-Golgi vesicle-mediated transport // inferred from electronic annotation	0005622 // intracellular // inferred from electronic annotation /// 0005795 // Golgi stack // inferred from electronic annotation	0008565 // protein transporter activity // inferred from electronic annotation
1615365_at	LOC100253158	probable GTP diphosphokinase RSH3, chloroplastic	0015969 // guanosine tetraphosphate metabolic process // inferred from electronic annotation	---	0003824 // catalytic activity // inferred from electronic annotation
1615439_at	LOC100257308	probable cinnamyl alcohol dehydrogenase 1	0055114 // oxidation-reduction process // inferred from electronic annotation	---	0008270 // zinc ion binding // inferred from electronic annotation /// 0016491 // oxidoreductase activity // inferred from electronic annotation /// 0046872 // metal ion binding // inferred from electronic annotation
1615485_at	LOC100263292	anamorsin homolog	0006915 // apoptotic process // inferred from electronic annotation /// 0008152 // metabolic process // inferred from electronic annotation /// 0016226 // iron-sulfur cluster assembly // inferred from electronic annotation /// 0032259 // methylation // inferred from electronic annotation /// 0043066 // negative regulation of apoptotic process // inferred from electronic annotation	0005737 // cytoplasm // inferred from electronic annotation /// 0005739 // mitochondrion // inferred from electronic annotation /// 0005758 // mitochondrial intermembrane space // inferred from electronic annotation	0008168 // methyltransferase activity // inferred from electronic annotation /// 0009055 // electron carrier activity // inferred from electronic annotation /// 0046872 // metal ion binding // inferred from electronic annotation /// 0051536 // iron-sulfur cluster binding // inferred from electronic annotation /// 0051537 // 2 iron, 2 sulfur cluster binding // inferred from electronic annotation
1615508_s_at	NFD2	nuclear fusion defective 2 protein / ribonuclease III	0006396 // RNA processing // inferred from electronic annotation /// 0010267 // production of ta-siRNAs involved in RNA interference // inferred from electronic annotation /// 0016075 // rRNA catabolic process // inferred from electronic annotation /// 0035196 // production of miRNAs involved in gene silencing by miRNA // inferred from electronic annotation /// 0051607 // defense response to viru…	0005773 // vacuole // inferred from electronic annotation	0003723 // RNA binding // inferred from electronic annotation /// 0004525 // ribonuclease III activity // inferred from electronic annotation
1615514_s_at	LOC100241557	bax inhibitor 1-like	---	0016020 // membrane // inferred from electronic annotation /// 0016021 // integral component of membrane // inferred from electronic annotation	---
1615524_at	MADS8	MADS-box protein	0006351 // transcription, DNA-templated // inferred from electronic annotation /// 0006355 // regulation of transcription, DNA-templated // inferred from electronic annotation	0005634 // nucleus // inferred from electronic annotation	0003677 // DNA binding // inferred from electronic annotation /// 0003700 // transcription factor activity, sequence-specific DNA binding // inferred from electronic annotation /// 0046983 // protein dimerization activity // inferred from electronic annotation
1615552_at	LOC100261424	galactinol synthase 2	0006012 // galactose metabolic process // inferred from electronic annotation	---	0016740 // transferase activity // inferred from electronic annotation /// 0016757 // transferase activity, transferring glycosyl groups // inferred from electronic annotation /// 0047216 // inositol 3-alpha-galactosyltransferase activity // inferred from electronic annotation
1615599_at	LOC100242836	---	---	---	---
1615630_at	LOC100250058	uncharacterized LOC100250058	---	0016020 // membrane // inferred from electronic annotation /// 0016021 // integral component of membrane // inferred from electronic annotation	---
1615633_at	LOC100243547	probable carboxylesterase 12	0008152 // metabolic process // inferred from electronic annotation	---	0016787 // hydrolase activity // inferred from electronic annotation
1615639_a_at	LOC100266227	uncharacterized LOC100266227	0000902 // cell morphogenesis // inferred from electronic annotation /// 0006094 // gluconeogenesis // inferred from electronic annotation /// 0006096 // glycolytic process // inferred from electronic annotation /// 0006970 // response to osmotic stress // inferred from electronic annotation /// 0009269 // response to desiccation // inferred from electronic annotation /// 0009651 // response to s…	0005794 // Golgi apparatus // inferred from electronic annotation /// 0005829 // cytosol // inferred from electronic annotation /// 0005886 // plasma membrane // inferred from electronic annotation /// 0009506 // plasmodesma // inferred from electronic annotation /// 0016020 // membrane // inferred from electronic annotation	---
1615694_at	LOC100257251	RING-H2 finger protein ATL54	---	---	---
1615709_at	LOC100268037	alpha-aminoadipic semialdehyde synthase	0009744 // response to sucrose // inferred from electronic annotation /// 0009750 // response to fructose // inferred from electronic annotation /// 0010228 // vegetative to reproductive phase transition of meristem // inferred from electronic annotation /// 0016926 // protein desumoylation // inferred from electronic annotation /// 0019477 // L-lysine catabolic process // inferred from electroni…	0005737 // cytoplasm // inferred from electronic annotation /// 0005829 // cytosol // inferred from electronic annotation /// 0016020 // membrane // inferred from electronic annotation /// 0016021 // integral component of membrane // inferred from electronic annotation	0000166 // nucleotide binding // inferred from electronic annotation /// 0004753 // saccharopine dehydrogenase activity // inferred from electronic annotation /// 0016491 // oxidoreductase activity // inferred from electronic annotation /// 0047130 // saccharopine dehydrogenase (NADP+, L-lysine-forming) activity // inferred from electronic annotation
1615774_at	LOC100260689	uncharacterized LOC100260689	---	---	---
1615827_at	LOC100252878	ubiquinol oxidase 2, mitochondrial	0055114 // oxidation-reduction process // inferred from electronic annotation	0016020 // membrane // inferred from electronic annotation /// 0016021 // integral component of membrane // inferred from electronic annotation /// 0070469 // respiratory chain // inferred from electronic annotation	0009916 // alternative oxidase activity // inferred from electronic annotation /// 0016491 // oxidoreductase activity // inferred from electronic annotation /// 0046872 // metal ion binding // inferred from electronic annotation
1615848_at	LOC100250419	uncharacterized LOC100250419	---	---	0005515 // protein binding // inferred from electronic annotation /// 0008270 // zinc ion binding // inferred from electronic annotation /// 0046872 // metal ion binding // inferred from electronic annotation
1615850_s_at	LOC100258165	cysteine proteinase inhibitor A	0010466 // negative regulation of peptidase activity // inferred from electronic annotation /// 0010951 // negative regulation of endopeptidase activity // inferred from electronic annotation	---	0004869 // cysteine-type endopeptidase inhibitor activity // inferred from electronic annotation /// 0030414 // peptidase inhibitor activity // inferred from electronic annotation
1615868_at	---	protein BPS1, chloroplastic-like	---	---	---
1616038_at	LOC100854117	reticuline oxidase-like	---	---	---
1616094_at	MYBPA1	MYBPA1 protein	---	---	0003677 // DNA binding // inferred from electronic annotation /// 0003682 // chromatin binding // inferred from electronic annotation
1616107_s_at	LOC100247246	beta-amylase 3, chloroplastic	0000024 // maltose biosynthetic process // inferred from electronic annotation /// 0000272 // polysaccharide catabolic process // inferred from electronic annotation /// 0005975 // carbohydrate metabolic process // inferred from electronic annotation /// 0005983 // starch catabolic process // inferred from electronic annotation	0009570 // chloroplast stroma // inferred from electronic annotation	0003824 // catalytic activity // inferred from electronic annotation /// 0016161 // beta-amylase activity // inferred from electronic annotation /// 0043169 // cation binding // inferred from electronic annotation
1616145_a_at	LOC100261583	18.1 kDa class I heat shock protein	---	---	---
1616168_at	LOC100258564	mpv17-like protein	---	0016021 // integral component of membrane // inferred from electronic annotation	---
1616282_at	LOC100261530	uncharacterized LOC100261530	---	---	---
1616284_at	LOC100250368	FAD synthase	0006777 // Mo-molybdopterin cofactor biosynthetic process // inferred from electronic annotation /// 0008152 // metabolic process // inferred from electronic annotation /// 0019761 // glucosinolate biosynthetic process // inferred from electronic annotation	---	0003824 // catalytic activity // inferred from electronic annotation /// 0016740 // transferase activity // inferred from electronic annotation
1616321_at	LOC100260776	uncharacterized LOC100260776	0009733 // response to auxin // inferred from electronic annotation /// 1900057 // positive regulation of leaf senescence // inferred from electronic annotation	---	---
1616344_at	LOC100266776	bifunctional UDP-glucose 4-epimerase and UDP-xylose 4-epimerase 1	0006012 // galactose metabolic process // inferred from electronic annotation /// 0044237 // cellular metabolic process // inferred from electronic annotation	---	0003824 // catalytic activity // inferred from electronic annotation /// 0003978 // UDP-glucose 4-epimerase activity // inferred from electronic annotation /// 0016853 // isomerase activity // inferred from electronic annotation /// 0050662 // coenzyme binding // inferred from electronic annotation
1616386_s_at	LOC100244762	glyoxysomal fatty acid beta-oxidation multifunctional protein MFP-a	0006631 // fatty acid metabolic process // inferred from electronic annotation /// 0007031 // peroxisome organization // inferred from electronic annotation /// 0008152 // metabolic process // inferred from electronic annotation /// 0009062 // fatty acid catabolic process // inferred from electronic annotation /// 0009407 // toxin catabolic process // inferred from electronic annotation /// 00431…	0005618 // cell wall // inferred from electronic annotation /// 0005730 // nucleolus // inferred from electronic annotation /// 0005777 // peroxisome // inferred from electronic annotation /// 0009506 // plasmodesma // inferred from electronic annotation	0000166 // nucleotide binding // inferred from electronic annotation /// 0003824 // catalytic activity // inferred from electronic annotation /// 0003857 // 3-hydroxyacyl-CoA dehydrogenase activity // inferred from electronic annotation /// 0004300 // enoyl-CoA hydratase activity // inferred from electronic annotation /// 0016491 // oxidoreductase activity // inferred from electronic annotation /…
1616473_at	LOC100246134	6-phosphogluconate dehydrogenase, decarboxylating 3	0006098 // pentose-phosphate shunt // inferred from electronic annotation /// 0055114 // oxidation-reduction process // inferred from electronic annotation	---	0004616 // phosphogluconate dehydrogenase (decarboxylating) activity // inferred from electronic annotation /// 0016491 // oxidoreductase activity // inferred from electronic annotation /// 0016616 // oxidoreductase activity, acting on the CH-OH group of donors, NAD or NADP as acceptor // inferred from electronic annotation /// 0050661 // NADP binding // inferred from electronic annotation /// 00…
1616495_at	LOC100233043	glutathione S-transferase F9	0008152 // metabolic process // inferred from electronic annotation	---	0005515 // protein binding // inferred from electronic annotation /// 0016740 // transferase activity // inferred from electronic annotation
1616500_at	ADH3	alcohol dehydrogenase 3	0006970 // response to osmotic stress // inferred from electronic annotation /// 0009862 // systemic acquired resistance, salicylic acid mediated signaling pathway // inferred from electronic annotation /// 0010310 // regulation of hydrogen peroxide metabolic process // inferred from electronic annotation /// 0055114 // oxidation-reduction process // inferred from electronic annotation	0005829 // cytosol // inferred from electronic annotation /// 0005886 // plasma membrane // inferred from electronic annotation	0004022 // alcohol dehydrogenase (NAD) activity // inferred from electronic annotation /// 0008270 // zinc ion binding // inferred from electronic annotation /// 0016491 // oxidoreductase activity // inferred from electronic annotation /// 0046872 // metal ion binding // inferred from electronic annotation
1616561_at	LOC100256140	alpha-1,4-glucan-protein synthase [UDP-forming] 2	0030244 // cellulose biosynthetic process // inferred from electronic annotation	---	0016866 // intramolecular transferase activity // inferred from electronic annotation
1616695_s_at	LOC100263272	protein P21	0009816 // defense response to bacterium, incompatible interaction // inferred from electronic annotation /// 0009817 // defense response to fungus, incompatible interaction // inferred from electronic annotation /// 0051707 // response to other organism // inferred from electronic annotation	---	---
1616720_at	LOC100257352	acyl-coenzyme A oxidase 4, peroxisomal	0006623 // protein targeting to vacuole // inferred from electronic annotation /// 0006635 // fatty acid beta-oxidation // inferred from electronic annotation /// 0007030 // Golgi organization // inferred from electronic annotation /// 0007033 // vacuole organization // inferred from electronic annotation /// 0008152 // metabolic process // inferred from electronic annotation /// 0009793 // embry…	0005622 // intracellular // inferred from electronic annotation /// 0005777 // peroxisome // inferred from electronic annotation	0003995 // acyl-CoA dehydrogenase activity // inferred from electronic annotation /// 0003997 // acyl-CoA oxidase activity // inferred from electronic annotation /// 0016491 // oxidoreductase activity // inferred from electronic annotation /// 0016627 // oxidoreductase activity, acting on the CH-CH group of donors // inferred from electronic annotation /// 0050660 // flavin adenine dinucleotide b…
1616735_at	LOC100257315	protein EXORDIUM-like 2	---	---	---
1616757_at	LOC100243029	mitochondrial cytochrome c	0055114 // oxidation-reduction process // inferred from electronic annotation	0005739 // mitochondrion // inferred from electronic annotation /// 0070469 // respiratory chain // inferred from electronic annotation	0005506 // iron ion binding // inferred from electronic annotation /// 0009055 // electron carrier activity // inferred from electronic annotation /// 0020037 // heme binding // inferred from electronic annotation /// 0046872 // metal ion binding // inferred from electronic annotation
1616766_at	LOC100257524	acyl-coenzyme A oxidase 3, peroxisomal	0006631 // fatty acid metabolic process // inferred from electronic annotation /// 0006635 // fatty acid beta-oxidation // inferred from electronic annotation /// 0008152 // metabolic process // inferred from electronic annotation /// 0055114 // oxidation-reduction process // inferred from electronic annotation	0005777 // peroxisome // inferred from electronic annotation	0003995 // acyl-CoA dehydrogenase activity // inferred from electronic annotation /// 0003997 // acyl-CoA oxidase activity // inferred from electronic annotation /// 0016627 // oxidoreductase activity, acting on the CH-CH group of donors // inferred from electronic annotation /// 0050660 // flavin adenine dinucleotide binding // inferred from electronic annotation
1616825_at	LOC100250203	non-specific phospholipase C1	0008152 // metabolic process // inferred from electronic annotation	---	0016788 // hydrolase activity, acting on ester bonds // inferred from electronic annotation
1616863_at	LOC100259827	BEL1-like homeodomain protein 1	0006355 // regulation of transcription, DNA-templated // inferred from electronic annotation	0005634 // nucleus // inferred from electronic annotation	0003677 // DNA binding // inferred from electronic annotation /// 0003700 // transcription factor activity, sequence-specific DNA binding // inferred from electronic annotation /// 0043565 // sequence-specific DNA binding // inferred from electronic annotation
1616865_a_at	LOC100252494	universal stress protein A-like protein	0002238 // response to molecule of fungal origin // inferred from electronic annotation /// 0006950 // response to stress // inferred from electronic annotation	0005886 // plasma membrane // inferred from electronic annotation	---
1616957_s_at	LOC100264047	uncharacterized LOC100264047	0005975 // carbohydrate metabolic process // inferred from electronic annotation /// 0008152 // metabolic process // inferred from electronic annotation	---	0003824 // catalytic activity // inferred from electronic annotation /// 0004553 // hydrolase activity, hydrolyzing O-glycosyl compounds // inferred from electronic annotation /// 0016787 // hydrolase activity // inferred from electronic annotation /// 0016798 // hydrolase activity, acting on glycosyl bonds // inferred from electronic annotation
1617055_at	LOC100258555	uncharacterized LOC100258555	---	---	---
1617078_at	GT3	cinnamate beta-D-glucosyltransferase-like	0008152 // metabolic process // inferred from electronic annotation	---	0016740 // transferase activity // inferred from electronic annotation /// 0016757 // transferase activity, transferring glycosyl groups // inferred from electronic annotation /// 0016758 // transferase activity, transferring hexosyl groups // inferred from electronic annotation
1617116_s_at	LOC100254827	---	---	---	---
1617124_at	LOC100247246	beta-amylase 3, chloroplastic	0000024 // maltose biosynthetic process // inferred from electronic annotation /// 0000272 // polysaccharide catabolic process // inferred from electronic annotation /// 0005975 // carbohydrate metabolic process // inferred from electronic annotation /// 0005983 // starch catabolic process // inferred from electronic annotation	0009570 // chloroplast stroma // inferred from electronic annotation	0003824 // catalytic activity // inferred from electronic annotation /// 0016161 // beta-amylase activity // inferred from electronic annotation /// 0043169 // cation binding // inferred from electronic annotation
1617146_at	LOC100852891	organ-specific protein P4	---	---	---
1617259_x_at	---	---	---	---	---
1617276_at	LOC100243332	uncharacterized LOC100243332	---	---	---
1617293_s_at	LOC100254983	proline dehydrogenase 2, mitochondrial	0006537 // glutamate biosynthetic process // inferred from electronic annotation /// 0006562 // proline catabolic process // inferred from electronic annotation /// 0055114 // oxidation-reduction process // inferred from electronic annotation	---	0004657 // proline dehydrogenase activity // inferred from electronic annotation
1617338_at	LOC100262579	metal transporter Nramp2-like	0006810 // transport // inferred from electronic annotation /// 0006875 // cellular metal ion homeostasis // inferred from electronic annotation /// 0015698 // inorganic anion transport // inferred from electronic annotation /// 0030001 // metal ion transport // inferred from electronic annotation	0016020 // membrane // inferred from electronic annotation /// 0016021 // integral component of membrane // inferred from electronic annotation	0005215 // transporter activity // inferred from electronic annotation /// 0015103 // inorganic anion transmembrane transporter activity // inferred from electronic annotation /// 0046873 // metal ion transmembrane transporter activity // inferred from electronic annotation
1617343_s_at	LOC100266149	hsp70 nucleotide exchange factor FES1	---	0005783 // endoplasmic reticulum // inferred from electronic annotation	0005488 // binding // inferred from electronic annotation
1617423_at	LOC100245065	glutathione S-transferase U17	---	---	0005515 // protein binding // inferred from electronic annotation
1617467_at	LOC100265852	uncharacterized LOC100265852	---	---	0005509 // calcium ion binding // inferred from electronic annotation
1617498_s_at	CIPK01	CBL-interacting protein kinase 01	0006468 // protein phosphorylation // inferred from electronic annotation /// 0007165 // signal transduction // inferred from electronic annotation /// 0016310 // phosphorylation // inferred from electronic annotation	0016020 // membrane // inferred from electronic annotation /// 0016021 // integral component of membrane // inferred from electronic annotation	0000166 // nucleotide binding // inferred from electronic annotation /// 0004672 // protein kinase activity // inferred from electronic annotation /// 0004674 // protein serine/threonine kinase activity // inferred from electronic annotation /// 0005524 // ATP binding // inferred from electronic annotation /// 0016301 // kinase activity // inferred from electronic annotation /// 0016740 // transf…
1617557_at	LOC100255856	UDP-D-xylose:L-fucose alpha-1,3-D-xylosyltransferase 2	---	0016020 // membrane // inferred from electronic annotation /// 0016021 // integral component of membrane // inferred from electronic annotation	---
1617596_at	LOC100242712 /// LOC100264999	lysM domain receptor-like kinase 4 /// lysM domain receptor-like kinase 4	0006468 // protein phosphorylation // inferred from electronic annotation /// 0016998 // cell wall macromolecule catabolic process // inferred from electronic annotation /// 0045087 // innate immune response // inferred from electronic annotation	0005886 // plasma membrane // inferred from electronic annotation /// 0016020 // membrane // inferred from electronic annotation /// 0016021 // integral component of membrane // inferred from electronic annotation	0004672 // protein kinase activity // inferred from electronic annotation /// 0004674 // protein serine/threonine kinase activity // inferred from electronic annotation /// 0005524 // ATP binding // inferred from electronic annotation /// 0008061 // chitin binding // inferred from electronic annotation /// 0016301 // kinase activity // inferred from electronic annotation /// 0016772 // transferas…
1617606_at	LOC100253811	aconitate hydratase, cytoplasmic	0006094 // gluconeogenesis // inferred from electronic annotation /// 0006096 // glycolytic process // inferred from electronic annotation /// 0006101 // citrate metabolic process // inferred from electronic annotation /// 0006102 // isocitrate metabolic process // inferred from electronic annotation /// 0006487 // protein N-linked glycosylation // inferred from electronic annotation /// 0006979 …	0005829 // cytosol // inferred from electronic annotation /// 0009507 // chloroplast // inferred from electronic annotation	0003994 // aconitate hydratase activity // inferred from electronic annotation /// 0005507 // copper ion binding // inferred from electronic annotation /// 0051539 // 4 iron, 4 sulfur cluster binding // inferred from electronic annotation
1617669_at	LOC100265782	probable serine/threonine-protein kinase At4g35230	0006468 // protein phosphorylation // inferred from electronic annotation /// 0006499 // N-terminal protein myristoylation // inferred from electronic annotation /// 0009737 // response to abscisic acid // inferred from electronic annotation /// 0009742 // brassinosteroid mediated signaling pathway // inferred from electronic annotation	0005773 // vacuole // inferred from electronic annotation /// 0009506 // plasmodesma // inferred from electronic annotation /// 0016020 // membrane // inferred from electronic annotation	0004672 // protein kinase activity // inferred from electronic annotation /// 0005515 // protein binding // inferred from electronic annotation /// 0005524 // ATP binding // inferred from electronic annotation /// 0016301 // kinase activity // inferred from electronic annotation /// 0016772 // transferase activity, transferring phosphorus-containing groups // inferred from electronic annotation
1617720_at	LOC100256125	uncharacterized LOC100256125	0055114 // oxidation-reduction process // inferred from electronic annotation	---	0016491 // oxidoreductase activity // inferred from electronic annotation /// 0016706 // oxidoreductase activity, acting on paired donors, with incorporation or reduction of molecular oxygen, 2-oxoglutarate as one donor, and incorporation of one atom each of oxygen into both donors // inferred from electronic annotation /// 0046872 // metal ion binding // inferred from electronic annotation
1617740_at	GFH2	ripening-related P-450 enzyme-like	0055114 // oxidation-reduction process // inferred from electronic annotation	---	0004497 // monooxygenase activity // inferred from electronic annotation /// 0005506 // iron ion binding // inferred from electronic annotation /// 0009055 // electron carrier activity // inferred from electronic annotation /// 0016491 // oxidoreductase activity // inferred from electronic annotation /// 0016705 // oxidoreductase activity, acting on paired donors, with incorporation or reduction …
1617839_at	LOC100254507	glutathione reductase, cytosolic	0006749 // glutathione metabolic process // inferred from electronic annotation /// 0009407 // toxin catabolic process // inferred from electronic annotation /// 0045454 // cell redox homeostasis // inferred from electronic annotation /// 0055114 // oxidation-reduction process // inferred from electronic annotation	0005737 // cytoplasm // inferred from electronic annotation /// 0005777 // peroxisome // inferred from electronic annotation	0004362 // glutathione-disulfide reductase activity // inferred from electronic annotation /// 0009055 // electron carrier activity // inferred from electronic annotation /// 0016491 // oxidoreductase activity // inferred from electronic annotation /// 0016668 // oxidoreductase activity, acting on a sulfur group of donors, NAD(P) as acceptor // inferred from electronic annotation /// 0050660 // f…
1617924_at	LOC100244208 /// LOC100853005	BI1-like protein	---	0016020 // membrane // inferred from electronic annotation /// 0016021 // integral component of membrane // inferred from electronic annotation	---
1618025_at	LOC100264180	vacuolar protein-sorting-associated protein 37 homolog 1	---	---	---
1618050_s_at	LOC100259485	uncharacterized protein At5g19025-like	0006412 // translation // inferred from electronic annotation	0005622 // intracellular // inferred from electronic annotation /// 0005840 // ribosome // inferred from electronic annotation /// 0016020 // membrane // inferred from electronic annotation /// 0016021 // integral component of membrane // inferred from electronic annotation	0003735 // structural constituent of ribosome // inferred from electronic annotation
1618081_at	LOC100244088	probable 2-oxoglutarate-dependent dioxygenase At3g49630	0055114 // oxidation-reduction process // inferred from electronic annotation	---	0005506 // iron ion binding // inferred from electronic annotation /// 0016491 // oxidoreductase activity // inferred from electronic annotation /// 0016706 // oxidoreductase activity, acting on paired donors, with incorporation or reduction of molecular oxygen, 2-oxoglutarate as one donor, and incorporation of one atom each of oxygen into both donors // inferred from electronic annotation /// 00…
1618155_at	LOC100242982	anthocyanidin 3-O-glucosyltransferase 2	0008152 // metabolic process // inferred from electronic annotation	---	0016740 // transferase activity // inferred from electronic annotation /// 0016757 // transferase activity, transferring glycosyl groups // inferred from electronic annotation /// 0016758 // transferase activity, transferring hexosyl groups // inferred from electronic annotation
1618157_at	LOC100242926	clavaminate synthase-like protein At3g21360	0055114 // oxidation-reduction process // inferred from electronic annotation	---	0016491 // oxidoreductase activity // inferred from electronic annotation
1618208_s_at	LOC100261805	somatic embryogenesis receptor kinase 1	0006468 // protein phosphorylation // inferred from electronic annotation	---	0005515 // protein binding // inferred from electronic annotation /// 0019199 // transmembrane receptor protein kinase activity // inferred from electronic annotation
1618262_at	LOC100255430	acyl-coenzyme A oxidase, peroxisomal	0001676 // long-chain fatty acid metabolic process // inferred from electronic annotation /// 0006631 // fatty acid metabolic process // inferred from electronic annotation /// 0006635 // fatty acid beta-oxidation // inferred from electronic annotation /// 0008152 // metabolic process // inferred from electronic annotation /// 0009062 // fatty acid catabolic process // inferred from electronic an…	0005777 // peroxisome // inferred from electronic annotation	0003995 // acyl-CoA dehydrogenase activity // inferred from electronic annotation /// 0003997 // acyl-CoA oxidase activity // inferred from electronic annotation /// 0016627 // oxidoreductase activity, acting on the CH-CH group of donors // inferred from electronic annotation /// 0050660 // flavin adenine dinucleotide binding // inferred from electronic annotation
1618316_at	LOC100243281 /// LOC100248406 /// LOC100251841	UDP-glycosyltransferase 83A1 /// UDP-glycosyltransferase 83A1-like /// UDP-glycosyltransferase 83A1 /// UDP-glycosyltransferase 83A1-like	0008152 // metabolic process // inferred from electronic annotation	---	0016740 // transferase activity // inferred from electronic annotation /// 0016757 // transferase activity, transferring glycosyl groups // inferred from electronic annotation /// 0016758 // transferase activity, transferring hexosyl groups // inferred from electronic annotation
1618341_s_at	LOC100247519	protein FYV8	---	---	0005516 // calmodulin binding // inferred from electronic annotation
1618353_at	LOC100243778	E3 ubiquitin-protein ligase At1g12760	---	0005774 // vacuolar membrane // inferred from electronic annotation /// 0016020 // membrane // inferred from electronic annotation /// 0016021 // integral component of membrane // inferred from electronic annotation	0005515 // protein binding // inferred from electronic annotation /// 0008270 // zinc ion binding // inferred from electronic annotation /// 0046872 // metal ion binding // inferred from electronic annotation
1618423_at	LOC100251379	luminal-binding protein 5	---	---	0000166 // nucleotide binding // inferred from electronic annotation /// 0005524 // ATP binding // inferred from electronic annotation
1618465_at	LOC100252099	glycogen synthase kinase-3 homolog MsK-3-like	0006468 // protein phosphorylation // inferred from electronic annotation	---	0000166 // nucleotide binding // inferred from electronic annotation /// 0004672 // protein kinase activity // inferred from electronic annotation /// 0004674 // protein serine/threonine kinase activity // inferred from electronic annotation /// 0005524 // ATP binding // inferred from electronic annotation /// 0016772 // transferase activity, transferring phosphorus-containing groups // inferred …
1618478_at	LOC100259390	UDP-arabinose 4-epimerase 1	0006012 // galactose metabolic process // inferred from electronic annotation	---	0003978 // UDP-glucose 4-epimerase activity // inferred from electronic annotation /// 0016853 // isomerase activity // inferred from electronic annotation
1618480_s_at	LOC100252210	UDP-N-acetylglucosamine--dolichyl-phosphate N-acetylglucosaminephosphotransferase	0008152 // metabolic process // inferred from electronic annotation	0016020 // membrane // inferred from electronic annotation /// 0016021 // integral component of membrane // inferred from electronic annotation	0008963 // phospho-N-acetylmuramoyl-pentapeptide-transferase activity // inferred from electronic annotation
1618494_at	LOC100264126	UNC93-like protein 1	0055085 // transmembrane transport // inferred from electronic annotation	0016020 // membrane // inferred from electronic annotation /// 0016021 // integral component of membrane // inferred from electronic annotation	---
1618508_at	LOC100853074 /// LOC100854349 /// LOC100854986	uncharacterized LOC100854349 /// uncharacterized LOC100854986 /// uncharacterized LOC104878139	---	0016020 // membrane // inferred from electronic annotation /// 0016021 // integral component of membrane // inferred from electronic annotation	0005515 // protein binding // inferred from electronic annotation
1618589_s_at	LOC100260620	cold and drought-regulated protein CORA	---	---	---
1618772_at	LOC100267076	TOM1-like protein 2	0006886 // intracellular protein transport // inferred from electronic annotation	0005622 // intracellular // inferred from electronic annotation	---
1618777_at	LOC100241782	probable aminotransferase TAT2	0006520 // cellular amino acid metabolic process // inferred from electronic annotation /// 0009058 // biosynthetic process // inferred from electronic annotation	---	0003824 // catalytic activity // inferred from electronic annotation /// 0004838 // L-tyrosine:2-oxoglutarate aminotransferase activity // inferred from electronic annotation /// 0008483 // transaminase activity // inferred from electronic annotation /// 0030170 // pyridoxal phosphate binding // inferred from electronic annotation
1618782_at	LOC100261432	citrate synthase, mitochondrial	0006099 // tricarboxylic acid cycle // inferred from electronic annotation /// 0006101 // citrate metabolic process // inferred from electronic annotation /// 0044262 // cellular carbohydrate metabolic process // inferred from electronic annotation	---	0004108 // citrate (Si)-synthase activity // inferred from electronic annotation /// 0016740 // transferase activity // inferred from electronic annotation /// 0046912 // transferase activity, transferring acyl groups, acyl groups converted into alkyl on transfer // inferred from electronic annotation
1618836_at	HGGT	homogentisate geranylgeranyl transferase	0000096 // sulfur amino acid metabolic process // inferred from electronic annotation /// 0006546 // glycine catabolic process // inferred from electronic annotation /// 0006636 // unsaturated fatty acid biosynthetic process // inferred from electronic annotation /// 0006733 // oxidoreduction coenzyme metabolic process // inferred from electronic annotation /// 0006766 // vitamin metabolic proces…	0009507 // chloroplast // inferred from electronic annotation /// 0016020 // membrane // inferred from electronic annotation /// 0016021 // integral component of membrane // inferred from electronic annotation	0004659 // prenyltransferase activity // inferred from electronic annotation /// 0010176 // homogentisate phytyltransferase activity // inferred from electronic annotation /// 0016740 // transferase activity // inferred from electronic annotation
1618916_at	LOC100262409 /// LOC100854639 /// LOC100854746	cysteine synthase /// cysteine synthase-like /// cysteine synthase	0006535 // cysteine biosynthetic process from serine // inferred from electronic annotation /// 0008652 // cellular amino acid biosynthetic process // inferred from electronic annotation /// 0019344 // cysteine biosynthetic process // inferred from electronic annotation	---	0004124 // cysteine synthase activity // inferred from electronic annotation /// 0016740 // transferase activity // inferred from electronic annotation
1619005_at	LOC100258847	uncharacterized LOC100258847	0016311 // dephosphorylation // inferred from electronic annotation	---	0005515 // protein binding // inferred from electronic annotation /// 0016791 // phosphatase activity // inferred from electronic annotation
1619099_at	LOC100258691	putative glycerol-3-phosphate transporter 1	0006810 // transport // inferred from electronic annotation /// 0008643 // carbohydrate transport // inferred from electronic annotation /// 0055085 // transmembrane transport // inferred from electronic annotation	0016020 // membrane // inferred from electronic annotation /// 0016021 // integral component of membrane // inferred from electronic annotation	0005215 // transporter activity // inferred from electronic annotation /// 0005351 // sugar:proton symporter activity // inferred from electronic annotation
1619174_at	LOC100262285	serine/threonine-protein kinase EDR1	0000165 // MAPK cascade // inferred from electronic annotation /// 0000186 // activation of MAPKK activity // inferred from electronic annotation /// 0002229 // defense response to oomycetes // inferred from electronic annotation /// 0006468 // protein phosphorylation // inferred from electronic annotation /// 0006487 // protein N-linked glycosylation // inferred from electronic annotation /// 00…	0005769 // early endosome // inferred from electronic annotation /// 0005783 // endoplasmic reticulum // inferred from electronic annotation /// 0005802 // trans-Golgi network // inferred from electronic annotation /// 0005829 // cytosol // inferred from electronic annotation	0004672 // protein kinase activity // inferred from electronic annotation /// 0004674 // protein serine/threonine kinase activity // inferred from electronic annotation /// 0004709 // MAP kinase kinase kinase activity // inferred from electronic annotation /// 0004712 // protein serine/threonine/tyrosine kinase activity // inferred from electronic annotation /// 0005515 // protein binding // infe…
1619407_s_at	LOC100256548	12-oxophytodienoate reductase 2-like	0055114 // oxidation-reduction process // inferred from electronic annotation	---	0003824 // catalytic activity // inferred from electronic annotation /// 0010181 // FMN binding // inferred from electronic annotation /// 0016491 // oxidoreductase activity // inferred from electronic annotation
1619436_at	LOC100268063	glutaredoxin-C6-like	0045454 // cell redox homeostasis // inferred from electronic annotation /// 0055114 // oxidation-reduction process // inferred from electronic annotation	0005623 // cell // inferred from electronic annotation	0009055 // electron carrier activity // inferred from electronic annotation /// 0015035 // protein disulfide oxidoreductase activity // inferred from electronic annotation
1619494_at	LOC100258992	uncharacterized LOC100258992	---	---	---
1619528_s_at	LOC100253826	luminal-binding protein 5-like	---	---	0000166 // nucleotide binding // inferred from electronic annotation /// 0005524 // ATP binding // inferred from electronic annotation
1619541_at	LOC100257762	ATPase 4, plasma membrane-type	0006754 // ATP biosynthetic process // inferred from electronic annotation /// 0006810 // transport // inferred from electronic annotation /// 0006811 // ion transport // inferred from electronic annotation /// 0015992 // proton transport // inferred from electronic annotation /// 1902600 // hydrogen ion transmembrane transport // inferred from electronic annotation	0016020 // membrane // inferred from electronic annotation /// 0016021 // integral component of membrane // inferred from electronic annotation	0000166 // nucleotide binding // inferred from electronic annotation /// 0005524 // ATP binding // inferred from electronic annotation /// 0008553 // hydrogen-exporting ATPase activity, phosphorylative mechanism // inferred from electronic annotation /// 0016787 // hydrolase activity // inferred from electronic annotation /// 0016887 // ATPase activity // inferred from electronic annotation /// 0…
1619565_at	P5CS	pyrroline-5-carboxylate synthetase	0006561 // proline biosynthetic process // inferred from electronic annotation /// 0008152 // metabolic process // inferred from electronic annotation /// 0008652 // cellular amino acid biosynthetic process // inferred from electronic annotation /// 0016310 // phosphorylation // inferred from electronic annotation /// 0055114 // oxidation-reduction process // inferred from electronic annotation	0005737 // cytoplasm // inferred from electronic annotation	0003824 // catalytic activity // inferred from electronic annotation /// 0004349 // glutamate 5-kinase activity // inferred from electronic annotation /// 0004350 // glutamate-5-semialdehyde dehydrogenase activity // inferred from electronic annotation /// 0016491 // oxidoreductase activity // inferred from electronic annotation /// 0016620 // oxidoreductase activity, acting on the aldehyde or ox…
1619716_at	LOC100263592	auxin response factor 1-like	0006351 // transcription, DNA-templated // inferred from electronic annotation /// 0006355 // regulation of transcription, DNA-templated // inferred from electronic annotation /// 0009725 // response to hormone // inferred from electronic annotation /// 0009734 // auxin-activated signaling pathway // inferred from electronic annotation	0005634 // nucleus // inferred from electronic annotation	0003677 // DNA binding // inferred from electronic annotation /// 0005515 // protein binding // inferred from electronic annotation /// 0046983 // protein dimerization activity // inferred from electronic annotation
1619855_at	LOC100263174 /// LOC100854478	uncharacterized LOC100263174 /// uncharacterized LOC100854478	---	---	---
1619946_at	LOC100256554	uncharacterized LOC100256554	---	---	---
1619960_at	LOC100264996	uncharacterized LOC100264996	---	---	---
1620030_at	LOC100252144 /// LOC100264164	uncharacterized LOC100252144 /// uncharacterized LOC100264164	0055085 // transmembrane transport // inferred from electronic annotation	0016020 // membrane // inferred from electronic annotation /// 0016021 // integral component of membrane // inferred from electronic annotation	0005509 // calcium ion binding // inferred from electronic annotation
1620060_at	LOC100247343	topless-related protein 4	0006355 // regulation of transcription, DNA-templated // inferred from electronic annotation /// 0009630 // gravitropism // inferred from electronic annotation /// 0010072 // primary shoot apical meristem specification // inferred from electronic annotation	---	0005515 // protein binding // inferred from electronic annotation
1620063_at	LOC100233076	glucan endo-1,3-beta-glucosidase	0005975 // carbohydrate metabolic process // inferred from electronic annotation /// 0008152 // metabolic process // inferred from electronic annotation	---	0003824 // catalytic activity // inferred from electronic annotation /// 0004553 // hydrolase activity, hydrolyzing O-glycosyl compounds // inferred from electronic annotation /// 0016787 // hydrolase activity // inferred from electronic annotation /// 0016798 // hydrolase activity, acting on glycosyl bonds // inferred from electronic annotation /// 0042973 // glucan endo-1,3-beta-D-glucosidase a…
1620065_at	LOC100257654	probable sulfate transporter 3.5	0006810 // transport // inferred from electronic annotation /// 0008272 // sulfate transport // inferred from electronic annotation /// 0055085 // transmembrane transport // inferred from electronic annotation /// 1902358 // sulfate transmembrane transport // inferred from electronic annotation	0016020 // membrane // inferred from electronic annotation /// 0016021 // integral component of membrane // inferred from electronic annotation	0008271 // secondary active sulfate transmembrane transporter activity // inferred from electronic annotation /// 0015116 // sulfate transmembrane transporter activity // inferred from electronic annotation
1620072_s_at	LOC100261167	uncharacterized LOC100261167	---	0016020 // membrane // inferred from electronic annotation /// 0016021 // integral component of membrane // inferred from electronic annotation	---
1620166_at	LOC100266613	probable membrane-associated kinase regulator 1-like	0009741 // response to brassinosteroid // inferred from electronic annotation /// 0042326 // negative regulation of phosphorylation // inferred from electronic annotation	---	0019210 // kinase inhibitor activity // inferred from electronic annotation
1620245_at	LOC100259314	cytochrome P450 CYP736A12	0055114 // oxidation-reduction process // inferred from electronic annotation	---	0004497 // monooxygenase activity // inferred from electronic annotation /// 0005506 // iron ion binding // inferred from electronic annotation /// 0009055 // electron carrier activity // inferred from electronic annotation /// 0016491 // oxidoreductase activity // inferred from electronic annotation /// 0016705 // oxidoreductase activity, acting on paired donors, with incorporation or reduction …
1620250_at	LOC100250521	uncharacterized protein At4g08330, chloroplastic	---	0005886 // plasma membrane // inferred from electronic annotation	---
1620477_at	---	---	---	---	---
1620520_s_at	LOC100252105	dnaJ protein ERDJ3B	0006457 // protein folding // inferred from electronic annotation /// 0006984 // ER-nucleus signaling pathway // inferred from electronic annotation /// 0009408 // response to heat // inferred from electronic annotation /// 0009627 // systemic acquired resistance // inferred from electronic annotation /// 0009644 // response to high light intensity // inferred from electronic annotation /// 00349…	0005783 // endoplasmic reticulum // inferred from electronic annotation /// 0005788 // endoplasmic reticulum lumen // inferred from electronic annotation /// 0005886 // plasma membrane // inferred from electronic annotation	0031072 // heat shock protein binding // inferred from electronic annotation /// 0051082 // unfolded protein binding // inferred from electronic annotation
1620542_at	LOC100255788	uncharacterized LOC100255788	0006824 // cobalt ion transport // inferred from electronic annotation /// 0015675 // nickel cation transport // inferred from electronic annotation /// 0035444 // nickel cation transmembrane transport // inferred from electronic annotation /// 0055085 // transmembrane transport // inferred from electronic annotation	0016020 // membrane // inferred from electronic annotation /// 0016021 // integral component of membrane // inferred from electronic annotation	0015087 // cobalt ion transmembrane transporter activity // inferred from electronic annotation /// 0015099 // nickel cation transmembrane transporter activity // inferred from electronic annotation /// 0046872 // metal ion binding // inferred from electronic annotation
1620574_s_at	LOC100253234	auxin efflux carrier component 3	0006810 // transport // inferred from electronic annotation /// 0009734 // auxin-activated signaling pathway // inferred from electronic annotation /// 0055085 // transmembrane transport // inferred from electronic annotation	0016020 // membrane // inferred from electronic annotation /// 0016021 // integral component of membrane // inferred from electronic annotation	---
1620601_at	LOC100243526	perakine reductase	---	---	---
1620695_at	---	---	---	---	---
1620752_s_at	LOC100242453 /// LOC100247586	non-functional NADPH-dependent codeinone reductase 2 /// non-functional NADPH-dependent codeinone reductase 2	0055114 // oxidation-reduction process // inferred from electronic annotation	---	0016491 // oxidoreductase activity // inferred from electronic annotation
1620788_at	LOC100242418	ferredoxin--NADP reductase, root isozyme, chloroplastic	0055114 // oxidation-reduction process // inferred from electronic annotation	0042651 // thylakoid membrane // inferred from electronic annotation	0004324 // ferredoxin-NADP+ reductase activity // inferred from electronic annotation /// 0005507 // copper ion binding // inferred from electronic annotation /// 0016491 // oxidoreductase activity // inferred from electronic annotation /// 0050660 // flavin adenine dinucleotide binding // inferred from electronic annotation /// 0050661 // NADP binding // inferred from electronic annotation
1620807_at	---	putative E3 ubiquitin-protein ligase XBAT35	---	---	0005515 // protein binding // inferred from electronic annotation /// 0008270 // zinc ion binding // inferred from electronic annotation /// 0046872 // metal ion binding // inferred from electronic annotation
1620818_at	LOC100262811	probable RNA-dependent RNA polymerase 1	0001172 // transcription, RNA-templated // inferred from electronic annotation	---	0000166 // nucleotide binding // inferred from electronic annotation /// 0003968 // RNA-directed RNA polymerase activity // inferred from electronic annotation
1620823_at	LOC100259897	protein kinase APK1B, chloroplastic	0006468 // protein phosphorylation // inferred from electronic annotation	---	0004672 // protein kinase activity // inferred from electronic annotation /// 0004674 // protein serine/threonine kinase activity // inferred from electronic annotation /// 0005524 // ATP binding // inferred from electronic annotation /// 0016772 // transferase activity, transferring phosphorus-containing groups // inferred from electronic annotation
1620930_s_at	LOC100249678	UDP-glucuronic acid decarboxylase 5	0044237 // cellular metabolic process // inferred from electronic annotation	---	0003824 // catalytic activity // inferred from electronic annotation /// 0050662 // coenzyme binding // inferred from electronic annotation
1620992_at	LOC100261829	uncharacterized LOC100261829	0030001 // metal ion transport // inferred from electronic annotation	---	0046872 // metal ion binding // inferred from electronic annotation
1621066_s_at	LOC100245197	beta-glucosidase 11-like	0005975 // carbohydrate metabolic process // inferred from electronic annotation	---	0003824 // catalytic activity // inferred from electronic annotation /// 0004553 // hydrolase activity, hydrolyzing O-glycosyl compounds // inferred from electronic annotation
1621070_s_at	LOC100251552	TOM1-like protein 2	0006886 // intracellular protein transport // inferred from electronic annotation /// 0006891 // intra-Golgi vesicle-mediated transport // inferred from electronic annotation	0005622 // intracellular // inferred from electronic annotation /// 0005795 // Golgi stack // inferred from electronic annotation	0008565 // protein transporter activity // inferred from electronic annotation
1621075_at	LOC100255759	F-box protein SKP2B	---	---	---
1621127_s_at	LOC100257097	uncharacterized protein C167.05	0006950 // response to stress // inferred from electronic annotation	---	---
1621150_at	LOC100248338	ABC transporter B family member 25	0006810 // transport // inferred from electronic annotation /// 0008152 // metabolic process // inferred from electronic annotation /// 0055085 // transmembrane transport // inferred from electronic annotation	0016020 // membrane // inferred from electronic annotation /// 0016021 // integral component of membrane // inferred from electronic annotation	0000166 // nucleotide binding // inferred from electronic annotation /// 0005524 // ATP binding // inferred from electronic annotation /// 0016887 // ATPase activity // inferred from electronic annotation /// 0017111 // nucleoside-triphosphatase activity // inferred from electronic annotation /// 0042626 // ATPase activity, coupled to transmembrane movement of substances // inferred from electron…
1621227_at	LOC100267178	cinnamoyl-CoA reductase 1-like	0008152 // metabolic process // inferred from electronic annotation /// 0044237 // cellular metabolic process // inferred from electronic annotation	---	0003824 // catalytic activity // inferred from electronic annotation /// 0050662 // coenzyme binding // inferred from electronic annotation
1621251_s_at	LOC100265471	probable xyloglucan endotransglucosylase/hydrolase protein 32	0005975 // carbohydrate metabolic process // inferred from electronic annotation /// 0006073 // cellular glucan metabolic process // inferred from electronic annotation /// 0008152 // metabolic process // inferred from electronic annotation /// 0010411 // xyloglucan metabolic process // inferred from electronic annotation /// 0042546 // cell wall biogenesis // inferred from electronic annotation …	0005576 // extracellular region // inferred from electronic annotation /// 0005618 // cell wall // inferred from electronic annotation /// 0048046 // apoplast // inferred from electronic annotation	0004553 // hydrolase activity, hydrolyzing O-glycosyl compounds // inferred from electronic annotation /// 0016740 // transferase activity // inferred from electronic annotation /// 0016762 // xyloglucan:xyloglucosyl transferase activity // inferred from electronic annotation /// 0016787 // hydrolase activity // inferred from electronic annotation /// 0016798 // hydrolase activity, acting on glyc…
1621282_at	---	TMV resistance protein N-like	0006952 // defense response // inferred from electronic annotation /// 0007165 // signal transduction // inferred from electronic annotation	---	0005515 // protein binding // inferred from electronic annotation /// 0043531 // ADP binding // inferred from electronic annotation
1621363_at	LOC100250687	cytochrome P450 71A1-like	0055114 // oxidation-reduction process // inferred from electronic annotation	---	0004497 // monooxygenase activity // inferred from electronic annotation /// 0005506 // iron ion binding // inferred from electronic annotation /// 0009055 // electron carrier activity // inferred from electronic annotation /// 0016491 // oxidoreductase activity // inferred from electronic annotation /// 0016705 // oxidoreductase activity, acting on paired donors, with incorporation or reduction …
1621385_at	LOC100255146	uncharacterized LOC100255146	---	---	---
1621402_a_at	LOC100243029	mitochondrial cytochrome c	0055114 // oxidation-reduction process // inferred from electronic annotation	0005739 // mitochondrion // inferred from electronic annotation /// 0070469 // respiratory chain // inferred from electronic annotation	0005506 // iron ion binding // inferred from electronic annotation /// 0009055 // electron carrier activity // inferred from electronic annotation /// 0020037 // heme binding // inferred from electronic annotation /// 0046872 // metal ion binding // inferred from electronic annotation
1621428_at	LOC100261501	peroxisomal nicotinamide adenine dinucleotide carrier	0006635 // fatty acid beta-oxidation // inferred from electronic annotation /// 0006810 // transport // inferred from electronic annotation /// 0043132 // NAD transport // inferred from electronic annotation /// 0044375 // regulation of peroxisome size // inferred from electronic annotation	0005743 // mitochondrial inner membrane // inferred from electronic annotation /// 0005774 // vacuolar membrane // inferred from electronic annotation /// 0005777 // peroxisome // inferred from electronic annotation /// 0005778 // peroxisomal membrane // inferred from electronic annotation /// 0016020 // membrane // inferred from electronic annotation /// 0016021 // integral component of membrane…	---
1621516_at	LOC100244761	protein LURP-one-related 10	---	---	---
1621641_at	LOC100246444	receptor-like protein kinase FERONIA	---	---	---
1621655_at	LOC100243738	uncharacterized LOC100243738	0042744 // hydrogen peroxide catabolic process // inferred from electronic annotation	---	---
1621826_at	LOC100265013	BON1-associated protein 2-like	---	---	---
1621893_at	LOC100252671	uncharacterized LOC100252671	0006629 // lipid metabolic process // inferred from electronic annotation	0016020 // membrane // inferred from electronic annotation /// 0016021 // integral component of membrane // inferred from electronic annotation	---
1622097_at	LOC100250321	phytochrome A-associated F-box protein	0006511 // ubiquitin-dependent protein catabolic process // inferred from electronic annotation /// 0009585 // red, far-red light phototransduction // inferred from electronic annotation /// 0010099 // regulation of photomorphogenesis // inferred from electronic annotation /// 0016567 // protein ubiquitination // inferred from electronic annotation /// 0032880 // regulation of protein localizatio…	---	0000166 // nucleotide binding // inferred from electronic annotation /// 0003676 // nucleic acid binding // inferred from electronic annotation /// 0004842 // ubiquitin-protein transferase activity // inferred from electronic annotation /// 0005515 // protein binding // inferred from electronic annotation
1622152_at	LOC100263495	dynein light chain LC6, flagellar outer arm	---	---	---
1622203_at	LOC100246827 /// LOC100250188 /// LOC100255885	miraculin	0010951 // negative regulation of endopeptidase activity // inferred from electronic annotation	---	0004866 // endopeptidase inhibitor activity // inferred from electronic annotation
1622220_at	LOC100252232	adenosine kinase	---	---	---
1622224_at	LOC100241985	stress-associated endoplasmic reticulum protein 2-like	---	0005783 // endoplasmic reticulum // inferred from electronic annotation /// 0016020 // membrane // inferred from electronic annotation /// 0016021 // integral component of membrane // inferred from electronic annotation	---
1622385_at	LOC100246842	probable alpha,alpha-trehalose-phosphate synthase [UDP-forming] 10	0005992 // trehalose biosynthetic process // inferred from electronic annotation /// 0008152 // metabolic process // inferred from electronic annotation	---	0003824 // catalytic activity // inferred from electronic annotation
1622430_x_at	---	---	---	---	---
1622451_s_at	SAMDC	S-adenosyl-L-methionine decarboxylase	0006557 // S-adenosylmethioninamine biosynthetic process // inferred from electronic annotation /// 0006596 // polyamine biosynthetic process // inferred from electronic annotation /// 0006597 // spermine biosynthetic process // inferred from electronic annotation /// 0008295 // spermidine biosynthetic process // inferred from electronic annotation	---	0004014 // adenosylmethionine decarboxylase activity // inferred from electronic annotation /// 0008792 // arginine decarboxylase activity // inferred from electronic annotation /// 0016829 // lyase activity // inferred from electronic annotation /// 0016831 // carboxy-lyase activity // inferred from electronic annotation
1622455_at	LOC100263051	protein NRT1/ PTR FAMILY 5.2	0006810 // transport // inferred from electronic annotation	0016020 // membrane // inferred from electronic annotation /// 0016021 // integral component of membrane // inferred from electronic annotation	0005215 // transporter activity // inferred from electronic annotation
1622477_at	LOC100261452 /// LOC100855273	uncharacterized LOC100855273	0009737 // response to abscisic acid // inferred from electronic annotation /// 0010162 // seed dormancy process // inferred from electronic annotation	---	---
1622560_at	LOC100265315	vacuolar-sorting receptor 1	---	0016020 // membrane // inferred from electronic annotation /// 0016021 // integral component of membrane // inferred from electronic annotation	0005509 // calcium ion binding // inferred from electronic annotation
1622602_s_at	LOC100240918	charged multivesicular body protein 5	0007034 // vacuolar transport // inferred from electronic annotation /// 0015031 // protein transport // inferred from electronic annotation	0005622 // intracellular // inferred from electronic annotation	---
1622720_s_at	LOC100233121	YS1-like protein-like	0055085 // transmembrane transport // inferred from electronic annotation	0016020 // membrane // inferred from electronic annotation /// 0016021 // integral component of membrane // inferred from electronic annotation	---
1622786_at	LOC100246765	SNAP25 homologous protein SNAP33	---	---	0005515 // protein binding // inferred from electronic annotation
1622859_at	LOC100263661	two-component response regulator ARR1	0000160 // phosphorelay signal transduction system // inferred from electronic annotation /// 0006351 // transcription, DNA-templated // inferred from electronic annotation /// 0006355 // regulation of transcription, DNA-templated // inferred from electronic annotation /// 0007165 // signal transduction // inferred from electronic annotation /// 0035556 // intracellular signal transduction // inf…	0005622 // intracellular // inferred from electronic annotation /// 0005634 // nucleus // inferred from electronic annotation	0000156 // phosphorelay response regulator activity // inferred from electronic annotation /// 0003677 // DNA binding // inferred from electronic annotation /// 0003682 // chromatin binding // inferred from electronic annotation /// 0003700 // transcription factor activity, sequence-specific DNA binding // inferred from electronic annotation
1606471_at	LOC100244589	protein ASPARTIC PROTEASE IN GUARD CELL 2	0006508 // proteolysis // inferred from electronic annotation	0005618 // cell wall // inferred from electronic annotation /// 0009505 // plant-type cell wall // inferred from electronic annotation	0004190 // aspartic-type endopeptidase activity // inferred from electronic annotation
1606517_at	LOC100247111	thaumatin-like protein 1b	0051707 // response to other organism // inferred from electronic annotation	0016020 // membrane // inferred from electronic annotation /// 0016021 // integral component of membrane // inferred from electronic annotation	---
1606531_at	LOC100257444	subtilisin-like protease	0006508 // proteolysis // inferred from electronic annotation /// 0043086 // negative regulation of catalytic activity // inferred from electronic annotation	---	0004252 // serine-type endopeptidase activity // inferred from electronic annotation /// 0008233 // peptidase activity // inferred from electronic annotation /// 0008236 // serine-type peptidase activity // inferred from electronic annotation /// 0016787 // hydrolase activity // inferred from electronic annotation /// 0042802 // identical protein binding // inferred from electronic annotation
1606617_at	LOC100244206	ferredoxin, root R-B2	0006098 // pentose-phosphate shunt // inferred from electronic annotation /// 0006364 // rRNA processing // inferred from electronic annotation /// 0015995 // chlorophyll biosynthetic process // inferred from electronic annotation /// 0019288 // isopentenyl diphosphate biosynthetic process, methylerythritol 4-phosphate pathway // inferred from electronic annotation /// 0022900 // electron transpo…	0009507 // chloroplast // inferred from electronic annotation	0009055 // electron carrier activity // inferred from electronic annotation /// 0046872 // metal ion binding // inferred from electronic annotation /// 0051536 // iron-sulfur cluster binding // inferred from electronic annotation /// 0051537 // 2 iron, 2 sulfur cluster binding // inferred from electronic annotation
1606646_at	LOC100264115	probable cellulose synthase A catalytic subunit 5 [UDP-forming]	0030244 // cellulose biosynthetic process // inferred from electronic annotation /// 0071555 // cell wall organization // inferred from electronic annotation	0005886 // plasma membrane // inferred from electronic annotation /// 0016020 // membrane // inferred from electronic annotation /// 0016021 // integral component of membrane // inferred from electronic annotation	0005515 // protein binding // inferred from electronic annotation /// 0008270 // zinc ion binding // inferred from electronic annotation /// 0016740 // transferase activity // inferred from electronic annotation /// 0016757 // transferase activity, transferring glycosyl groups // inferred from electronic annotation /// 0016760 // cellulose synthase (UDP-forming) activity // inferred from electron…
1606656_at	LOC100262729	putative lipid-binding protein At4g00165	---	---	---
1606754_at	LOC100264700	serine carboxypeptidase-like 35	0006508 // proteolysis // inferred from electronic annotation	---	0004180 // carboxypeptidase activity // inferred from electronic annotation /// 0004185 // serine-type carboxypeptidase activity // inferred from electronic annotation /// 0008233 // peptidase activity // inferred from electronic annotation /// 0016787 // hydrolase activity // inferred from electronic annotation
1606761_s_at	LOC100251170	UPF0497 membrane protein 4	---	0005886 // plasma membrane // inferred from electronic annotation /// 0016020 // membrane // inferred from electronic annotation /// 0016021 // integral component of membrane // inferred from electronic annotation	---
1606762_at	LOC100264100	putative serine carboxypeptidase-like 23	0006508 // proteolysis // inferred from electronic annotation	---	0004180 // carboxypeptidase activity // inferred from electronic annotation /// 0004185 // serine-type carboxypeptidase activity // inferred from electronic annotation /// 0008233 // peptidase activity // inferred from electronic annotation /// 0016787 // hydrolase activity // inferred from electronic annotation
1606948_at	LOC100266705	protein HOTHEAD	0006066 // alcohol metabolic process // inferred from electronic annotation /// 0055114 // oxidation-reduction process // inferred from electronic annotation	---	0008812 // choline dehydrogenase activity // inferred from electronic annotation /// 0016491 // oxidoreductase activity // inferred from electronic annotation /// 0016614 // oxidoreductase activity, acting on CH-OH group of donors // inferred from electronic annotation /// 0016832 // aldehyde-lyase activity // inferred from electronic annotation /// 0050660 // flavin adenine dinucleotide binding …
1606983_at	LOC100249683	probable metal-nicotianamine transporter YSL7	0055085 // transmembrane transport // inferred from electronic annotation	0016020 // membrane // inferred from electronic annotation /// 0016021 // integral component of membrane // inferred from electronic annotation	---
1606998_at	LOC100243265	probable pectate lyase 5	0045490 // pectin catabolic process // inferred from electronic annotation	---	0016829 // lyase activity // inferred from electronic annotation /// 0030570 // pectate lyase activity // inferred from electronic annotation /// 0046872 // metal ion binding // inferred from electronic annotation
1607026_s_at	LOC100251147	histone H1-like	0006334 // nucleosome assembly // inferred from electronic annotation	0000786 // nucleosome // inferred from electronic annotation /// 0005634 // nucleus // inferred from electronic annotation /// 0005694 // chromosome // inferred from electronic annotation	0003677 // DNA binding // inferred from electronic annotation
1607056_at	LOC100267459	magnesium-chelatase subunit ChlI, chloroplastic-like	0006779 // porphyrin-containing compound biosynthetic process // inferred from electronic annotation /// 0015979 // photosynthesis // inferred from electronic annotation /// 0015995 // chlorophyll biosynthetic process // inferred from electronic annotation	0009507 // chloroplast // inferred from electronic annotation /// 0009536 // plastid // inferred from electronic annotation	0000166 // nucleotide binding // inferred from electronic annotation /// 0005524 // ATP binding // inferred from electronic annotation /// 0016851 // magnesium chelatase activity // inferred from electronic annotation /// 0016874 // ligase activity // inferred from electronic annotation /// 0017111 // nucleoside-triphosphatase activity // inferred from electronic annotation
1607099_s_at	LOC100266483	probable leucine-rich repeat receptor-like protein kinase At1g68400	0006355 // regulation of transcription, DNA-templated // inferred from electronic annotation /// 0006468 // protein phosphorylation // inferred from electronic annotation /// 0007169 // transmembrane receptor protein tyrosine kinase signaling pathway // inferred from electronic annotation	0005634 // nucleus // inferred from electronic annotation /// 0005886 // plasma membrane // inferred from electronic annotation /// 0016020 // membrane // inferred from electronic annotation /// 0016021 // integral component of membrane // inferred from electronic annotation	0003677 // DNA binding // inferred from electronic annotation /// 0004672 // protein kinase activity // inferred from electronic annotation /// 0004674 // protein serine/threonine kinase activity // inferred from electronic annotation /// 0005515 // protein binding // inferred from electronic annotation /// 0005524 // ATP binding // inferred from electronic annotation /// 0016301 // kinase activi…
1607144_at	LOC100241576	HA11 H(+)-ATPase 11-like	0006754 // ATP biosynthetic process // inferred from electronic annotation /// 0006810 // transport // inferred from electronic annotation /// 0006811 // ion transport // inferred from electronic annotation /// 0006812 // cation transport // inferred from electronic annotation /// 0015992 // proton transport // inferred from electronic annotation /// 1902600 // hydrogen ion transmembrane transpor…	0016020 // membrane // inferred from electronic annotation /// 0016021 // integral component of membrane // inferred from electronic annotation	0000166 // nucleotide binding // inferred from electronic annotation /// 0005524 // ATP binding // inferred from electronic annotation /// 0008553 // hydrogen-exporting ATPase activity, phosphorylative mechanism // inferred from electronic annotation /// 0016787 // hydrolase activity // inferred from electronic annotation /// 0016887 // ATPase activity // inferred from electronic annotation /// 0…
1607162_s_at	LOC100257854	36.4 kDa proline-rich protein	---	0009506 // plasmodesma // inferred from electronic annotation /// 0009507 // chloroplast // inferred from electronic annotation /// 0009535 // chloroplast thylakoid membrane // inferred from electronic annotation /// 0016020 // membrane // inferred from electronic annotation /// 0048046 // apoplast // inferred from electronic annotation	---
1607223_at	LOC100251280	L-ascorbate oxidase-like	0055114 // oxidation-reduction process // inferred from electronic annotation	0005576 // extracellular region // inferred from electronic annotation	0005507 // copper ion binding // inferred from electronic annotation /// 0016491 // oxidoreductase activity // inferred from electronic annotation /// 0046872 // metal ion binding // inferred from electronic annotation
1607287_a_at	LOC100248273	50S ribosomal protein 5 alpha, chloroplastic	0032544 // plastid translation // inferred from electronic annotation	0009535 // chloroplast thylakoid membrane // inferred from electronic annotation /// 0009579 // thylakoid // inferred from electronic annotation /// 0009941 // chloroplast envelope // inferred from electronic annotation	---
1607310_at	LOC100254358	uncharacterized LOC100254358	---	---	0005515 // protein binding // inferred from electronic annotation
1607341_at	LOC100242887	GDSL esterase/lipase APG-like	0000038 // very long-chain fatty acid metabolic process // inferred from electronic annotation /// 0000271 // polysaccharide biosynthetic process // inferred from electronic annotation /// 0006629 // lipid metabolic process // inferred from electronic annotation /// 0007389 // pattern specification process // inferred from electronic annotation /// 0008361 // regulation of cell size // inferred f…	0048046 // apoplast // inferred from electronic annotation	0016787 // hydrolase activity // inferred from electronic annotation /// 0016788 // hydrolase activity, acting on ester bonds // inferred from electronic annotation
1607407_at	LOC100264320	nitrate reductase [NADH]-like	0006809 // nitric oxide biosynthetic process // inferred from electronic annotation /// 0042128 // nitrate assimilation // inferred from electronic annotation /// 0055114 // oxidation-reduction process // inferred from electronic annotation	---	0005506 // iron ion binding // inferred from electronic annotation /// 0009055 // electron carrier activity // inferred from electronic annotation /// 0016491 // oxidoreductase activity // inferred from electronic annotation /// 0020037 // heme binding // inferred from electronic annotation /// 0030151 // molybdenum ion binding // inferred from electronic annotation /// 0043546 // molybdopterin c…
1607453_at	LOC100243309	uncharacterized LOC100243309	0006098 // pentose-phosphate shunt // inferred from electronic annotation /// 0009658 // chloroplast organization // inferred from electronic annotation /// 0009773 // photosynthetic electron transport in photosystem I // inferred from electronic annotation /// 0015995 // chlorophyll biosynthetic process // inferred from electronic annotation /// 0019684 // photosynthesis, light reaction // infer…	0009507 // chloroplast // inferred from electronic annotation /// 0009534 // chloroplast thylakoid // inferred from electronic annotation /// 0009535 // chloroplast thylakoid membrane // inferred from electronic annotation /// 0009579 // thylakoid // inferred from electronic annotation /// 0016020 // membrane // inferred from electronic annotation /// 0016021 // integral component of membrane // …	---
1607466_at	LOC100263647	50S ribosomal protein L6, chloroplastic	0006098 // pentose-phosphate shunt // inferred from electronic annotation /// 0006354 // DNA-templated transcription, elongation // inferred from electronic annotation /// 0006364 // rRNA processing // inferred from electronic annotation /// 0006412 // translation // inferred from electronic annotation /// 0009657 // plastid organization // inferred from electronic annotation /// 0009793 // embry…	0005622 // intracellular // inferred from electronic annotation /// 0005840 // ribosome // inferred from electronic annotation /// 0009570 // chloroplast stroma // inferred from electronic annotation /// 0009941 // chloroplast envelope // inferred from electronic annotation /// 0015934 // large ribosomal subunit // inferred from electronic annotation /// 0016020 // membrane // inferred from elect…	0003735 // structural constituent of ribosome // inferred from electronic annotation /// 0019843 // rRNA binding // inferred from electronic annotation
1607514_at	LOC100257780	thylakoid lumenal 16.5 kDa protein, chloroplastic	0006098 // pentose-phosphate shunt // inferred from electronic annotation /// 0006364 // rRNA processing // inferred from electronic annotation /// 0006636 // unsaturated fatty acid biosynthetic process // inferred from electronic annotation /// 0009409 // response to cold // inferred from electronic annotation /// 0009697 // salicylic acid biosynthetic process // inferred from electronic annotat…	0009534 // chloroplast thylakoid // inferred from electronic annotation /// 0009535 // chloroplast thylakoid membrane // inferred from electronic annotation /// 0009543 // chloroplast thylakoid lumen // inferred from electronic annotation /// 0009570 // chloroplast stroma // inferred from electronic annotation /// 0009579 // thylakoid // inferred from electronic annotation /// 0009941 // chloropl…	---
1607516_at	LOC100260811	oxygen-evolving enhancer protein 1, chloroplastic	0015979 // photosynthesis // inferred from electronic annotation /// 0042549 // photosystem II stabilization // inferred from electronic annotation	0009279 // cell outer membrane // inferred from electronic annotation /// 0009523 // photosystem II // inferred from electronic annotation /// 0009654 // photosystem II oxygen evolving complex // inferred from electronic annotation /// 0016021 // integral component of membrane // inferred from electronic annotation /// 0019898 // extrinsic component of membrane // inferred from electronic annotat…	0005509 // calcium ion binding // inferred from electronic annotation
1607524_at	LOC100855393	leucine-rich repeat receptor-like serine/threonine-protein kinase BAM1	0006468 // protein phosphorylation // inferred from electronic annotation	0016020 // membrane // inferred from electronic annotation /// 0016021 // integral component of membrane // inferred from electronic annotation	0004672 // protein kinase activity // inferred from electronic annotation /// 0005524 // ATP binding // inferred from electronic annotation
1607564_at	LOC100251170	UPF0497 membrane protein 4	---	0005886 // plasma membrane // inferred from electronic annotation /// 0016020 // membrane // inferred from electronic annotation /// 0016021 // integral component of membrane // inferred from electronic annotation	---
1607621_at	LOC100259213	protein NRT1/ PTR FAMILY 6.1	0006810 // transport // inferred from electronic annotation /// 0006857 // oligopeptide transport // inferred from electronic annotation	0016020 // membrane // inferred from electronic annotation /// 0016021 // integral component of membrane // inferred from electronic annotation	0005215 // transporter activity // inferred from electronic annotation
1607653_at	LOC100264942	aspartic proteinase nepenthesin-2-like	0000271 // polysaccharide biosynthetic process // inferred from electronic annotation /// 0006508 // proteolysis // inferred from electronic annotation /// 0006546 // glycine catabolic process // inferred from electronic annotation	0005618 // cell wall // inferred from electronic annotation /// 0009505 // plant-type cell wall // inferred from electronic annotation /// 0016020 // membrane // inferred from electronic annotation	0004190 // aspartic-type endopeptidase activity // inferred from electronic annotation
1607673_at	CHLH	magnesium chelatase H subunit	0009058 // biosynthetic process // inferred from electronic annotation /// 0015995 // chlorophyll biosynthetic process // inferred from electronic annotation /// 0019684 // photosynthesis, light reaction // inferred from electronic annotation	0005739 // mitochondrion // inferred from electronic annotation /// 0009706 // chloroplast inner membrane // inferred from electronic annotation /// 0010007 // magnesium chelatase complex // inferred from electronic annotation	0016851 // magnesium chelatase activity // inferred from electronic annotation
1607746_at	LOC100266024	protein WALLS ARE THIN 1	0000271 // polysaccharide biosynthetic process // inferred from electronic annotation /// 0006833 // water transport // inferred from electronic annotation /// 0007389 // pattern specification process // inferred from electronic annotation /// 0008361 // regulation of cell size // inferred from electronic annotation /// 0009651 // response to salt stress // inferred from electronic annotation ///…	0005774 // vacuolar membrane // inferred from electronic annotation /// 0005886 // plasma membrane // inferred from electronic annotation /// 0009705 // plant-type vacuole membrane // inferred from electronic annotation /// 0016020 // membrane // inferred from electronic annotation /// 0016021 // integral component of membrane // inferred from electronic annotation	0022857 // transmembrane transporter activity // inferred from electronic annotation
1607837_at	LOC100243647	fasciclin-like arabinogalactan protein 10	---	---	---
1607851_at	LOC100266538	uncharacterized LOC100266538	---	---	---
1607874_at	LOC100245900	GDP-mannose 3,5-epimerase 2	0008152 // metabolic process // inferred from electronic annotation /// 0044237 // cellular metabolic process // inferred from electronic annotation	---	0003824 // catalytic activity // inferred from electronic annotation /// 0050662 // coenzyme binding // inferred from electronic annotation
1607878_at	LOC100259052	glutamyl-tRNA reductase 1, chloroplastic-like	0006779 // porphyrin-containing compound biosynthetic process // inferred from electronic annotation /// 0006782 // protoporphyrinogen IX biosynthetic process // inferred from electronic annotation /// 0033014 // tetrapyrrole biosynthetic process // inferred from electronic annotation /// 0055114 // oxidation-reduction process // inferred from electronic annotation	---	0008883 // glutamyl-tRNA reductase activity // inferred from electronic annotation /// 0016491 // oxidoreductase activity // inferred from electronic annotation /// 0050661 // NADP binding // inferred from electronic annotation
1607943_at	LOC100263698	aquaporin TIP1-1	0006810 // transport // inferred from electronic annotation	0016020 // membrane // inferred from electronic annotation /// 0016021 // integral component of membrane // inferred from electronic annotation	0005215 // transporter activity // inferred from electronic annotation
1608056_at	LOC100254490	histone H2AX	0006334 // nucleosome assembly // inferred from electronic annotation	0000786 // nucleosome // inferred from electronic annotation /// 0005634 // nucleus // inferred from electronic annotation /// 0005694 // chromosome // inferred from electronic annotation	0003677 // DNA binding // inferred from electronic annotation /// 0046982 // protein heterodimerization activity // inferred from electronic annotation
1608074_s_at	LOC100261426	expansin-like	0009664 // plant-type cell wall organization // inferred from electronic annotation	0005576 // extracellular region // inferred from electronic annotation /// 0005618 // cell wall // inferred from electronic annotation /// 0016020 // membrane // inferred from electronic annotation	---
1608106_at	LOC100246732	serine/arginine repetitive matrix protein 1	0006098 // pentose-phosphate shunt // inferred from electronic annotation /// 0006364 // rRNA processing // inferred from electronic annotation /// 0009637 // response to blue light // inferred from electronic annotation /// 0009902 // chloroplast relocation // inferred from electronic annotation /// 0010027 // thylakoid membrane organization // inferred from electronic annotation /// 0010103 // …	0009295 // nucleoid // inferred from electronic annotation /// 0009507 // chloroplast // inferred from electronic annotation /// 0009508 // plastid chromosome // inferred from electronic annotation /// 0009534 // chloroplast thylakoid // inferred from electronic annotation /// 0009535 // chloroplast thylakoid membrane // inferred from electronic annotation /// 0009941 // chloroplast envelope // i…	0000166 // nucleotide binding // inferred from electronic annotation
1608144_at	LOC100250645	uncharacterized LOC100250645	0006098 // pentose-phosphate shunt // inferred from electronic annotation /// 0006364 // rRNA processing // inferred from electronic annotation /// 0009657 // plastid organization // inferred from electronic annotation /// 0010027 // thylakoid membrane organization // inferred from electronic annotation /// 0010207 // photosystem II assembly // inferred from electronic annotation /// 0015995 // c…	0009507 // chloroplast // inferred from electronic annotation /// 0009534 // chloroplast thylakoid // inferred from electronic annotation /// 0009706 // chloroplast inner membrane // inferred from electronic annotation /// 0009941 // chloroplast envelope // inferred from electronic annotation /// 0016020 // membrane // inferred from electronic annotation /// 0016021 // integral component of membr…	---
1608205_at	LOC100244975	elongation factor TuB, chloroplastic	0006414 // translational elongation // inferred from electronic annotation	0005622 // intracellular // inferred from electronic annotation	0000166 // nucleotide binding // inferred from electronic annotation /// 0003746 // translation elongation factor activity // inferred from electronic annotation /// 0003924 // GTPase activity // inferred from electronic annotation /// 0005525 // GTP binding // inferred from electronic annotation
1608213_at	LOC100245233	subtilisin-like protease	0006508 // proteolysis // inferred from electronic annotation /// 0043086 // negative regulation of catalytic activity // inferred from electronic annotation	0005576 // extracellular region // inferred from electronic annotation /// 0005618 // cell wall // inferred from electronic annotation /// 0016020 // membrane // inferred from electronic annotation	0004252 // serine-type endopeptidase activity // inferred from electronic annotation /// 0008233 // peptidase activity // inferred from electronic annotation /// 0008236 // serine-type peptidase activity // inferred from electronic annotation /// 0016787 // hydrolase activity // inferred from electronic annotation /// 0042802 // identical protein binding // inferred from electronic annotation
1608261_at	LOC100251413	pectinesterase	0042545 // cell wall modification // inferred from electronic annotation /// 0043086 // negative regulation of catalytic activity // inferred from electronic annotation /// 0045490 // pectin catabolic process // inferred from electronic annotation	0005618 // cell wall // inferred from electronic annotation /// 0016020 // membrane // inferred from electronic annotation /// 0016021 // integral component of membrane // inferred from electronic annotation	0004857 // enzyme inhibitor activity // inferred from electronic annotation /// 0016787 // hydrolase activity // inferred from electronic annotation /// 0030599 // pectinesterase activity // inferred from electronic annotation /// 0045330 // aspartyl esterase activity // inferred from electronic annotation
1608376_at	LOC100261418	50S ribosomal protein L18-like	0006412 // translation // inferred from electronic annotation /// 0007389 // pattern specification process // inferred from electronic annotation /// 0008361 // regulation of cell size // inferred from electronic annotation /// 0009664 // plant-type cell wall organization // inferred from electronic annotation /// 0009832 // plant-type cell wall biogenesis // inferred from electronic annotation /…	0005622 // intracellular // inferred from electronic annotation /// 0005840 // ribosome // inferred from electronic annotation /// 0009570 // chloroplast stroma // inferred from electronic annotation /// 0009941 // chloroplast envelope // inferred from electronic annotation	0003735 // structural constituent of ribosome // inferred from electronic annotation
1608433_at	LOC100264932	type II peroxiredoxin E	0055114 // oxidation-reduction process // inferred from electronic annotation	0009505 // plant-type cell wall // inferred from electronic annotation /// 0009536 // plastid // inferred from electronic annotation /// 0009570 // chloroplast stroma // inferred from electronic annotation /// 0009579 // thylakoid // inferred from electronic annotation /// 0009941 // chloroplast envelope // inferred from electronic annotation	0004601 // peroxidase activity // inferred from electronic annotation /// 0016209 // antioxidant activity // inferred from electronic annotation /// 0016491 // oxidoreductase activity // inferred from electronic annotation /// 0051920 // peroxiredoxin activity // inferred from electronic annotation
1608528_at	LOC100263742	photosystem II repair protein PSB27-H1, chloroplastic	0006364 // rRNA processing // inferred from electronic annotation /// 0009657 // plastid organization // inferred from electronic annotation /// 0010206 // photosystem II repair // inferred from electronic annotation /// 0010207 // photosystem II assembly // inferred from electronic annotation /// 0019684 // photosynthesis, light reaction // inferred from electronic annotation /// 0035304 // regu…	0009534 // chloroplast thylakoid // inferred from electronic annotation /// 0009535 // chloroplast thylakoid membrane // inferred from electronic annotation /// 0009543 // chloroplast thylakoid lumen // inferred from electronic annotation /// 0009579 // thylakoid // inferred from electronic annotation /// 0030095 // chloroplast photosystem II // inferred from electronic annotation	---
1608586_at	LOC100241814	peroxidase 42-like	0006833 // water transport // inferred from electronic annotation /// 0006979 // response to oxidative stress // inferred from electronic annotation /// 0009651 // response to salt stress // inferred from electronic annotation /// 0009750 // response to fructose // inferred from electronic annotation /// 0019344 // cysteine biosynthetic process // inferred from electronic annotation /// 0019761 /…	0005576 // extracellular region // inferred from electronic annotation /// 0005623 // cell // inferred from electronic annotation	0004601 // peroxidase activity // inferred from electronic annotation /// 0016491 // oxidoreductase activity // inferred from electronic annotation /// 0020037 // heme binding // inferred from electronic annotation /// 0046872 // metal ion binding // inferred from electronic annotation
1608641_at	LOC100267455	uncharacterized LOC100267455	---	0016020 // membrane // inferred from electronic annotation /// 0016021 // integral component of membrane // inferred from electronic annotation	---
1608691_at	LOC100248623	50S ribosomal protein L13, chloroplastic	0006412 // translation // inferred from electronic annotation /// 0009793 // embryo development ending in seed dormancy // inferred from electronic annotation /// 0045036 // protein targeting to chloroplast // inferred from electronic annotation	0005840 // ribosome // inferred from electronic annotation /// 0009570 // chloroplast stroma // inferred from electronic annotation /// 0009579 // thylakoid // inferred from electronic annotation /// 0009941 // chloroplast envelope // inferred from electronic annotation /// 0030529 // ribonucleoprotein complex // inferred from electronic annotation	0003735 // structural constituent of ribosome // inferred from electronic annotation
1608714_at	LOC100262262	ABC transporter B family member 1	0006810 // transport // inferred from electronic annotation /// 0007155 // cell adhesion // inferred from electronic annotation /// 0008152 // metabolic process // inferred from electronic annotation /// 0008361 // regulation of cell size // inferred from electronic annotation /// 0009637 // response to blue light // inferred from electronic annotation /// 0009639 // response to red or far red li…	0009506 // plasmodesma // inferred from electronic annotation /// 0016020 // membrane // inferred from electronic annotation /// 0016021 // integral component of membrane // inferred from electronic annotation	0000166 // nucleotide binding // inferred from electronic annotation /// 0005515 // protein binding // inferred from electronic annotation /// 0005516 // calmodulin binding // inferred from electronic annotation /// 0005524 // ATP binding // inferred from electronic annotation /// 0010328 // auxin influx transmembrane transporter activity // inferred from electronic annotation /// 0010329 // auxi…
1608756_at	LOC100255362	probable polygalacturonase	0005975 // carbohydrate metabolic process // inferred from electronic annotation /// 0008152 // metabolic process // inferred from electronic annotation /// 0071555 // cell wall organization // inferred from electronic annotation	0005576 // extracellular region // inferred from electronic annotation	0004650 // polygalacturonase activity // inferred from electronic annotation /// 0016787 // hydrolase activity // inferred from electronic annotation /// 0016798 // hydrolase activity, acting on glycosyl bonds // inferred from electronic annotation
1608778_at	---	---	---	---	---
1608824_at	LOC100245421 /// LOC100250549	aluminum-activated malate transporter 12 /// uncharacterized LOC100250549	0015743 // malate transport // inferred from electronic annotation	0016020 // membrane // inferred from electronic annotation /// 0016021 // integral component of membrane // inferred from electronic annotation	---
1608826_at	---	---	---	---	---
1608841_at	LOC100242500	ankyrin-like protein	---	---	0005515 // protein binding // inferred from electronic annotation
1608876_at	LOC100261976	prostatic spermine-binding protein	0006333 // chromatin assembly or disassembly // inferred from electronic annotation	0009941 // chloroplast envelope // inferred from electronic annotation	---
1608882_at	LOC100252835	chlorophyllase-2, chloroplastic	0015996 // chlorophyll catabolic process // inferred from electronic annotation	0043231 // intracellular membrane-bounded organelle // inferred from electronic annotation	0047746 // chlorophyllase activity // inferred from electronic annotation
1608919_at	LOC100259569	uncharacterized LOC100259569	---	---	---
1608927_at	LOC100241700	histone H2A	0006334 // nucleosome assembly // inferred from electronic annotation	0000786 // nucleosome // inferred from electronic annotation /// 0005634 // nucleus // inferred from electronic annotation /// 0005694 // chromosome // inferred from electronic annotation	0003677 // DNA binding // inferred from electronic annotation /// 0046982 // protein heterodimerization activity // inferred from electronic annotation
1608969_at	LOC100265723	probable receptor protein kinase TMK1	0006468 // protein phosphorylation // inferred from electronic annotation /// 0007165 // signal transduction // inferred from electronic annotation /// 0007178 // transmembrane receptor protein serine/threonine kinase signaling pathway // inferred from electronic annotation /// 0016310 // phosphorylation // inferred from electronic annotation	0005576 // extracellular region // inferred from electronic annotation /// 0005886 // plasma membrane // inferred from electronic annotation /// 0016020 // membrane // inferred from electronic annotation /// 0016021 // integral component of membrane // inferred from electronic annotation	0000166 // nucleotide binding // inferred from electronic annotation /// 0004672 // protein kinase activity // inferred from electronic annotation /// 0004674 // protein serine/threonine kinase activity // inferred from electronic annotation /// 0004675 // transmembrane receptor protein serine/threonine kinase activity // inferred from electronic annotation /// 0005515 // protein binding // infer…
1608981_at	LOC100260284	caffeoylshikimate esterase	---	---	---
1609027_at	LOC100253650	aldehyde dehydrogenase family 3 member F1	---	---	---
1609092_at	LOC100244042	HMG-Y-related protein A	0006334 // nucleosome assembly // inferred from electronic annotation /// 0006355 // regulation of transcription, DNA-templated // inferred from electronic annotation	0000785 // chromatin // inferred from electronic annotation /// 0000786 // nucleosome // inferred from electronic annotation /// 0005634 // nucleus // inferred from electronic annotation	0003677 // DNA binding // inferred from electronic annotation
1609129_s_at	LOC100249014	neurofilament medium polypeptide	0030001 // metal ion transport // inferred from electronic annotation	---	0046872 // metal ion binding // inferred from electronic annotation
1609159_at	LOC100254544	nicotianamine synthase	0030418 // nicotianamine biosynthetic process // inferred from electronic annotation	---	0030410 // nicotianamine synthase activity // inferred from electronic annotation
1609268_at	LOC100253859	GDP-L-galactose phosphorylase 2	0008152 // metabolic process // inferred from electronic annotation	---	0080048 // GDP-D-glucose phosphorylase activity // inferred from electronic annotation
1609310_at	LOC100249576	phosphoglycerate kinase, chloroplastic-like	0006096 // glycolytic process // inferred from electronic annotation /// 0016310 // phosphorylation // inferred from electronic annotation	---	0004618 // phosphoglycerate kinase activity // inferred from electronic annotation /// 0005524 // ATP binding // inferred from electronic annotation /// 0016301 // kinase activity // inferred from electronic annotation /// 0016740 // transferase activity // inferred from electronic annotation
1609335_at	PSBP2	putative oxygen evolving enhancer protein	0006098 // pentose-phosphate shunt // inferred from electronic annotation /// 0006364 // rRNA processing // inferred from electronic annotation /// 0009657 // plastid organization // inferred from electronic annotation /// 0010103 // stomatal complex morphogenesis // inferred from electronic annotation /// 0010207 // photosystem II assembly // inferred from electronic annotation /// 0015979 // ph…	0009523 // photosystem II // inferred from electronic annotation /// 0009543 // chloroplast thylakoid lumen // inferred from electronic annotation /// 0009579 // thylakoid // inferred from electronic annotation /// 0009654 // photosystem II oxygen evolving complex // inferred from electronic annotation /// 0019898 // extrinsic component of membrane // inferred from electronic annotation /// 00300…	0005509 // calcium ion binding // inferred from electronic annotation
1609398_at	LOC100253327 /// LOC100261736	tubulin beta-1 chain-like /// tubulin beta-1 chain	0006094 // gluconeogenesis // inferred from electronic annotation /// 0007010 // cytoskeleton organization // inferred from electronic annotation /// 0007017 // microtubule-based process // inferred from electronic annotation /// 0007018 // microtubule-based movement // inferred from electronic annotation /// 0010498 // proteasomal protein catabolic process // inferred from electronic annotation …	0005737 // cytoplasm // inferred from electronic annotation /// 0005794 // Golgi apparatus // inferred from electronic annotation /// 0005856 // cytoskeleton // inferred from electronic annotation /// 0005874 // microtubule // inferred from electronic annotation /// 0016020 // membrane // inferred from electronic annotation /// 0043234 // protein complex // inferred from electronic annotation ///…	0000166 // nucleotide binding // inferred from electronic annotation /// 0003924 // GTPase activity // inferred from electronic annotation /// 0005198 // structural molecule activity // inferred from electronic annotation /// 0005200 // structural constituent of cytoskeleton // inferred from electronic annotation /// 0005515 // protein binding // inferred from electronic annotation /// 0005525 //…
1609418_s_at	LOC100255543 /// LOC100261331 /// LOC100266538	acanthoscurrin-2-like /// glycine-rich cell wall structural protein 1-like /// uncharacterized LOC100266538 /// glycine-rich cell wall structural protein 1-like	---	---	---
1609442_at	LOC100243127	transcription factor bHLH147	---	---	0046983 // protein dimerization activity // inferred from electronic annotation
1609573_at	LOC100264499	BTB/POZ domain-containing protein NPY1	0007165 // signal transduction // inferred from electronic annotation /// 0009416 // response to light stimulus // inferred from electronic annotation /// 0009908 // flower development // inferred from electronic annotation /// 0009911 // positive regulation of flower development // inferred from electronic annotation /// 0010229 // inflorescence development // inferred from electronic annotation…	0005770 // late endosome // inferred from electronic annotation /// 0005886 // plasma membrane // inferred from electronic annotation	0004871 // signal transducer activity // inferred from electronic annotation /// 0005515 // protein binding // inferred from electronic annotation
1609710_at	LOC100252409	uncharacterized LOC100252409	---	---	---
1609784_s_at	LOC100852555	2-methylene-furan-3-one reductase	0000096 // sulfur amino acid metabolic process // inferred from electronic annotation /// 0006546 // glycine catabolic process // inferred from electronic annotation /// 0006636 // unsaturated fatty acid biosynthetic process // inferred from electronic annotation /// 0006733 // oxidoreduction coenzyme metabolic process // inferred from electronic annotation /// 0006766 // vitamin metabolic proces…	0009570 // chloroplast stroma // inferred from electronic annotation /// 0009579 // thylakoid // inferred from electronic annotation /// 0009941 // chloroplast envelope // inferred from electronic annotation /// 0010319 // stromule // inferred from electronic annotation /// 0048046 // apoplast // inferred from electronic annotation	0000166 // nucleotide binding // inferred from electronic annotation /// 0008270 // zinc ion binding // inferred from electronic annotation /// 0016491 // oxidoreductase activity // inferred from electronic annotation /// 0035671 // enone reductase activity // inferred from electronic annotation /// 0035798 // 2-alkenal reductase (NADP+) activity // inferred from electronic annotation
1609979_at	LOC100246852 /// LOC100853859	protein EXORDIUM-like 5	---	---	---
1609996_at	LOC100241663	probable inactive receptor kinase At5g58300	0006468 // protein phosphorylation // inferred from electronic annotation /// 0007169 // transmembrane receptor protein tyrosine kinase signaling pathway // inferred from electronic annotation /// 0010075 // regulation of meristem growth // inferred from electronic annotation	0005886 // plasma membrane // inferred from electronic annotation /// 0016020 // membrane // inferred from electronic annotation /// 0016021 // integral component of membrane // inferred from electronic annotation	0000166 // nucleotide binding // inferred from electronic annotation /// 0004672 // protein kinase activity // inferred from electronic annotation /// 0004674 // protein serine/threonine kinase activity // inferred from electronic annotation /// 0004713 // protein tyrosine kinase activity // inferred from electronic annotation /// 0005515 // protein binding // inferred from electronic annotation …
1610004_at	LOC100261741	very-long-chain (3R)-3-hydroxyacyl-CoA dehydratase PASTICCINO 2	0000271 // polysaccharide biosynthetic process // inferred from electronic annotation /// 0009825 // multidimensional cell growth // inferred from electronic annotation /// 0009932 // cell tip growth // inferred from electronic annotation /// 0010817 // regulation of hormone levels // inferred from electronic annotation /// 0019344 // cysteine biosynthetic process // inferred from electronic anno…	0005634 // nucleus // inferred from electronic annotation /// 0005783 // endoplasmic reticulum // inferred from electronic annotation /// 0005829 // cytosol // inferred from electronic annotation /// 0009923 // fatty acid elongase complex // inferred from electronic annotation /// 0016020 // membrane // inferred from electronic annotation /// 0016021 // integral component of membrane // inferred …	0004725 // protein tyrosine phosphatase activity // inferred from electronic annotation /// 0080023 // 3R-hydroxyacyl-CoA dehydratase activity // inferred from electronic annotation
1610016_at	LOC100267611	probable polyamine transporter At1g31830	0003333 // amino acid transmembrane transport // inferred from electronic annotation	0016020 // membrane // inferred from electronic annotation /// 0016021 // integral component of membrane // inferred from electronic annotation	0015171 // amino acid transmembrane transporter activity // inferred from electronic annotation
1610096_at	LOC100267358	histone H4	0006334 // nucleosome assembly // inferred from electronic annotation	0000786 // nucleosome // inferred from electronic annotation /// 0005634 // nucleus // inferred from electronic annotation /// 0005694 // chromosome // inferred from electronic annotation /// 0005730 // nucleolus // inferred from electronic annotation /// 0005773 // vacuole // inferred from electronic annotation /// 0005774 // vacuolar membrane // inferred from electronic annotation /// 0005829 /…	0003677 // DNA binding // inferred from electronic annotation /// 0046982 // protein heterodimerization activity // inferred from electronic annotation
1610124_at	LOC100267942	ribulose bisphosphate carboxylase small chain, chloroplastic-like	---	---	---
1610236_at	LOC100249319	probable protein phosphatase 2C 5	0006470 // protein dephosphorylation // inferred from electronic annotation /// 0008152 // metabolic process // inferred from electronic annotation	0005886 // plasma membrane // inferred from electronic annotation	0003824 // catalytic activity // inferred from electronic annotation /// 0004722 // protein serine/threonine phosphatase activity // inferred from electronic annotation
1610247_a_at	LOC100241347	polyamine oxidase	0055114 // oxidation-reduction process // inferred from electronic annotation	---	0016491 // oxidoreductase activity // inferred from electronic annotation
1610311_at	LOC100243744	protein E6	---	---	---
[truncated: 656 more rows]
