# Supplementary material for: Salt stress induces endoplasmic reticulum stress-responsive genes in a grapevine rootstock
Source: PLoS One. 2020 Jul 30;15(7):e0236424. doi: 10.1371/journal.pone.0236424 (PMC7392237; doi:10.1371/journal.pone.0236424)
Supplement: S2 Table — Fold-variation after 6 and 24 h in TM-treated or untreated plants for the same gene. (XLS) [file pone.0236424.s003.xls]

## Sheet: TM-06-24-UP
Probe Set ID	Gene Symbol	Gene	Gene Ontology Biological Process	Gene Ontology Cellular Component	Gene Ontology Molecular Function	Level.TM06-24.Log2Ratio	Fold change	Up/Down	Stres/Time
1606659_s_at	LOC100244564	probable WRKY transcription factor 65	0000041 // transition metal ion transport // inferred from electronic annotation /// 0006355 // regulation of transcription, DNA-templated // inferred from electronic annotation /// 0006826 // iron ion transport // inferred from electronic annotation /// 0010106 // cellular response to iron ion starvation // inferred from electronic annotation /// 0010167 // response to nitrate // inferred from e…	---	0003700 // transcription factor activity, sequence-specific DNA binding // inferred from electronic annotation /// 0043565 // sequence-specific DNA binding // inferred from electronic annotation	1.33696	2.52619	up	TM 06
1606975_at	LOC100248784	ethylene-responsive transcription factor 4-like	0006351 // transcription, DNA-templated // inferred from electronic annotation /// 0006355 // regulation of transcription, DNA-templated // inferred from electronic annotation	0005634 // nucleus // inferred from electronic annotation	0003677 // DNA binding // inferred from electronic annotation /// 0003700 // transcription factor activity, sequence-specific DNA binding // inferred from electronic annotation	1.46698	2.76442	up	TM 06
1607225_at	LOC100264253	thaumatin-like protein 1b	---	---	---	1.31292	2.48443	up	TM 06
1607698_at	LOC100261123	NAC domain-containing protein 2	0006351 // transcription, DNA-templated // inferred from electronic annotation /// 0006355 // regulation of transcription, DNA-templated // inferred from electronic annotation	0005634 // nucleus // inferred from electronic annotation	0003677 // DNA binding // inferred from electronic annotation	1.53567	2.89923	up	TM 06
1608009_s_at	LOC100246143 /// LOC100254891 /// LOC100259169 /// LOC100853406 /// LOC100855299	stilbene synthase 2 /// stilbene synthase 2 /// stilbene synthase 2	0006952 // defense response // inferred from electronic annotation /// 0008152 // metabolic process // inferred from electronic annotation /// 0009058 // biosynthetic process // inferred from electronic annotation	0005737 // cytoplasm // inferred from electronic annotation	0003824 // catalytic activity // inferred from electronic annotation /// 0016740 // transferase activity // inferred from electronic annotation /// 0016746 // transferase activity, transferring acyl groups // inferred from electronic annotation /// 0016747 // transferase activity, transferring acyl groups other than amino-acyl groups // inferred from electronic annotation /// 0050350 // trihydrox…	3.67437	12.7672	up	TM 06
1608365_at	LOC100265818	syntaxin-121	0006886 // intracellular protein transport // inferred from electronic annotation /// 0016192 // vesicle-mediated transport // inferred from electronic annotation /// 0061025 // membrane fusion // inferred from electronic annotation	0005622 // intracellular // inferred from electronic annotation /// 0016020 // membrane // inferred from electronic annotation /// 0016021 // integral component of membrane // inferred from electronic annotation	0005484 // SNAP receptor activity // inferred from electronic annotation /// 0005515 // protein binding // inferred from electronic annotation	1.33433	2.52158	up	TM 06
1608511_at	---	---	---	---	---	2.44945	5.46207	up	TM 06
1609107_at	LOC100258264	zinc finger protein ZAT10	---	---	0003676 // nucleic acid binding // inferred from electronic annotation /// 0046872 // metal ion binding // inferred from electronic annotation	1.59897	3.02926	up	TM 06
1609190_at	LOC100253381	RING-H2 finger protein ATL2	---	0016020 // membrane // inferred from electronic annotation /// 0016021 // integral component of membrane // inferred from electronic annotation	0005515 // protein binding // inferred from electronic annotation /// 0008270 // zinc ion binding // inferred from electronic annotation /// 0046872 // metal ion binding // inferred from electronic annotation	2.435	5.40763	up	TM 06
1609265_at	LOC100255460	GATA transcription factor 5-like	0006355 // regulation of transcription, DNA-templated // inferred from electronic annotation /// 0045893 // positive regulation of transcription, DNA-templated // inferred from electronic annotation	0005634 // nucleus // inferred from electronic annotation	0003677 // DNA binding // inferred from electronic annotation /// 0003700 // transcription factor activity, sequence-specific DNA binding // inferred from electronic annotation /// 0008270 // zinc ion binding // inferred from electronic annotation /// 0043565 // sequence-specific DNA binding // inferred from electronic annotation	1.02803	2.03923	up	TM 06
1609555_at	LOC100261123	NAC domain-containing protein 2	0006351 // transcription, DNA-templated // inferred from electronic annotation /// 0006355 // regulation of transcription, DNA-templated // inferred from electronic annotation	0005634 // nucleus // inferred from electronic annotation	0003677 // DNA binding // inferred from electronic annotation	1.89966	3.73126	up	TM 06
1609636_at	LOC100246612	F-box/LRR-repeat protein 3	0000165 // MAPK cascade // inferred from electronic annotation /// 0002679 // respiratory burst involved in defense response // inferred from electronic annotation /// 0006355 // regulation of transcription, DNA-templated // inferred from electronic annotation /// 0006612 // protein targeting to membrane // inferred from electronic annotation /// 0009595 // detection of biotic stimulus // inferre…	0005622 // intracellular // inferred from electronic annotation	0003700 // transcription factor activity, sequence-specific DNA binding // inferred from electronic annotation /// 0005515 // protein binding // inferred from electronic annotation /// 0043565 // sequence-specific DNA binding // inferred from electronic annotation	1.72925	3.31556	up	TM 06
1609744_at	AAT /// LOC100240811	uncharacterized protein YIR042C /// uncharacterized protein YIR042C	0008152 // metabolic process // inferred from electronic annotation	---	0008080 // N-acetyltransferase activity // inferred from electronic annotation /// 0016740 // transferase activity // inferred from electronic annotation	2.85221	7.22105	up	TM 06
1609932_at	LOC100267022	arogenate dehydratase/prephenate dehydratase 6, chloroplastic-like	0008152 // metabolic process // inferred from electronic annotation /// 0009094 // L-phenylalanine biosynthetic process // inferred from electronic annotation	---	0004664 // prephenate dehydratase activity // inferred from electronic annotation /// 0016597 // amino acid binding // inferred from electronic annotation	1.98939	3.9707	up	TM 06
1610064_at	LOC100243352	probable WRKY transcription factor 33	0006355 // regulation of transcription, DNA-templated // inferred from electronic annotation	---	0003700 // transcription factor activity, sequence-specific DNA binding // inferred from electronic annotation /// 0043565 // sequence-specific DNA binding // inferred from electronic annotation	1.60302	3.03778	up	TM 06
1610721_s_at	LOC100853997	---	---	---	---	3.5186	11.4605	up	TM 06
1610949_s_at	LOC100247492	FK506-binding protein 4	0030001 // metal ion transport // inferred from electronic annotation	---	0046872 // metal ion binding // inferred from electronic annotation	1.84468	3.59173	up	TM 06
1611285_s_at	WKRY	WKRY protein	0006355 // regulation of transcription, DNA-templated // inferred from electronic annotation	---	0003700 // transcription factor activity, sequence-specific DNA binding // inferred from electronic annotation /// 0043565 // sequence-specific DNA binding // inferred from electronic annotation	1.83458	3.56667	up	TM 06
1611385_at	---	---	---	---	---	2.43429	5.405	up	TM 06
1611550_at	LOC100263619	probable WRKY transcription factor 46	0006355 // regulation of transcription, DNA-templated // inferred from electronic annotation	0005737 // cytoplasm // inferred from electronic annotation	0003700 // transcription factor activity, sequence-specific DNA binding // inferred from electronic annotation /// 0043565 // sequence-specific DNA binding // inferred from electronic annotation	1.21206	2.31668	up	TM 06
1611674_at	LOC100242654	E3 ubiquitin-protein ligase ATL6-like	---	0016020 // membrane // inferred from electronic annotation /// 0016021 // integral component of membrane // inferred from electronic annotation	0005515 // protein binding // inferred from electronic annotation /// 0008270 // zinc ion binding // inferred from electronic annotation /// 0046872 // metal ion binding // inferred from electronic annotation	1.75529	3.37595	up	TM 06
1612124_at	LOC100232862 /// LOC100258977	caffeic acid O-methyltransferase /// caffeic acid 3-O-methyltransferase	0006598 // polyamine catabolic process // inferred from electronic annotation /// 0009611 // response to wounding // inferred from electronic annotation /// 0009698 // phenylpropanoid metabolic process // inferred from electronic annotation /// 0009805 // coumarin biosynthetic process // inferred from electronic annotation /// 0009809 // lignin biosynthetic process // inferred from electronic ann…	0005634 // nucleus // inferred from electronic annotation /// 0005737 // cytoplasm // inferred from electronic annotation /// 0005829 // cytosol // inferred from electronic annotation /// 0005886 // plasma membrane // inferred from electronic annotation /// 0009506 // plasmodesma // inferred from electronic annotation	0008168 // methyltransferase activity // inferred from electronic annotation /// 0008171 // O-methyltransferase activity // inferred from electronic annotation /// 0016740 // transferase activity // inferred from electronic annotation /// 0030744 // luteolin O-methyltransferase activity // inferred from electronic annotation /// 0030755 // quercetin 3-O-methyltransferase activity // inferred from…	1.97836	3.94045	up	TM 06
1612649_s_at	LOC100244122	probable WRKY transcription factor 7	0002679 // respiratory burst involved in defense response // inferred from electronic annotation /// 0006355 // regulation of transcription, DNA-templated // inferred from electronic annotation /// 0009693 // ethylene biosynthetic process // inferred from electronic annotation /// 0035556 // intracellular signal transduction // inferred from electronic annotation	0005622 // intracellular // inferred from electronic annotation	0003700 // transcription factor activity, sequence-specific DNA binding // inferred from electronic annotation /// 0005516 // calmodulin binding // inferred from electronic annotation /// 0043565 // sequence-specific DNA binding // inferred from electronic annotation	1.09907	2.14216	up	TM 06
1613096_at	LOC100246707	zinc finger CCCH domain-containing protein 29-like	---	---	0005515 // protein binding // inferred from electronic annotation /// 0046872 // metal ion binding // inferred from electronic annotation	1.85384	3.61462	up	TM 06
1613603_at	LOC100248706	lysine histidine transporter-like 8	---	0016020 // membrane // inferred from electronic annotation /// 0016021 // integral component of membrane // inferred from electronic annotation	---	1.63215	3.09974	up	TM 06
1615012_s_at	LOC100251782	scarecrow-like protein 14	0006351 // transcription, DNA-templated // inferred from electronic annotation /// 0006355 // regulation of transcription, DNA-templated // inferred from electronic annotation	---	---	1.35003	2.54918	up	TM 06
1615540_s_at	LOC100263051	protein NRT1/ PTR FAMILY 5.2	0006810 // transport // inferred from electronic annotation	0016020 // membrane // inferred from electronic annotation /// 0016021 // integral component of membrane // inferred from electronic annotation	0005215 // transporter activity // inferred from electronic annotation	1.47078	2.77172	up	TM 06
1615800_at	LOC100250580	heat stress transcription factor A-4b	0006355 // regulation of transcription, DNA-templated // inferred from electronic annotation /// 0009408 // response to heat // inferred from electronic annotation	0005634 // nucleus // inferred from electronic annotation	0003677 // DNA binding // inferred from electronic annotation /// 0003700 // transcription factor activity, sequence-specific DNA binding // inferred from electronic annotation /// 0043565 // sequence-specific DNA binding // inferred from electronic annotation	1.03537	2.04963	up	TM 06
1616198_at	LOC100242144	ethylene-responsive transcription factor 4	0006351 // transcription, DNA-templated // inferred from electronic annotation /// 0006355 // regulation of transcription, DNA-templated // inferred from electronic annotation	0005634 // nucleus // inferred from electronic annotation	0003677 // DNA binding // inferred from electronic annotation /// 0003700 // transcription factor activity, sequence-specific DNA binding // inferred from electronic annotation	2.16419	4.48214	up	TM 06
1617483_at	LOC100267019	RING-H2 finger protein ATL60-like	---	0016020 // membrane // inferred from electronic annotation /// 0016021 // integral component of membrane // inferred from electronic annotation	0005515 // protein binding // inferred from electronic annotation /// 0008270 // zinc ion binding // inferred from electronic annotation /// 0046872 // metal ion binding // inferred from electronic annotation	1.38603	2.61359	up	TM 06
1618661_s_at	LOC100254504	ethylene-responsive transcription factor 5	0006351 // transcription, DNA-templated // inferred from electronic annotation /// 0006355 // regulation of transcription, DNA-templated // inferred from electronic annotation	0005634 // nucleus // inferred from electronic annotation	0003677 // DNA binding // inferred from electronic annotation /// 0003700 // transcription factor activity, sequence-specific DNA binding // inferred from electronic annotation	1.21495	2.32133	up	TM 06
1618771_s_at	LOC100262843	AP2/ERF and B3 domain-containing transcription factor RAV1-like	0006351 // transcription, DNA-templated // inferred from electronic annotation /// 0006355 // regulation of transcription, DNA-templated // inferred from electronic annotation	0005634 // nucleus // inferred from electronic annotation	0003677 // DNA binding // inferred from electronic annotation /// 0003700 // transcription factor activity, sequence-specific DNA binding // inferred from electronic annotation	2.50347	5.67049	up	TM 06
1619390_at	LOC100247649 /// LOC100264804	ethylene-responsive transcription factor 5-like /// ethylene-responsive transcription factor 5-like	0006351 // transcription, DNA-templated // inferred from electronic annotation /// 0006355 // regulation of transcription, DNA-templated // inferred from electronic annotation	0005634 // nucleus // inferred from electronic annotation	0003677 // DNA binding // inferred from electronic annotation /// 0003700 // transcription factor activity, sequence-specific DNA binding // inferred from electronic annotation	2.174	4.51272	up	TM 06
1619573_at	LOC100250659	zinc finger protein ZAT10-like	---	---	0003676 // nucleic acid binding // inferred from electronic annotation /// 0046872 // metal ion binding // inferred from electronic annotation	3.33129	10.0651	up	TM 06
1620270_at	LOC100243237	uncharacterized LOC100243237	---	0016020 // membrane // inferred from electronic annotation /// 0016021 // integral component of membrane // inferred from electronic annotation	---	1.75223	3.36878	up	TM 06
1621563_x_at	LOC100232862 /// LOC100258977	caffeic acid O-methyltransferase /// caffeic acid 3-O-methyltransferase	0006598 // polyamine catabolic process // inferred from electronic annotation /// 0009611 // response to wounding // inferred from electronic annotation /// 0009698 // phenylpropanoid metabolic process // inferred from electronic annotation /// 0009805 // coumarin biosynthetic process // inferred from electronic annotation /// 0009809 // lignin biosynthetic process // inferred from electronic ann…	0005634 // nucleus // inferred from electronic annotation /// 0005737 // cytoplasm // inferred from electronic annotation /// 0005829 // cytosol // inferred from electronic annotation /// 0005886 // plasma membrane // inferred from electronic annotation /// 0009506 // plasmodesma // inferred from electronic annotation	0008168 // methyltransferase activity // inferred from electronic annotation /// 0008171 // O-methyltransferase activity // inferred from electronic annotation /// 0016740 // transferase activity // inferred from electronic annotation /// 0030744 // luteolin O-methyltransferase activity // inferred from electronic annotation /// 0030755 // quercetin 3-O-methyltransferase activity // inferred from…	1.93468	3.82293	up	TM 06
1621876_at	LOC100253321	NAC transcription factor 29	0006351 // transcription, DNA-templated // inferred from electronic annotation /// 0006355 // regulation of transcription, DNA-templated // inferred from electronic annotation /// 0007275 // multicellular organismal development // inferred from electronic annotation /// 0009617 // response to bacterium // inferred from electronic annotation /// 0009825 // multidimensional cell growth // inferred …	0005634 // nucleus // inferred from electronic annotation	0003677 // DNA binding // inferred from electronic annotation /// 0003700 // transcription factor activity, sequence-specific DNA binding // inferred from electronic annotation	2.07209	4.20494	up	TM 06
1622399_at	WKRY	WKRY protein	0006355 // regulation of transcription, DNA-templated // inferred from electronic annotation	---	0003700 // transcription factor activity, sequence-specific DNA binding // inferred from electronic annotation /// 0043565 // sequence-specific DNA binding // inferred from electronic annotation	1.15019	2.21943	up	TM 06
1622598_at	LOC100253485	probable CCR4-associated factor 1 homolog 9	---	0005634 // nucleus // inferred from electronic annotation	0003676 // nucleic acid binding // inferred from electronic annotation	3.51584	11.4386	up	TM 06
1622785_at	LOC100255423	uncharacterized LOC100255423	---	---	0005515 // protein binding // inferred from electronic annotation	1.37157	2.58752	up	TM 06
1606585_at	LOC100250401	aminomethyltransferase, mitochondrial	0006546 // glycine catabolic process // inferred from electronic annotation /// 0007389 // pattern specification process // inferred from electronic annotation /// 0008361 // regulation of cell size // inferred from electronic annotation /// 0009658 // chloroplast organization // inferred from electronic annotation /// 0009926 // auxin polar transport // inferred from electronic annotation /// 00…	0005737 // cytoplasm // inferred from electronic annotation /// 0009507 // chloroplast // inferred from electronic annotation /// 0009534 // chloroplast thylakoid // inferred from electronic annotation /// 0009570 // chloroplast stroma // inferred from electronic annotation /// 0009941 // chloroplast envelope // inferred from electronic annotation /// 0016020 // membrane // inferred from electron…	0004047 // aminomethyltransferase activity // inferred from electronic annotation /// 0005515 // protein binding // inferred from electronic annotation /// 0008483 // transaminase activity // inferred from electronic annotation /// 0016740 // transferase activity // inferred from electronic annotation	1.03846	2.05404	up	TM 24
1607155_at	LOC100266884	uncharacterized LOC100266884	---	0009507 // chloroplast // inferred from electronic annotation /// 0009535 // chloroplast thylakoid membrane // inferred from electronic annotation /// 0016020 // membrane // inferred from electronic annotation /// 0016021 // integral component of membrane // inferred from electronic annotation	---	1.21967	2.32893	up	TM 24
1608132_at	LOC100265554	uncharacterized LOC100265554	0006364 // rRNA processing // inferred from electronic annotation /// 0009637 // response to blue light // inferred from electronic annotation /// 0009902 // chloroplast relocation // inferred from electronic annotation /// 0010027 // thylakoid membrane organization // inferred from electronic annotation /// 0010114 // response to red light // inferred from electronic annotation /// 0010218 // re…	0009507 // chloroplast // inferred from electronic annotation /// 0009534 // chloroplast thylakoid // inferred from electronic annotation /// 0009535 // chloroplast thylakoid membrane // inferred from electronic annotation /// 0009579 // thylakoid // inferred from electronic annotation /// 0009941 // chloroplast envelope // inferred from electronic annotation	---	1.30896	2.47763	up	TM 24
1608490_s_at	LOC100259052	glutamyl-tRNA reductase 1, chloroplastic-like	0006779 // porphyrin-containing compound biosynthetic process // inferred from electronic annotation /// 0006782 // protoporphyrinogen IX biosynthetic process // inferred from electronic annotation /// 0033014 // tetrapyrrole biosynthetic process // inferred from electronic annotation /// 0055114 // oxidation-reduction process // inferred from electronic annotation	---	0008883 // glutamyl-tRNA reductase activity // inferred from electronic annotation /// 0016491 // oxidoreductase activity // inferred from electronic annotation /// 0050661 // NADP binding // inferred from electronic annotation	1.32845	2.51132	up	TM 24
1608822_at	LOC100246732	serine/arginine repetitive matrix protein 1	0006098 // pentose-phosphate shunt // inferred from electronic annotation /// 0006364 // rRNA processing // inferred from electronic annotation /// 0009637 // response to blue light // inferred from electronic annotation /// 0009902 // chloroplast relocation // inferred from electronic annotation /// 0010027 // thylakoid membrane organization // inferred from electronic annotation /// 0010103 // …	0009295 // nucleoid // inferred from electronic annotation /// 0009507 // chloroplast // inferred from electronic annotation /// 0009508 // plastid chromosome // inferred from electronic annotation /// 0009534 // chloroplast thylakoid // inferred from electronic annotation /// 0009535 // chloroplast thylakoid membrane // inferred from electronic annotation /// 0009941 // chloroplast envelope // i…	0000166 // nucleotide binding // inferred from electronic annotation	1.42205	2.67966	up	TM 24
1608978_a_at	LOC100261075	uncharacterized LOC100261075	---	0009507 // chloroplast // inferred from electronic annotation /// 0009543 // chloroplast thylakoid lumen // inferred from electronic annotation	---	1.54377	2.91556	up	TM 24
1609678_at	LOC100265177	fructose-bisphosphate aldolase, cytoplasmic isozyme 1	0006096 // glycolytic process // inferred from electronic annotation	---	0003824 // catalytic activity // inferred from electronic annotation /// 0004332 // fructose-bisphosphate aldolase activity // inferred from electronic annotation /// 0016829 // lyase activity // inferred from electronic annotation	2.15287	4.44712	up	TM 24
1610210_at	LOC100263114	uncharacterized LOC100263114	0006098 // pentose-phosphate shunt // inferred from electronic annotation /// 0006364 // rRNA processing // inferred from electronic annotation /// 0009637 // response to blue light // inferred from electronic annotation /// 0009657 // plastid organization // inferred from electronic annotation /// 0010114 // response to red light // inferred from electronic annotation /// 0010207 // photosystem …	0009507 // chloroplast // inferred from electronic annotation /// 0009534 // chloroplast thylakoid // inferred from electronic annotation /// 0009535 // chloroplast thylakoid membrane // inferred from electronic annotation /// 0009941 // chloroplast envelope // inferred from electronic annotation /// 0016020 // membrane // inferred from electronic annotation /// 0016021 // integral component of m…	---	1.14851	2.21685	up	TM 24
1610588_at	LOC100261075	uncharacterized LOC100261075	---	0009507 // chloroplast // inferred from electronic annotation /// 0009543 // chloroplast thylakoid lumen // inferred from electronic annotation	---	1.42372	2.68276	up	TM 24
1610602_a_at	LOC100252385	phytoene synthase 2, chloroplastic	0009058 // biosynthetic process // inferred from electronic annotation	---	0016740 // transferase activity // inferred from electronic annotation /// 0016765 // transferase activity, transferring alkyl or aryl (other than methyl) groups // inferred from electronic annotation	1.09471	2.1357	up	TM 24
1610934_s_at	LOC100241651	uncharacterized LOC100241651	0009658 // chloroplast organization // inferred from electronic annotation /// 0010264 // myo-inositol hexakisphosphate biosynthetic process // inferred from electronic annotation /// 0045893 // positive regulation of transcription, DNA-templated // inferred from electronic annotation	0005634 // nucleus // inferred from electronic annotation	0003677 // DNA binding // inferred from electronic annotation /// 0008270 // zinc ion binding // inferred from electronic annotation	1.96155	3.8948	up	TM 24
1611167_at	LOC100250725	ABC transporter F family member 5	0008152 // metabolic process // inferred from electronic annotation	---	0000166 // nucleotide binding // inferred from electronic annotation /// 0005524 // ATP binding // inferred from electronic annotation /// 0016887 // ATPase activity // inferred from electronic annotation /// 0017111 // nucleoside-triphosphatase activity // inferred from electronic annotation	1.0755	2.10745	up	TM 24
1611476_at	LOC100248815	protein CURVATURE THYLAKOID 1B, chloroplastic	0006098 // pentose-phosphate shunt // inferred from electronic annotation /// 0006364 // rRNA processing // inferred from electronic annotation /// 0009657 // plastid organization // inferred from electronic annotation /// 0009737 // response to abscisic acid // inferred from electronic annotation /// 0009773 // photosynthetic electron transport in photosystem I // inferred from electronic annota…	0009295 // nucleoid // inferred from electronic annotation /// 0009508 // plastid chromosome // inferred from electronic annotation /// 0009534 // chloroplast thylakoid // inferred from electronic annotation /// 0009535 // chloroplast thylakoid membrane // inferred from electronic annotation /// 0009579 // thylakoid // inferred from electronic annotation /// 0009941 // chloroplast envelope // inf…	0003677 // DNA binding // inferred from electronic annotation	1.06041	2.08552	up	TM 24
1611580_at	LOC100259528	uncharacterized LOC100259528	---	0016020 // membrane // inferred from electronic annotation /// 0016021 // integral component of membrane // inferred from electronic annotation	0005506 // iron ion binding // inferred from electronic annotation /// 0046872 // metal ion binding // inferred from electronic annotation	1.69028	3.22719	up	TM 24
1611867_at	LOC100253886	probable calcium-binding protein CML44	---	---	0005509 // calcium ion binding // inferred from electronic annotation	2.74107	6.68565	up	TM 24
1612195_at	LOC100255593	putative B3 domain-containing protein At5g66980	0006351 // transcription, DNA-templated // inferred from electronic annotation /// 0006355 // regulation of transcription, DNA-templated // inferred from electronic annotation	0005634 // nucleus // inferred from electronic annotation /// 0009512 // cytochrome b6f complex // inferred from electronic annotation /// 0016020 // membrane // inferred from electronic annotation /// 0016021 // integral component of membrane // inferred from electronic annotation	0003677 // DNA binding // inferred from electronic annotation	1.30995	2.47933	up	TM 24
1612386_at	LOC100265877	cytochrome P450 CYP82D47	0055114 // oxidation-reduction process // inferred from electronic annotation	0016020 // membrane // inferred from electronic annotation /// 0016021 // integral component of membrane // inferred from electronic annotation	0004497 // monooxygenase activity // inferred from electronic annotation /// 0005506 // iron ion binding // inferred from electronic annotation /// 0009055 // electron carrier activity // inferred from electronic annotation /// 0016491 // oxidoreductase activity // inferred from electronic annotation /// 0016705 // oxidoreductase activity, acting on paired donors, with incorporation or reduction …	1.18607	2.27532	up	TM 24
1612562_at	LOC100264675	uncharacterized protein ycf36	---	0016020 // membrane // inferred from electronic annotation /// 0016021 // integral component of membrane // inferred from electronic annotation	---	1.1551	2.22701	up	TM 24
1613697_at	LOC100261413	glutamine synthetase leaf isozyme, chloroplastic	0006542 // glutamine biosynthetic process // inferred from electronic annotation /// 0006807 // nitrogen compound metabolic process // inferred from electronic annotation	---	0000166 // nucleotide binding // inferred from electronic annotation /// 0003824 // catalytic activity // inferred from electronic annotation /// 0004356 // glutamate-ammonia ligase activity // inferred from electronic annotation /// 0005524 // ATP binding // inferred from electronic annotation /// 0016874 // ligase activity // inferred from electronic annotation	1.06711	2.09523	up	TM 24
1613789_at	LOC100241760	rhodanese-like domain-containing protein 9, chloroplastic	0010103 // stomatal complex morphogenesis // inferred from electronic annotation /// 0019344 // cysteine biosynthetic process // inferred from electronic annotation /// 0019684 // photosynthesis, light reaction // inferred from electronic annotation	0009534 // chloroplast thylakoid // inferred from electronic annotation /// 0009535 // chloroplast thylakoid membrane // inferred from electronic annotation /// 0016020 // membrane // inferred from electronic annotation /// 0016021 // integral component of membrane // inferred from electronic annotation	---	1.13086	2.18989	up	TM 24
1613826_at	LOC100241562	uncharacterized LOC100241562	0010264 // myo-inositol hexakisphosphate biosynthetic process // inferred from electronic annotation /// 0015979 // photosynthesis // inferred from electronic annotation /// 0016117 // carotenoid biosynthetic process // inferred from electronic annotation	0009507 // chloroplast // inferred from electronic annotation /// 0009534 // chloroplast thylakoid // inferred from electronic annotation /// 0009535 // chloroplast thylakoid membrane // inferred from electronic annotation /// 0009570 // chloroplast stroma // inferred from electronic annotation /// 0009941 // chloroplast envelope // inferred from electronic annotation	0005515 // protein binding // inferred from electronic annotation	1.27495	2.4199	up	TM 24
1613940_at	---	---	---	---	---	1.09661	2.13852	up	TM 24
1614888_at	---	---	---	---	---	2.38975	5.24067	up	TM 24
1614931_at	LOC100241227	uncharacterized LOC100241227	0006351 // transcription, DNA-templated // inferred from electronic annotation /// 0006355 // regulation of transcription, DNA-templated // inferred from electronic annotation	0005634 // nucleus // inferred from electronic annotation	0003676 // nucleic acid binding // inferred from electronic annotation /// 0003677 // DNA binding // inferred from electronic annotation /// 0003682 // chromatin binding // inferred from electronic annotation /// 0008270 // zinc ion binding // inferred from electronic annotation	1.09915	2.14229	up	TM 24
1615533_s_at	LOC100852777	probable xyloglucan endotransglucosylase/hydrolase protein 7	0005975 // carbohydrate metabolic process // inferred from electronic annotation /// 0006073 // cellular glucan metabolic process // inferred from electronic annotation /// 0008152 // metabolic process // inferred from electronic annotation /// 0010411 // xyloglucan metabolic process // inferred from electronic annotation /// 0042546 // cell wall biogenesis // inferred from electronic annotation …	0005576 // extracellular region // inferred from electronic annotation /// 0005618 // cell wall // inferred from electronic annotation /// 0048046 // apoplast // inferred from electronic annotation	0004553 // hydrolase activity, hydrolyzing O-glycosyl compounds // inferred from electronic annotation /// 0016740 // transferase activity // inferred from electronic annotation /// 0016762 // xyloglucan:xyloglucosyl transferase activity // inferred from electronic annotation /// 0016787 // hydrolase activity // inferred from electronic annotation /// 0016798 // hydrolase activity, acting on glyc…	1.3449	2.54013	up	TM 24
1615926_at	LOC100264263	thioredoxin	0006662 // glycerol ether metabolic process // inferred from electronic annotation /// 0045454 // cell redox homeostasis // inferred from electronic annotation /// 0055114 // oxidation-reduction process // inferred from electronic annotation	0005623 // cell // inferred from electronic annotation	0009055 // electron carrier activity // inferred from electronic annotation /// 0015035 // protein disulfide oxidoreductase activity // inferred from electronic annotation	1.5482	2.92452	up	TM 24
1616248_at	---	---	---	---	---	1.70203	3.25359	up	TM 24
1616349_a_at	LOC100233034	GDP-mannose-3',5'-epimerase	0008152 // metabolic process // inferred from electronic annotation /// 0044237 // cellular metabolic process // inferred from electronic annotation	---	0003824 // catalytic activity // inferred from electronic annotation /// 0016853 // isomerase activity // inferred from electronic annotation /// 0047918 // GDP-mannose 3,5-epimerase activity // inferred from electronic annotation /// 0050662 // coenzyme binding // inferred from electronic annotation	1.16694	2.24535	up	TM 24
1616946_at	LOC100250120	RNA polymerase sigma factor sigE, chloroplastic/mitochondrial	0006352 // DNA-templated transcription, initiation // inferred from electronic annotation /// 0006355 // regulation of transcription, DNA-templated // inferred from electronic annotation /// 0009637 // response to blue light // inferred from electronic annotation /// 0009658 // chloroplast organization // inferred from electronic annotation /// 0010207 // photosystem II assembly // inferred from …	0005739 // mitochondrion // inferred from electronic annotation /// 0009507 // chloroplast // inferred from electronic annotation	0001053 // plastid sigma factor activity // inferred from electronic annotation /// 0003677 // DNA binding // inferred from electronic annotation /// 0003700 // transcription factor activity, sequence-specific DNA binding // inferred from electronic annotation /// 0003899 // DNA-directed RNA polymerase activity // inferred from electronic annotation /// 0016987 // sigma factor activity // inferre…	1.21688	2.32443	up	TM 24
1617120_s_at	LOC100265095	dolichyldiphosphatase 1-like	0008152 // metabolic process // inferred from electronic annotation	0016020 // membrane // inferred from electronic annotation /// 0016021 // integral component of membrane // inferred from electronic annotation	0003824 // catalytic activity // inferred from electronic annotation	1.07405	2.10534	up	TM 24
1617654_at	LOC100261644	uncharacterized LOC100261644	0016117 // carotenoid biosynthetic process // inferred from electronic annotation /// 0019761 // glucosinolate biosynthetic process // inferred from electronic annotation /// 0046777 // protein autophosphorylation // inferred from electronic annotation	0016020 // membrane // inferred from electronic annotation /// 0016021 // integral component of membrane // inferred from electronic annotation	---	1.64162	3.12015	up	TM 24
1617840_at	LOC100253425	protein CURVATURE THYLAKOID 1A, chloroplastic	---	0009534 // chloroplast thylakoid // inferred from electronic annotation /// 0009535 // chloroplast thylakoid membrane // inferred from electronic annotation /// 0009579 // thylakoid // inferred from electronic annotation /// 0009941 // chloroplast envelope // inferred from electronic annotation /// 0010287 // plastoglobule // inferred from electronic annotation /// 0016020 // membrane // inferred…	---	1.2787	2.4262	up	TM 24
1617901_s_at	LOC100259229	glycine cleavage system H protein, mitochondrial	0006546 // glycine catabolic process // inferred from electronic annotation /// 0019464 // glycine decarboxylation via glycine cleavage system // inferred from electronic annotation	0005960 // glycine cleavage complex // inferred from electronic annotation	---	1.37711	2.59748	up	TM 24
1618889_at	LOC100266582	uncharacterized LOC100266582	---	---	---	1.95066	3.86552	up	TM 24
1619193_at	LOC100253718	protein trichome birefringence-like 38	---	---	---	1.95448	3.87575	up	TM 24
1619629_at	LOC100854348	chlorophyll a-b binding protein 13, chloroplastic /// chlorophyll a-b binding protein 13, chloroplastic-like	0009765 // photosynthesis, light harvesting // inferred from electronic annotation /// 0015979 // photosynthesis // inferred from electronic annotation /// 0018298 // protein-chromophore linkage // inferred from electronic annotation	0009507 // chloroplast // inferred from electronic annotation /// 0009522 // photosystem I // inferred from electronic annotation /// 0009523 // photosystem II // inferred from electronic annotation /// 0009579 // thylakoid // inferred from electronic annotation /// 0016020 // membrane // inferred from electronic annotation /// 0016021 // integral component of membrane // inferred from electronic…	0016168 // chlorophyll binding // inferred from electronic annotation /// 0046872 // metal ion binding // inferred from electronic annotation	2.37063	5.17168	up	TM 24
1619879_s_at	LOC100259229	glycine cleavage system H protein, mitochondrial	0006546 // glycine catabolic process // inferred from electronic annotation /// 0019464 // glycine decarboxylation via glycine cleavage system // inferred from electronic annotation	0005960 // glycine cleavage complex // inferred from electronic annotation	---	1.18284	2.27023	up	TM 24
1620639_at	LOC100247658	inorganic phosphate transporter 2-1, chloroplastic	0006817 // phosphate ion transport // inferred from electronic annotation /// 0009556 // microsporogenesis // inferred from electronic annotation /// 0016117 // carotenoid biosynthetic process // inferred from electronic annotation /// 0035435 // phosphate ion transmembrane transport // inferred from electronic annotation /// 0052543 // callose deposition in cell wall // inferred from electronic …	0009941 // chloroplast envelope // inferred from electronic annotation /// 0016020 // membrane // inferred from electronic annotation /// 0016021 // integral component of membrane // inferred from electronic annotation	0005315 // inorganic phosphate transmembrane transporter activity // inferred from electronic annotation /// 0009673 // low-affinity phosphate transmembrane transporter activity // inferred from electronic annotation	1.33277	2.51886	up	TM 24
1621055_a_at	LOC100852760	---	---	---	---	1.2806	2.4294	up	TM 24
1621944_at	LOC100255859 /// LOC100852851	fructose-bisphosphate aldolase 1, chloroplastic-like	0006096 // glycolytic process // inferred from electronic annotation	---	0003824 // catalytic activity // inferred from electronic annotation /// 0004332 // fructose-bisphosphate aldolase activity // inferred from electronic annotation /// 0016829 // lyase activity // inferred from electronic annotation	1.51006	2.84822	up	TM 24
1622682_at	LOC100256501	uncharacterized LOC100256501	0006413 // translational initiation // inferred from electronic annotation /// 0010155 // regulation of proton transport // inferred from electronic annotation /// 0046777 // protein autophosphorylation // inferred from electronic annotation	0009507 // chloroplast // inferred from electronic annotation /// 0009570 // chloroplast stroma // inferred from electronic annotation /// 0009941 // chloroplast envelope // inferred from electronic annotation	0000166 // nucleotide binding // inferred from electronic annotation	1.09725	2.13947	up	TM 24

## Sheet: TM-06-24-DOWN
Probe Set ID	Gene Symbol	Gene	Gene Ontology Biological Process	Gene Ontology Cellular Component	Gene Ontology Molecular Function	Level.TM06-24.Log2Ratio	Fold change	Up/Down	Stres/Time
1615141_at	LOC100247840	uncharacterized LOC100247840	---	---	---	-1.15424	-2.22567	down	TM 06
1616339_at	LOC100255921	uncharacterized LOC100255921	---	---	---	-1.35337	-2.55508	down	TM 06
1607606_at	LOC100257132	glycine-rich protein DC7.1	---	---	---	-2.08229	-4.23479	down	TM 24
1608050_at	LOC100242324	uncharacterized LOC100242324	---	0016020 // membrane // inferred from electronic annotation /// 0016021 // integral component of membrane // inferred from electronic annotation	---	-1.16499	-2.24231	down	TM 24
1608365_at	LOC100265818	syntaxin-121	0006886 // intracellular protein transport // inferred from electronic annotation /// 0016192 // vesicle-mediated transport // inferred from electronic annotation /// 0061025 // membrane fusion // inferred from electronic annotation	0005622 // intracellular // inferred from electronic annotation /// 0016020 // membrane // inferred from electronic annotation /// 0016021 // integral component of membrane // inferred from electronic annotation	0005484 // SNAP receptor activity // inferred from electronic annotation /// 0005515 // protein binding // inferred from electronic annotation	-1.27506	-2.4201	down	TM 24
1608585_x_at	GRIP4 /// LOC100245999	proline-rich cell wall protein-like	---	---	---	-1.80914	-3.50433	down	TM 24
1609188_at	LOC100267424	calcium-binding protein PBP1-like	---	---	0005509 // calcium ion binding // inferred from electronic annotation	-1.25815	-2.3919	down	TM 24
1609211_at	LOC100250808	RNA polymerase II degradation factor 1	---	0005634 // nucleus // inferred from electronic annotation /// 0005829 // cytosol // inferred from electronic annotation	0005515 // protein binding // inferred from electronic annotation	-1.1178	-2.17016	down	TM 24
1612636_at	LOC100263585	ethylene-responsive transcription factor ERF023-like	0006351 // transcription, DNA-templated // inferred from electronic annotation /// 0006355 // regulation of transcription, DNA-templated // inferred from electronic annotation	0005634 // nucleus // inferred from electronic annotation	0003677 // DNA binding // inferred from electronic annotation /// 0003700 // transcription factor activity, sequence-specific DNA binding // inferred from electronic annotation	-1.535	-2.89788	down	TM 24
1613527_at	LOC100258655	expansin-A1	0009664 // plant-type cell wall organization // inferred from electronic annotation	0005576 // extracellular region // inferred from electronic annotation /// 0005618 // cell wall // inferred from electronic annotation /// 0016020 // membrane // inferred from electronic annotation	---	-1.90421	-3.74304	down	TM 24
1614008_at	LOC100250296	polygalacturonase	---	---	---	-2.97462	-7.86049	down	TM 24
1614500_at	---	uncharacterized LOC104880901	---	0016020 // membrane // inferred from electronic annotation /// 0016021 // integral component of membrane // inferred from electronic annotation	---	-1.31472	-2.48753	down	TM 24
1615301_at	LOC100242686	protein YLS9	---	0016020 // membrane // inferred from electronic annotation /// 0016021 // integral component of membrane // inferred from electronic annotation	---	-1.69073	-3.2282	down	TM 24
1616198_at	LOC100242144	ethylene-responsive transcription factor 4	0006351 // transcription, DNA-templated // inferred from electronic annotation /// 0006355 // regulation of transcription, DNA-templated // inferred from electronic annotation	0005634 // nucleus // inferred from electronic annotation	0003677 // DNA binding // inferred from electronic annotation /// 0003700 // transcription factor activity, sequence-specific DNA binding // inferred from electronic annotation	-1.54379	-2.91559	down	TM 24
1616317_at	LOC100242727	alpha-amylase/subtilisin inhibitor-like	0010167 // response to nitrate // inferred from electronic annotation /// 0010951 // negative regulation of endopeptidase activity // inferred from electronic annotation /// 0012501 // programmed cell death // inferred from electronic annotation /// 0015706 // nitrate transport // inferred from electronic annotation /// 0042742 // defense response to bacterium // inferred from electronic annotati…	0005739 // mitochondrion // inferred from electronic annotation	0004866 // endopeptidase inhibitor activity // inferred from electronic annotation	-2.31894	-4.98965	down	TM 24
1616413_at	LOC100232841	VVTL1	---	---	---	-1.04319	-2.06078	down	TM 24
1617012_at	LOC100252609	protein PPLZ02	0006351 // transcription, DNA-templated // inferred from electronic annotation /// 0006355 // regulation of transcription, DNA-templated // inferred from electronic annotation	0005634 // nucleus // inferred from electronic annotation	0003677 // DNA binding // inferred from electronic annotation /// 0003700 // transcription factor activity, sequence-specific DNA binding // inferred from electronic annotation	-2.09146	-4.26179	down	TM 24
1617556_s_at	GRIP4 /// LOC100245999	proline-rich cell wall protein-like	---	---	---	-1.95114	-3.86681	down	TM 24
1617912_at	LOC100259655	universal stress protein A-like protein	0006950 // response to stress // inferred from electronic annotation	0005886 // plasma membrane // inferred from electronic annotation /// 0009506 // plasmodesma // inferred from electronic annotation	---	-1.27073	-2.41283	down	TM 24
1618150_at	LOC100261619	probable xyloglucan endotransglucosylase/hydrolase protein 23	0005975 // carbohydrate metabolic process // inferred from electronic annotation /// 0006073 // cellular glucan metabolic process // inferred from electronic annotation /// 0008152 // metabolic process // inferred from electronic annotation /// 0010411 // xyloglucan metabolic process // inferred from electronic annotation /// 0042546 // cell wall biogenesis // inferred from electronic annotation …	0005576 // extracellular region // inferred from electronic annotation /// 0005618 // cell wall // inferred from electronic annotation /// 0048046 // apoplast // inferred from electronic annotation	0004553 // hydrolase activity, hydrolyzing O-glycosyl compounds // inferred from electronic annotation /// 0016740 // transferase activity // inferred from electronic annotation /// 0016762 // xyloglucan:xyloglucosyl transferase activity // inferred from electronic annotation /// 0016787 // hydrolase activity // inferred from electronic annotation /// 0016798 // hydrolase activity, acting on glyc…	-1.05108	-2.07207	down	TM 24
1618211_at	LOC100240897	uncharacterized LOC100240897	---	0016020 // membrane // inferred from electronic annotation /// 0016021 // integral component of membrane // inferred from electronic annotation	---	-1.08263	-2.11789	down	TM 24
1619986_s_at		0	0	0	0	-1.03575	-2.05018	down	TM 24
1621592_s_at	LOC100232959	dehydrin	0006950 // response to stress // inferred from electronic annotation /// 0009415 // response to water // inferred from electronic annotation	---	---	-2.64384	-6.24995	down	TM 24
1621652_at	LOC100262206	class I heat shock protein	---	---	---	-1.9028	-3.73939	down	TM 24
1621989_at	LOC100264783	hypodontia, autosomal recessive (2)	0055114 // oxidation-reduction process // inferred from electronic annotation	---	0004497 // monooxygenase activity // inferred from electronic annotation /// 0005506 // iron ion binding // inferred from electronic annotation /// 0009055 // electron carrier activity // inferred from electronic annotation /// 0010295 // (+)-abscisic acid 8'-hydroxylase activity // inferred from electronic annotation /// 0016491 // oxidoreductase activity // inferred from electronic annotation /…	-1.29875	-2.46015	down	TM 24
AFFX-DapX-3_at	---	---	---	---	---	-1.62308	-3.08032	down	TM 24
