# Supplementary material for: Salt stress induces endoplasmic reticulum stress-responsive genes in a grapevine rootstock
Source: PLoS One. 2020 Jul 30;15(7):e0236424. doi: 10.1371/journal.pone.0236424 (PMC7392237; doi:10.1371/journal.pone.0236424)
Supplement: S3 Table — (XLS) [file pone.0236424.s004.xls]

## Sheet: SALT-06-24-UP
Probe Set ID	Gene Symbol	Gene	Gene Ontology Biological Process	Gene Ontology Cellular Component	Gene Ontology Molecular Function	Level.NaCl206-24.Log2Ratio	Fold change	Up/Down	Stres/Time
1606433_at	LOC100853997	---	---	---	---	1.14864	2.21705	up	NaCl2-06
1606513_s_at	LOC100251998	stress-related protein	0009062 // fatty acid catabolic process // inferred from electronic annotation	---	---	1.74742	3.35758	up	NaCl2-06
1606514_at	LOC100245897 /// LOC100251039 /// LOC100256196 /// LOC100261290	uncharacterized LOC100245897 /// uncharacterized LOC100251039 /// uncharacterized LOC100256196 /// uncharacterized LOC100261290	---	---	---	1.78953	3.45702	up	NaCl2-06
1606520_at	LOC100261962	glutathione S-transferase L3-like	---	---	---	1.24535	2.37076	up	NaCl2-06
1606588_s_at	LOC100262687	uncharacterized LOC100262687	---	0009535 // chloroplast thylakoid membrane // inferred from electronic annotation /// 0016020 // membrane // inferred from electronic annotation /// 0016021 // integral component of membrane // inferred from electronic annotation	---	2.38942	5.23948	up	NaCl2-06
1606597_at	LOC100252298	---	0002237 // response to molecule of bacterial origin // inferred from electronic annotation /// 0006468 // protein phosphorylation // inferred from electronic annotation /// 0006499 // N-terminal protein myristoylation // inferred from electronic annotation /// 0006612 // protein targeting to membrane // inferred from electronic annotation /// 0006979 // response to oxidative stress // inferred fr…	0005622 // intracellular // inferred from electronic annotation /// 0005886 // plasma membrane // inferred from electronic annotation /// 0016020 // membrane // inferred from electronic annotation /// 0016021 // integral component of membrane // inferred from electronic annotation /// 0070825 // micropyle // inferred from electronic annotation	0004672 // protein kinase activity // inferred from electronic annotation /// 0004674 // protein serine/threonine kinase activity // inferred from electronic annotation /// 0005524 // ATP binding // inferred from electronic annotation /// 0016772 // transferase activity, transferring phosphorus-containing groups // inferred from electronic annotation	1.75565	3.37678	up	NaCl2-06
1606607_at	GST3	glutathione S-transferase 3	0008152 // metabolic process // inferred from electronic annotation	---	0016740 // transferase activity // inferred from electronic annotation	1.5328	2.89347	up	NaCl2-06
1606659_s_at	LOC100244564	probable WRKY transcription factor 65	0000041 // transition metal ion transport // inferred from electronic annotation /// 0006355 // regulation of transcription, DNA-templated // inferred from electronic annotation /// 0006826 // iron ion transport // inferred from electronic annotation /// 0010106 // cellular response to iron ion starvation // inferred from electronic annotation /// 0010167 // response to nitrate // inferred from e…	---	0003700 // transcription factor activity, sequence-specific DNA binding // inferred from electronic annotation /// 0043565 // sequence-specific DNA binding // inferred from electronic annotation	1.5482	2.92453	up	NaCl2-06
1606667_at	LOC100243297	putative serine/threonine-protein kinase-like protein CCR3	0006468 // protein phosphorylation // inferred from electronic annotation /// 0006612 // protein targeting to membrane // inferred from electronic annotation /// 0009723 // response to ethylene // inferred from electronic annotation /// 0009738 // abscisic acid-activated signaling pathway // inferred from electronic annotation /// 0010363 // regulation of plant-type hypersensitive response // inf…	0005622 // intracellular // inferred from electronic annotation /// 0016020 // membrane // inferred from electronic annotation /// 0016021 // integral component of membrane // inferred from electronic annotation	0000166 // nucleotide binding // inferred from electronic annotation /// 0004672 // protein kinase activity // inferred from electronic annotation /// 0004674 // protein serine/threonine kinase activity // inferred from electronic annotation /// 0005524 // ATP binding // inferred from electronic annotation /// 0016772 // transferase activity, transferring phosphorus-containing groups // inferred …	1.08617	2.12309	up	NaCl2-06
1606705_at	LOC100265189	chaperone protein dnaJ 11, chloroplastic	0006457 // protein folding // inferred from electronic annotation	---	0031072 // heat shock protein binding // inferred from electronic annotation /// 0051082 // unfolded protein binding // inferred from electronic annotation	2.19374	4.5749	up	NaCl2-06
1606722_at	ADF	actin depolymerizing factor	0030042 // actin filament depolymerization // inferred from electronic annotation	0005622 // intracellular // inferred from electronic annotation /// 0015629 // actin cytoskeleton // inferred from electronic annotation	0003779 // actin binding // inferred from electronic annotation	1.06516	2.09241	up	NaCl2-06
1606788_s_at	NCED1	9-cis-epoxycarotenoid dioxygenase 1	0055114 // oxidation-reduction process // inferred from electronic annotation	---	0051213 // dioxygenase activity // inferred from electronic annotation	4.98314	31.6282	up	NaCl2-06
1606881_at	LOC100263976	mitogen-activated protein kinase 3	0000165 // MAPK cascade // inferred from electronic annotation /// 0000169 // activation of MAPK activity involved in osmosensory signaling pathway // inferred from electronic annotation /// 0001666 // response to hypoxia // inferred from electronic annotation /// 0006355 // regulation of transcription, DNA-templated // inferred from electronic annotation /// 0006468 // protein phosphorylation //…	0005622 // intracellular // inferred from electronic annotation	0000166 // nucleotide binding // inferred from electronic annotation /// 0004672 // protein kinase activity // inferred from electronic annotation /// 0004674 // protein serine/threonine kinase activity // inferred from electronic annotation /// 0004707 // MAP kinase activity // inferred from electronic annotation /// 0005515 // protein binding // inferred from electronic annotation /// 0005524 /…	1.42639	2.68773	up	NaCl2-06
1606903_s_at	LOC100264572	calcium-binding allergen Ole e 8-like	---	---	0005509 // calcium ion binding // inferred from electronic annotation	1.96268	3.89786	up	NaCl2-06
1606975_at	LOC100248784	ethylene-responsive transcription factor 4-like	0006351 // transcription, DNA-templated // inferred from electronic annotation /// 0006355 // regulation of transcription, DNA-templated // inferred from electronic annotation	0005634 // nucleus // inferred from electronic annotation	0003677 // DNA binding // inferred from electronic annotation /// 0003700 // transcription factor activity, sequence-specific DNA binding // inferred from electronic annotation	1.41015	2.65764	up	NaCl2-06
1606987_at	LOC100260919	probable disease resistance protein At4g33300	0006952 // defense response // inferred from electronic annotation	---	0043531 // ADP binding // inferred from electronic annotation	1.88131	3.68411	up	NaCl2-06
1606996_s_at	LOC100254512	protein PROTON GRADIENT REGULATION 5, chloroplastic	0009414 // response to water deprivation // inferred from electronic annotation /// 0009637 // response to blue light // inferred from electronic annotation /// 0009644 // response to high light intensity // inferred from electronic annotation /// 0009744 // response to sucrose // inferred from electronic annotation /// 0009773 // photosynthetic electron transport in photosystem I // inferred fro…	0009534 // chloroplast thylakoid // inferred from electronic annotation /// 0009535 // chloroplast thylakoid membrane // inferred from electronic annotation	0005515 // protein binding // inferred from electronic annotation /// 0009055 // electron carrier activity // inferred from electronic annotation	1.96535	3.90507	up	NaCl2-06
1607058_at	LOC100251716	3-methyl-2-oxobutanoate hydroxymethyltransferase 1, mitochondrial	0015940 // pantothenate biosynthetic process // inferred from electronic annotation	---	0003824 // catalytic activity // inferred from electronic annotation /// 0003864 // 3-methyl-2-oxobutanoate hydroxymethyltransferase activity // inferred from electronic annotation /// 0016740 // transferase activity // inferred from electronic annotation	3.33438	10.0867	up	NaCl2-06
1607073_at	LOC100247739	glycine-rich RNA-binding protein 4, mitochondrial	---	---	0000166 // nucleotide binding // inferred from electronic annotation /// 0003676 // nucleic acid binding // inferred from electronic annotation /// 0003723 // RNA binding // inferred from electronic annotation	1.09131	2.13067	up	NaCl2-06
1607105_at	LOC100264305	putative glucuronosyltransferase PGSIP8	---	---	---	1.27711	2.42352	up	NaCl2-06
1607133_at	LOC100248153	R2R3 transcription factor MYB108-like protein 1	---	---	0003677 // DNA binding // inferred from electronic annotation /// 0003682 // chromatin binding // inferred from electronic annotation	1.00658	2.00914	up	NaCl2-06
1607146_at	LOC100266416	uncharacterized LOC100266416	---	---	---	1.93544	3.82495	up	NaCl2-06
1607193_at	LOC100247765	ubiquinol oxidase 2, mitochondrial	0007585 // respiratory gaseous exchange // inferred from electronic annotation /// 0009723 // response to ethylene // inferred from electronic annotation /// 0009738 // abscisic acid-activated signaling pathway // inferred from electronic annotation /// 0035556 // intracellular signal transduction // inferred from electronic annotation /// 0055114 // oxidation-reduction process // inferred from e…	0005622 // intracellular // inferred from electronic annotation /// 0016020 // membrane // inferred from electronic annotation /// 0016021 // integral component of membrane // inferred from electronic annotation /// 0070469 // respiratory chain // inferred from electronic annotation	0009916 // alternative oxidase activity // inferred from electronic annotation /// 0016491 // oxidoreductase activity // inferred from electronic annotation /// 0046872 // metal ion binding // inferred from electronic annotation	4.90954	30.0552	up	NaCl2-06
1607320_s_at	LOC100249816 /// LOC100254961 /// LOC100260054 /// LOC100263489 /// LOC100265260	glutelin type-A 3 /// 11S globulin seed storage protein 2 /// 13S globulin basic chain-like /// glutelin type-A 3-like /// glutelin type-A 3-like	---	---	0045735 // nutrient reservoir activity // inferred from electronic annotation	4.00865	16.0962	up	NaCl2-06
1607321_at	LOC100241015	chorismate synthase 1, chloroplastic	0008652 // cellular amino acid biosynthetic process // inferred from electronic annotation /// 0009073 // aromatic amino acid family biosynthetic process // inferred from electronic annotation /// 0009423 // chorismate biosynthetic process // inferred from electronic annotation	---	0004107 // chorismate synthase activity // inferred from electronic annotation /// 0016829 // lyase activity // inferred from electronic annotation	2.3071	4.94886	up	NaCl2-06
1607328_at	LOC100253280	U-box domain-containing protein 17	0009626 // plant-type hypersensitive response // inferred from electronic annotation /// 0009814 // defense response, incompatible interaction // inferred from electronic annotation /// 0009817 // defense response to fungus, incompatible interaction // inferred from electronic annotation /// 0016567 // protein ubiquitination // inferred from electronic annotation	0000151 // ubiquitin ligase complex // inferred from electronic annotation	0004842 // ubiquitin-protein transferase activity // inferred from electronic annotation /// 0005488 // binding // inferred from electronic annotation /// 0005515 // protein binding // inferred from electronic annotation /// 0016874 // ligase activity // inferred from electronic annotation	1.0231	2.03228	up	NaCl2-06
1607338_at	LOC100259515	inositol-3-phosphate synthase	0006021 // inositol biosynthetic process // inferred from electronic annotation /// 0008654 // phospholipid biosynthetic process // inferred from electronic annotation	---	0004512 // inositol-3-phosphate synthase activity // inferred from electronic annotation	1.93586	3.82605	up	NaCl2-06
1607432_s_at		aquaporin PIP1	0	0	0	2.06325	4.17926	up	NaCl2-06
1607505_s_at	LOC100267386	aldehyde dehydrogenase family 2 member B4, mitochondrial	0008152 // metabolic process // inferred from electronic annotation /// 0055114 // oxidation-reduction process // inferred from electronic annotation	---	0016491 // oxidoreductase activity // inferred from electronic annotation /// 0016620 // oxidoreductase activity, acting on the aldehyde or oxo group of donors, NAD or NADP as acceptor // inferred from electronic annotation	1.33019	2.51436	up	NaCl2-06
1607552_at	LOC100254827	---	---	---	---	2.98734	7.93009	up	NaCl2-06
1607560_at	LOC100255800	protein TRANSPARENT TESTA 12-like	0006855 // drug transmembrane transport // inferred from electronic annotation /// 0055085 // transmembrane transport // inferred from electronic annotation	0016020 // membrane // inferred from electronic annotation /// 0016021 // integral component of membrane // inferred from electronic annotation	0015238 // drug transmembrane transporter activity // inferred from electronic annotation /// 0015297 // antiporter activity // inferred from electronic annotation	2.6093	6.10209	up	NaCl2-06
1607619_s_at	LOC100243642	uncharacterized LOC100243642	---	0016020 // membrane // inferred from electronic annotation /// 0016021 // integral component of membrane // inferred from electronic annotation	---	1.52393	2.87574	up	NaCl2-06
1607698_at	LOC100261123	NAC domain-containing protein 2	0006351 // transcription, DNA-templated // inferred from electronic annotation /// 0006355 // regulation of transcription, DNA-templated // inferred from electronic annotation	0005634 // nucleus // inferred from electronic annotation	0003677 // DNA binding // inferred from electronic annotation	1.00529	2.00734	up	NaCl2-06
1607699_at	LOC100268023	inositol transporter 1	0006810 // transport // inferred from electronic annotation /// 0055085 // transmembrane transport // inferred from electronic annotation	0016020 // membrane // inferred from electronic annotation /// 0016021 // integral component of membrane // inferred from electronic annotation	0005215 // transporter activity // inferred from electronic annotation /// 0022857 // transmembrane transporter activity // inferred from electronic annotation /// 0022891 // substrate-specific transmembrane transporter activity // inferred from electronic annotation	1.12571	2.18208	up	NaCl2-06
1607713_s_at	BIG8.1	serine hydrolase-like	0008152 // metabolic process // inferred from electronic annotation	---	0016787 // hydrolase activity // inferred from electronic annotation	1.26552	2.40413	up	NaCl2-06
1607718_at	LOC100241240	trihelix transcription factor ASIL2-like	---	---	---	1.16081	2.23583	up	NaCl2-06
1607728_at	LOC100256755	E3 ubiquitin-protein ligase At3g02290	0048573 // photoperiodism, flowering // inferred from electronic annotation	---	0005515 // protein binding // inferred from electronic annotation /// 0008270 // zinc ion binding // inferred from electronic annotation /// 0046872 // metal ion binding // inferred from electronic annotation	1.70309	3.25597	up	NaCl2-06
1607805_s_at	LOC100263428	cytochrome P450 71A1-like	0055114 // oxidation-reduction process // inferred from electronic annotation	0016020 // membrane // inferred from electronic annotation /// 0016021 // integral component of membrane // inferred from electronic annotation	0004497 // monooxygenase activity // inferred from electronic annotation /// 0005506 // iron ion binding // inferred from electronic annotation /// 0009055 // electron carrier activity // inferred from electronic annotation /// 0016491 // oxidoreductase activity // inferred from electronic annotation /// 0016705 // oxidoreductase activity, acting on paired donors, with incorporation or reduction …	1.04562	2.06426	up	NaCl2-06
1607922_at	LOC100257560	uncharacterized LOC100257560	---	---	0005488 // binding // inferred from electronic annotation	1.22761	2.34179	up	NaCl2-06
1607984_at	---	---	---	---	---	1.23761	2.35808	up	NaCl2-06
1607996_at	LOC100241727	glucose-6-phosphate/phosphate translocator 2, chloroplastic	0006810 // transport // inferred from electronic annotation	0016020 // membrane // inferred from electronic annotation /// 0016021 // integral component of membrane // inferred from electronic annotation	0005215 // transporter activity // inferred from electronic annotation	2.65156	6.28347	up	NaCl2-06
1608007_x_at	---	---	---	---	---	2.19723	4.58597	up	NaCl2-06
1608009_s_at	LOC100246143 /// LOC100254891 /// LOC100259169 /// LOC100853406 /// LOC100855299	stilbene synthase 2 /// stilbene synthase 2 /// stilbene synthase 2	0006952 // defense response // inferred from electronic annotation /// 0008152 // metabolic process // inferred from electronic annotation /// 0009058 // biosynthetic process // inferred from electronic annotation	0005737 // cytoplasm // inferred from electronic annotation	0003824 // catalytic activity // inferred from electronic annotation /// 0016740 // transferase activity // inferred from electronic annotation /// 0016746 // transferase activity, transferring acyl groups // inferred from electronic annotation /// 0016747 // transferase activity, transferring acyl groups other than amino-acyl groups // inferred from electronic annotation /// 0050350 // trihydrox…	3.52225	11.4896	up	NaCl2-06
1608022_at	LOC100267016 /// NCED1	9-cis-epoxycarotenoid dioxygenase 1	0055114 // oxidation-reduction process // inferred from electronic annotation	---	0051213 // dioxygenase activity // inferred from electronic annotation	3.38659	10.4584	up	NaCl2-06
1608050_at	LOC100242324	uncharacterized LOC100242324	---	0016020 // membrane // inferred from electronic annotation /// 0016021 // integral component of membrane // inferred from electronic annotation	---	2.37301	5.1802	up	NaCl2-06
1608067_at	LOC100262570	monoglyceride lipase	---	---	---	1.2528	2.38303	up	NaCl2-06
1608110_at	LOC100256869	centromere protein F	---	0016020 // membrane // inferred from electronic annotation /// 0016021 // integral component of membrane // inferred from electronic annotation	---	1.2275	2.34161	up	NaCl2-06
1608145_at	LOC100249147	nicotinate phosphoribosyltransferase	0009435 // NAD biosynthetic process // inferred from electronic annotation /// 0019358 // nicotinate nucleotide salvage // inferred from electronic annotation	---	0004514 // nicotinate-nucleotide diphosphorylase (carboxylating) activity // inferred from electronic annotation /// 0004516 // nicotinate phosphoribosyltransferase activity // inferred from electronic annotation	2.17468	4.51485	up	NaCl2-06
1608169_at	LOC100244143	iron-sulfur assembly protein IscA-like 2, mitochondrial	---	---	---	2.17959	4.53025	up	NaCl2-06
1608172_at	SIUP1	stress induced protein	---	---	---	1.02071	2.02892	up	NaCl2-06
1608196_at	---	---	---	---	---	2.80676	6.99709	up	NaCl2-06
1608215_s_at	LOC100250736	beta-1,3-galactosyltransferase 7	0006486 // protein glycosylation // inferred from electronic annotation	0005794 // Golgi apparatus // inferred from electronic annotation /// 0016020 // membrane // inferred from electronic annotation /// 0016021 // integral component of membrane // inferred from electronic annotation	0008378 // galactosyltransferase activity // inferred from electronic annotation /// 0016740 // transferase activity // inferred from electronic annotation /// 0016757 // transferase activity, transferring glycosyl groups // inferred from electronic annotation	1.58734	3.00495	up	NaCl2-06
1608229_s_at	LOC100244167	galactinol synthase 2	0006012 // galactose metabolic process // inferred from electronic annotation	---	0016740 // transferase activity // inferred from electronic annotation /// 0016757 // transferase activity, transferring glycosyl groups // inferred from electronic annotation /// 0047216 // inositol 3-alpha-galactosyltransferase activity // inferred from electronic annotation	1.84737	3.59842	up	NaCl2-06
1608253_at	LOC100255251	probable protein phosphatase 2C 24	0006470 // protein dephosphorylation // inferred from electronic annotation	---	0003824 // catalytic activity // inferred from electronic annotation /// 0004721 // phosphoprotein phosphatase activity // inferred from electronic annotation /// 0004722 // protein serine/threonine phosphatase activity // inferred from electronic annotation /// 0016787 // hydrolase activity // inferred from electronic annotation /// 0043169 // cation binding // inferred from electronic annotatio…	3.37107	10.3465	up	NaCl2-06
1608260_at	LOC100251558	probable glutathione S-transferase	---	---	0005515 // protein binding // inferred from electronic annotation	1.22781	2.34211	up	NaCl2-06
1608328_s_at	LOC100257331	ocs element-binding factor 1	0006355 // regulation of transcription, DNA-templated // inferred from electronic annotation	---	0003700 // transcription factor activity, sequence-specific DNA binding // inferred from electronic annotation /// 0043565 // sequence-specific DNA binding // inferred from electronic annotation	1.30098	2.46397	up	NaCl2-06
1608361_at	LOC100264929	uncharacterized LOC100264929	0015996 // chlorophyll catabolic process // inferred from electronic annotation	0009535 // chloroplast thylakoid membrane // inferred from electronic annotation /// 0016020 // membrane // inferred from electronic annotation /// 0016021 // integral component of membrane // inferred from electronic annotation	0005515 // protein binding // inferred from electronic annotation	1.06749	2.09578	up	NaCl2-06
1608381_at	LOC100244058	uncharacterized LOC100244058	---	---	---	2.00775	4.02155	up	NaCl2-06
1608399_at	LOC100258980	triacylglycerol lipase SDP1-like	0006629 // lipid metabolic process // inferred from electronic annotation /// 0008152 // metabolic process // inferred from electronic annotation	---	0004806 // triglyceride lipase activity // inferred from electronic annotation /// 0016787 // hydrolase activity // inferred from electronic annotation	1.47295	2.77589	up	NaCl2-06
1608483_at	LOC100263292	anamorsin homolog	0006915 // apoptotic process // inferred from electronic annotation /// 0008152 // metabolic process // inferred from electronic annotation /// 0016226 // iron-sulfur cluster assembly // inferred from electronic annotation /// 0032259 // methylation // inferred from electronic annotation /// 0043066 // negative regulation of apoptotic process // inferred from electronic annotation	0005737 // cytoplasm // inferred from electronic annotation /// 0005739 // mitochondrion // inferred from electronic annotation /// 0005758 // mitochondrial intermembrane space // inferred from electronic annotation	0008168 // methyltransferase activity // inferred from electronic annotation /// 0009055 // electron carrier activity // inferred from electronic annotation /// 0046872 // metal ion binding // inferred from electronic annotation /// 0051536 // iron-sulfur cluster binding // inferred from electronic annotation /// 0051537 // 2 iron, 2 sulfur cluster binding // inferred from electronic annotation	1.77288	3.41735	up	NaCl2-06
1608530_at	LOC100265997	uncharacterized LOC100265997	---	---	---	2.18446	4.54556	up	NaCl2-06
1608538_at	LOC100855082	membrane-associated 30 kDa protein, chloroplastic-like	---	---	---	1.54859	2.92532	up	NaCl2-06
1608558_s_at	LOC100259666	hydrophobic protein LTI6A	0009409 // response to cold // inferred from electronic annotation	0016020 // membrane // inferred from electronic annotation /// 0016021 // integral component of membrane // inferred from electronic annotation	---	1.21395	2.31972	up	NaCl2-06
1608566_s_at	LOC100258716	uncharacterized LOC100258716	0030001 // metal ion transport // inferred from electronic annotation	---	0046872 // metal ion binding // inferred from electronic annotation	1.32076	2.49797	up	NaCl2-06
1608688_s_at	LOC100261500	SPX domain-containing membrane protein At4g22990	0055085 // transmembrane transport // inferred from electronic annotation	0016020 // membrane // inferred from electronic annotation /// 0016021 // integral component of membrane // inferred from electronic annotation	---	1.4361	2.70588	up	NaCl2-06
1608720_at	LOC100853638	internal alternative NAD(P)H-ubiquinone oxidoreductase A1, mitochondrial	---	---	---	2.8752	7.33704	up	NaCl2-06
1608732_at	---	uncharacterized LOC104879562	---	---	---	1.30599	2.47254	up	NaCl2-06
1608771_x_at	---	---	---	---	---	3.56163	11.8075	up	NaCl2-06
1608791_at	LOC100267819	flavonol synthase/flavanone 3-hydroxylase	0055114 // oxidation-reduction process // inferred from electronic annotation	---	0016491 // oxidoreductase activity // inferred from electronic annotation /// 0016706 // oxidoreductase activity, acting on paired donors, with incorporation or reduction of molecular oxygen, 2-oxoglutarate as one donor, and incorporation of one atom each of oxygen into both donors // inferred from electronic annotation /// 0046872 // metal ion binding // inferred from electronic annotation	3.14432	8.84166	up	NaCl2-06
1608796_s_at	LOC100244413 /// LOC100259788	cysteine-rich and transmembrane domain-containing protein A-like /// cysteine-rich and transmembrane domain-containing protein A-like	---	---	---	1.90299	3.73987	up	NaCl2-06
1608802_s_at	LOC100268002	glutathione S-transferase omega-like 2	---	---	0005515 // protein binding // inferred from electronic annotation	2.49377	5.63249	up	NaCl2-06
1608860_at	LOC100241980	uncharacterized LOC100241980	---	---	---	1.38817	2.61746	up	NaCl2-06
1608863_s_at	LOC100248010	katanin p60 ATPase-containing subunit A1	0009058 // biosynthetic process // inferred from electronic annotation	0005829 // cytosol // inferred from electronic annotation	0003824 // catalytic activity // inferred from electronic annotation /// 0008483 // transaminase activity // inferred from electronic annotation /// 0016740 // transferase activity // inferred from electronic annotation /// 0030170 // pyridoxal phosphate binding // inferred from electronic annotation	1.83005	3.55549	up	NaCl2-06
1608883_at	LOC100243946	ATP-dependent 6-phosphofructokinase 3-like	0006002 // fructose 6-phosphate metabolic process // inferred from electronic annotation /// 0006096 // glycolytic process // inferred from electronic annotation /// 0008152 // metabolic process // inferred from electronic annotation /// 0016310 // phosphorylation // inferred from electronic annotation /// 0061615 // glycolytic process through fructose-6-phosphate // inferred from electronic anno…	0005737 // cytoplasm // inferred from electronic annotation /// 0005945 // 6-phosphofructokinase complex // inferred from electronic annotation	0000166 // nucleotide binding // inferred from electronic annotation /// 0003824 // catalytic activity // inferred from electronic annotation /// 0003872 // 6-phosphofructokinase activity // inferred from electronic annotation /// 0005524 // ATP binding // inferred from electronic annotation /// 0016301 // kinase activity // inferred from electronic annotation /// 0016740 // transferase activity …	1.81788	3.52563	up	NaCl2-06
1608930_at	LOC100247676 /// LOC100255699 /// LOC100262628	esterase /// esterase-like /// uncharacterized LOC100262628 /// esterase-like	0006629 // lipid metabolic process // inferred from electronic annotation /// 0008152 // metabolic process // inferred from electronic annotation	---	0016787 // hydrolase activity // inferred from electronic annotation /// 0016788 // hydrolase activity, acting on ester bonds // inferred from electronic annotation	1.98412	3.95621	up	NaCl2-06
1608931_at	LOC100242339	L-aspartate oxidase, chloroplastic	0009435 // NAD biosynthetic process // inferred from electronic annotation /// 0019363 // pyridine nucleotide biosynthetic process // inferred from electronic annotation /// 0055114 // oxidation-reduction process // inferred from electronic annotation	0005737 // cytoplasm // inferred from electronic annotation /// 0009507 // chloroplast // inferred from electronic annotation	0008734 // L-aspartate oxidase activity // inferred from electronic annotation /// 0009055 // electron carrier activity // inferred from electronic annotation /// 0016491 // oxidoreductase activity // inferred from electronic annotation /// 0044318 // L-aspartate:fumarate oxidoreductase activity // inferred from electronic annotation	2.31414	4.97309	up	NaCl2-06
1608940_at	LOC100242738	proline transporter 2-like	---	0016020 // membrane // inferred from electronic annotation /// 0016021 // integral component of membrane // inferred from electronic annotation	---	1.42657	2.68807	up	NaCl2-06
1608941_at	LOC100854478	uncharacterized LOC100854478	---	---	---	1.63195	3.09932	up	NaCl2-06
1608961_at	LOC100245515	ethylene-responsive transcription factor RAP2-4	0006351 // transcription, DNA-templated // inferred from electronic annotation /// 0006355 // regulation of transcription, DNA-templated // inferred from electronic annotation	0005634 // nucleus // inferred from electronic annotation	0003677 // DNA binding // inferred from electronic annotation /// 0003700 // transcription factor activity, sequence-specific DNA binding // inferred from electronic annotation	2.07751	4.22077	up	NaCl2-06
1608991_at	LOC100255967	probable plastidic glucose transporter 2	0006810 // transport // inferred from electronic annotation /// 0034219 // carbohydrate transmembrane transport // inferred from electronic annotation /// 0055085 // transmembrane transport // inferred from electronic annotation	0016020 // membrane // inferred from electronic annotation /// 0016021 // integral component of membrane // inferred from electronic annotation	0005215 // transporter activity // inferred from electronic annotation /// 0005351 // sugar:proton symporter activity // inferred from electronic annotation /// 0015144 // carbohydrate transmembrane transporter activity // inferred from electronic annotation /// 0022857 // transmembrane transporter activity // inferred from electronic annotation /// 0022891 // substrate-specific transmembrane tra…	1.68214	3.20904	up	NaCl2-06
1608995_at	AGA	alpha-galactosidase	0008152 // metabolic process // inferred from electronic annotation /// 0034484 // raffinose catabolic process // inferred from electronic annotation	0009506 // plasmodesma // inferred from electronic annotation	0003824 // catalytic activity // inferred from electronic annotation /// 0004553 // hydrolase activity, hydrolyzing O-glycosyl compounds // inferred from electronic annotation /// 0052692 // raffinose alpha-galactosidase activity // inferred from electronic annotation	2.04471	4.12592	up	NaCl2-06
1609060_s_at	LOC100267123	FK506-binding protein 4	0030001 // metal ion transport // inferred from electronic annotation	---	0046872 // metal ion binding // inferred from electronic annotation	2.71281	6.55596	up	NaCl2-06
1609068_at	LOC100255095	uncharacterized LOC100255095	---	---	---	1.11323	2.1633	up	NaCl2-06
1609107_at	LOC100258264	zinc finger protein ZAT10	---	---	0003676 // nucleic acid binding // inferred from electronic annotation /// 0046872 // metal ion binding // inferred from electronic annotation	2.18151	4.53627	up	NaCl2-06
1609113_s_at	LOC100266637	---	---	0016020 // membrane // inferred from electronic annotation /// 0016021 // integral component of membrane // inferred from electronic annotation	---	3.10058	8.57764	up	NaCl2-06
1609151_at	LOC100241384	external alternative NAD(P)H-ubiquinone oxidoreductase B2, mitochondrial	---	---	---	2.96435	7.80473	up	NaCl2-06
1609153_at	LOC100258310	malonate--CoA ligase	0008152 // metabolic process // inferred from electronic annotation /// 0090410 // malonate catabolic process // inferred from electronic annotation	0005634 // nucleus // inferred from electronic annotation /// 0005829 // cytosol // inferred from electronic annotation /// 0016020 // membrane // inferred from electronic annotation	0003824 // catalytic activity // inferred from electronic annotation /// 0016208 // AMP binding // inferred from electronic annotation /// 0090409 // malonyl-CoA synthetase activity // inferred from electronic annotation	1.91429	3.76929	up	NaCl2-06
1609171_at	LOC100251782	scarecrow-like protein 14	0006351 // transcription, DNA-templated // inferred from electronic annotation /// 0006355 // regulation of transcription, DNA-templated // inferred from electronic annotation	---	---	2.38025	5.20627	up	NaCl2-06
1609172_at	LOC100243607	NAC domain-containing protein 72	0006351 // transcription, DNA-templated // inferred from electronic annotation /// 0006355 // regulation of transcription, DNA-templated // inferred from electronic annotation	0005634 // nucleus // inferred from electronic annotation	0003677 // DNA binding // inferred from electronic annotation	3.81365	14.0613	up	NaCl2-06
1609218_at	LOC100854891	uncharacterized LOC100854891	---	---	---	2.05277	4.14902	up	NaCl2-06
1609257_at	LOC100251924	uncharacterized LOC100251924	---	---	---	1.83036	3.55626	up	NaCl2-06
1609258_at	LOC100249520	copper amine oxidase 1	0009308 // amine metabolic process // inferred from electronic annotation /// 0055114 // oxidation-reduction process // inferred from electronic annotation	---	0005507 // copper ion binding // inferred from electronic annotation /// 0008131 // primary amine oxidase activity // inferred from electronic annotation /// 0016491 // oxidoreductase activity // inferred from electronic annotation /// 0046872 // metal ion binding // inferred from electronic annotation /// 0048038 // quinone binding // inferred from electronic annotation	1.71568	3.28452	up	NaCl2-06
1609265_at	LOC100255460	GATA transcription factor 5-like	0006355 // regulation of transcription, DNA-templated // inferred from electronic annotation /// 0045893 // positive regulation of transcription, DNA-templated // inferred from electronic annotation	0005634 // nucleus // inferred from electronic annotation	0003677 // DNA binding // inferred from electronic annotation /// 0003700 // transcription factor activity, sequence-specific DNA binding // inferred from electronic annotation /// 0008270 // zinc ion binding // inferred from electronic annotation /// 0043565 // sequence-specific DNA binding // inferred from electronic annotation	1.06635	2.09413	up	NaCl2-06
1609295_at	LOC100245524	homeobox-leucine zipper protein ATHB-12	0006351 // transcription, DNA-templated // inferred from electronic annotation /// 0006355 // regulation of transcription, DNA-templated // inferred from electronic annotation	0005634 // nucleus // inferred from electronic annotation	0000976 // transcription regulatory region sequence-specific DNA binding // inferred from electronic annotation /// 0003677 // DNA binding // inferred from electronic annotation /// 0003700 // transcription factor activity, sequence-specific DNA binding // inferred from electronic annotation /// 0043565 // sequence-specific DNA binding // inferred from electronic annotation	3.06927	8.39351	up	NaCl2-06
1609307_at	LOC100254698	4-coumarate--CoA ligase 2	0008152 // metabolic process // inferred from electronic annotation	---	0003824 // catalytic activity // inferred from electronic annotation /// 0016874 // ligase activity // inferred from electronic annotation	1.58585	3.00185	up	NaCl2-06
1609351_at	---	uncharacterized protein At1g15400-like	---	---	---	1.23489	2.35363	up	NaCl2-06
1609372_at	LOC100258305	short-chain dehydrogenase reductase 2a	0008152 // metabolic process // inferred from electronic annotation /// 0055114 // oxidation-reduction process // inferred from electronic annotation	0005777 // peroxisome // inferred from electronic annotation	0000166 // nucleotide binding // inferred from electronic annotation /// 0016491 // oxidoreductase activity // inferred from electronic annotation	1.89462	3.71823	up	NaCl2-06
1609397_at	LOC100248717	bifunctional riboflavin biosynthesis protein RIBA 1, chloroplastic-like	0009231 // riboflavin biosynthetic process // inferred from electronic annotation /// 0048767 // root hair elongation // inferred from electronic annotation	0009570 // chloroplast stroma // inferred from electronic annotation /// 0016020 // membrane // inferred from electronic annotation	0003935 // GTP cyclohydrolase II activity // inferred from electronic annotation /// 0008686 // 3,4-dihydroxy-2-butanone-4-phosphate synthase activity // inferred from electronic annotation	1.13255	2.19246	up	NaCl2-06
1609405_at	LOC100254860	solute carrier family 25 member 44	0006810 // transport // inferred from electronic annotation /// 0006839 // mitochondrial transport // inferred from electronic annotation /// 0055085 // transmembrane transport // inferred from electronic annotation	0005739 // mitochondrion // inferred from electronic annotation /// 0005743 // mitochondrial inner membrane // inferred from electronic annotation /// 0016020 // membrane // inferred from electronic annotation /// 0016021 // integral component of membrane // inferred from electronic annotation	---	1.85665	3.62166	up	NaCl2-06
1609447_at	LOC100262687	uncharacterized LOC100262687	---	0009535 // chloroplast thylakoid membrane // inferred from electronic annotation /// 0016020 // membrane // inferred from electronic annotation /// 0016021 // integral component of membrane // inferred from electronic annotation	---	1.3205	2.49752	up	NaCl2-06
1609451_at	LOC100265442	pheophytinase, chloroplastic	0015996 // chlorophyll catabolic process // inferred from electronic annotation	0009507 // chloroplast // inferred from electronic annotation	0005515 // protein binding // inferred from electronic annotation /// 0016787 // hydrolase activity // inferred from electronic annotation /// 0080124 // pheophytinase activity // inferred from electronic annotation	1.43286	2.69982	up	NaCl2-06
1609487_at	LOC100246811	UDP-arabinopyranose mutase 1	0030244 // cellulose biosynthetic process // inferred from electronic annotation /// 0033356 // UDP-L-arabinose metabolic process // inferred from electronic annotation /// 0071555 // cell wall organization // inferred from electronic annotation	0005618 // cell wall // inferred from electronic annotation /// 0005794 // Golgi apparatus // inferred from electronic annotation /// 0005829 // cytosol // inferred from electronic annotation /// 0009506 // plasmodesma // inferred from electronic annotation /// 0016020 // membrane // inferred from electronic annotation /// 0030054 // cell junction // inferred from electronic annotation	0008466 // glycogenin glucosyltransferase activity // inferred from electronic annotation /// 0016758 // transferase activity, transferring hexosyl groups // inferred from electronic annotation /// 0016866 // intramolecular transferase activity // inferred from electronic annotation /// 0052691 // UDP-arabinopyranose mutase activity // inferred from electronic annotation	1.11967	2.17297	up	NaCl2-06
1609491_at	LOC100260662	carboxyl-terminal-processing peptidase 3, chloroplastic	0006508 // proteolysis // inferred from electronic annotation /// 0015996 // chlorophyll catabolic process // inferred from electronic annotation /// 0035556 // intracellular signal transduction // inferred from electronic annotation	0009543 // chloroplast thylakoid lumen // inferred from electronic annotation /// 0016020 // membrane // inferred from electronic annotation	0005515 // protein binding // inferred from electronic annotation /// 0008236 // serine-type peptidase activity // inferred from electronic annotation	1.66591	3.17314	up	NaCl2-06
1609503_at	LOC100267009	uncharacterized LOC100267009	---	0005886 // plasma membrane // inferred from electronic annotation	---	1.06128	2.08678	up	NaCl2-06
1609554_at	LOC100261583	18.1 kDa class I heat shock protein	---	---	---	1.24274	2.36648	up	NaCl2-06
1609555_at	LOC100261123	NAC domain-containing protein 2	0006351 // transcription, DNA-templated // inferred from electronic annotation /// 0006355 // regulation of transcription, DNA-templated // inferred from electronic annotation	0005634 // nucleus // inferred from electronic annotation	0003677 // DNA binding // inferred from electronic annotation	1.43485	2.70355	up	NaCl2-06
1609566_at	LOC100257796	lipase-like PAD4	0000165 // MAPK cascade // inferred from electronic annotation /// 0001666 // response to hypoxia // inferred from electronic annotation /// 0002213 // defense response to insect // inferred from electronic annotation /// 0002679 // respiratory burst involved in defense response // inferred from electronic annotation /// 0006355 // regulation of transcription, DNA-templated // inferred from elect…	0005634 // nucleus // inferred from electronic annotation	0004806 // triglyceride lipase activity // inferred from electronic annotation /// 0005515 // protein binding // inferred from electronic annotation /// 0016298 // lipase activity // inferred from electronic annotation /// 0016787 // hydrolase activity // inferred from electronic annotation	1.16898	2.24852	up	NaCl2-06
1609567_at	LOC100241045	nitronate monooxygenase	0008152 // metabolic process // inferred from electronic annotation /// 0046482 // para-aminobenzoic acid metabolic process // inferred from electronic annotation /// 0055114 // oxidation-reduction process // inferred from electronic annotation	0005829 // cytosol // inferred from electronic annotation	0003824 // catalytic activity // inferred from electronic annotation /// 0003938 // IMP dehydrogenase activity // inferred from electronic annotation /// 0016491 // oxidoreductase activity // inferred from electronic annotation /// 0018580 // nitronate monooxygenase activity // inferred from electronic annotation	1.313	2.48458	up	NaCl2-06
1609636_at	LOC100246612	F-box/LRR-repeat protein 3	0000165 // MAPK cascade // inferred from electronic annotation /// 0002679 // respiratory burst involved in defense response // inferred from electronic annotation /// 0006355 // regulation of transcription, DNA-templated // inferred from electronic annotation /// 0006612 // protein targeting to membrane // inferred from electronic annotation /// 0009595 // detection of biotic stimulus // inferre…	0005622 // intracellular // inferred from electronic annotation	0003700 // transcription factor activity, sequence-specific DNA binding // inferred from electronic annotation /// 0005515 // protein binding // inferred from electronic annotation /// 0043565 // sequence-specific DNA binding // inferred from electronic annotation	2.18278	4.54026	up	NaCl2-06
1609670_at	LOC100253141	uncharacterized LOC100253141	---	---	---	1.54215	2.91228	up	NaCl2-06
1609681_at	LOC100257895	uncharacterized LOC100257895	0046777 // protein autophosphorylation // inferred from electronic annotation	---	0004674 // protein serine/threonine kinase activity // inferred from electronic annotation /// 0005515 // protein binding // inferred from electronic annotation	1.45258	2.73697	up	NaCl2-06
1609688_at	LOC100265992	UPF0483 protein AGAP003155	0009611 // response to wounding // inferred from electronic annotation /// 0009620 // response to fungus // inferred from electronic annotation /// 0009693 // ethylene biosynthetic process // inferred from electronic annotation /// 0009695 // jasmonic acid biosynthetic process // inferred from electronic annotation /// 0009753 // response to jasmonic acid // inferred from electronic annotation //…	---	---	1.93742	3.83021	up	NaCl2-06
1609697_at	LOC100241891	Stilbene synthase 4 /// stilbene synthase 4 /// stilbene synthase 4-like /// stilbene synthase 4-like	0006952 // defense response // inferred from electronic annotation /// 0008152 // metabolic process // inferred from electronic annotation /// 0009058 // biosynthetic process // inferred from electronic annotation	0005737 // cytoplasm // inferred from electronic annotation	0003824 // catalytic activity // inferred from electronic annotation /// 0016740 // transferase activity // inferred from electronic annotation /// 0016746 // transferase activity, transferring acyl groups // inferred from electronic annotation /// 0016747 // transferase activity, transferring acyl groups other than amino-acyl groups // inferred from electronic annotation /// 0050350 // trihydrox…	3.4455	10.8943	up	NaCl2-06
1609699_at	LOC100241045	nitronate monooxygenase	0008152 // metabolic process // inferred from electronic annotation /// 0046482 // para-aminobenzoic acid metabolic process // inferred from electronic annotation /// 0055114 // oxidation-reduction process // inferred from electronic annotation	0005829 // cytosol // inferred from electronic annotation	0003824 // catalytic activity // inferred from electronic annotation /// 0003938 // IMP dehydrogenase activity // inferred from electronic annotation /// 0016491 // oxidoreductase activity // inferred from electronic annotation /// 0018580 // nitronate monooxygenase activity // inferred from electronic annotation	1.66695	3.17542	up	NaCl2-06
1609744_at	AAT /// LOC100240811	uncharacterized protein YIR042C /// uncharacterized protein YIR042C	0008152 // metabolic process // inferred from electronic annotation	---	0008080 // N-acetyltransferase activity // inferred from electronic annotation /// 0016740 // transferase activity // inferred from electronic annotation	3.52588	11.5185	up	NaCl2-06
1609766_at	LOC100255070	aspartic proteinase-like protein 2	0006508 // proteolysis // inferred from electronic annotation	---	0004190 // aspartic-type endopeptidase activity // inferred from electronic annotation	1.4558	2.74309	up	NaCl2-06
1609828_at	LOC100255700	auxin-induced protein X10A	0009733 // response to auxin // inferred from electronic annotation	---	---	1.15778	2.23114	up	NaCl2-06
1609837_s_at	LOC100258413	heat stress transcription factor A-4a	0006355 // regulation of transcription, DNA-templated // inferred from electronic annotation /// 0009408 // response to heat // inferred from electronic annotation	0005634 // nucleus // inferred from electronic annotation	0003677 // DNA binding // inferred from electronic annotation /// 0003700 // transcription factor activity, sequence-specific DNA binding // inferred from electronic annotation /// 0043565 // sequence-specific DNA binding // inferred from electronic annotation	1.19998	2.29736	up	NaCl2-06
1609867_s_at	LOC100261521	uncharacterized LOC100261521	0008152 // metabolic process // inferred from electronic annotation /// 0015996 // chlorophyll catabolic process // inferred from electronic annotation	---	0003824 // catalytic activity // inferred from electronic annotation /// 0016787 // hydrolase activity // inferred from electronic annotation	2.03944	4.11087	up	NaCl2-06
1609872_at	LOC100258467	probable protein phosphatase 2C 44	0006470 // protein dephosphorylation // inferred from electronic annotation /// 0008152 // metabolic process // inferred from electronic annotation	---	0003824 // catalytic activity // inferred from electronic annotation /// 0004722 // protein serine/threonine phosphatase activity // inferred from electronic annotation	2.85279	7.22396	up	NaCl2-06
1609917_at	LOC100266307	probable mitochondrial 2-oxoglutarate/malate carrier protein-like /// mitochondrial uncoupling protein 5-like	0006810 // transport // inferred from electronic annotation /// 0006839 // mitochondrial transport // inferred from electronic annotation	0016020 // membrane // inferred from electronic annotation /// 0016021 // integral component of membrane // inferred from electronic annotation /// 0031966 // mitochondrial membrane // inferred from electronic annotation	---	2.35734	5.12424	up	NaCl2-06
1609922_s_at	LOC100260685	indole-3-acetic acid-induced protein ARG2	0006950 // response to stress // inferred from electronic annotation	---	---	1.45102	2.73401	up	NaCl2-06
1609932_at	LOC100267022	arogenate dehydratase/prephenate dehydratase 6, chloroplastic-like	0008152 // metabolic process // inferred from electronic annotation /// 0009094 // L-phenylalanine biosynthetic process // inferred from electronic annotation	---	0004664 // prephenate dehydratase activity // inferred from electronic annotation /// 0016597 // amino acid binding // inferred from electronic annotation	2.16343	4.47979	up	NaCl2-06
1609949_at	LOC100259551	heat shock cognate 70 kDa protein 1-like	---	---	0000166 // nucleotide binding // inferred from electronic annotation /// 0005524 // ATP binding // inferred from electronic annotation	1.21217	2.31685	up	NaCl2-06
1609973_at	LOC100244406	ABC transporter G family member 11	0008152 // metabolic process // inferred from electronic annotation	0016020 // membrane // inferred from electronic annotation /// 0016021 // integral component of membrane // inferred from electronic annotation	0000166 // nucleotide binding // inferred from electronic annotation /// 0005524 // ATP binding // inferred from electronic annotation /// 0016887 // ATPase activity // inferred from electronic annotation /// 0017111 // nucleoside-triphosphatase activity // inferred from electronic annotation	2.32854	5.02297	up	NaCl2-06
1609980_a_at	PVVSPMS	spermine synthase	0006595 // polyamine metabolic process // inferred from electronic annotation /// 0006596 // polyamine biosynthetic process // inferred from electronic annotation /// 0042742 // defense response to bacterium // inferred from electronic annotation	0005737 // cytoplasm // inferred from electronic annotation	0003824 // catalytic activity // inferred from electronic annotation /// 0004766 // spermidine synthase activity // inferred from electronic annotation /// 0016740 // transferase activity // inferred from electronic annotation /// 0016768 // spermine synthase activity // inferred from electronic annotation	1.23929	2.36082	up	NaCl2-06
1609984_at	LOC100262346	extradiol ring-cleavage dioxygenase	0006725 // cellular aromatic compound metabolic process // inferred from electronic annotation /// 0055114 // oxidation-reduction process // inferred from electronic annotation	---	0008198 // ferrous iron binding // inferred from electronic annotation /// 0008270 // zinc ion binding // inferred from electronic annotation /// 0016491 // oxidoreductase activity // inferred from electronic annotation /// 0016701 // oxidoreductase activity, acting on single donors with incorporation of molecular oxygen // inferred from electronic annotation	1.06236	2.08834	up	NaCl2-06
1609985_at	LOC100255189	ATP-citrate synthase alpha chain protein 1	---	---	---	1.0124	2.01726	up	NaCl2-06
1609995_s_at	LOC100256784	aconitase 2, mitochondrial	0055114 // oxidation-reduction process // inferred from electronic annotation	---	0016491 // oxidoreductase activity // inferred from electronic annotation /// 0016706 // oxidoreductase activity, acting on paired donors, with incorporation or reduction of molecular oxygen, 2-oxoglutarate as one donor, and incorporation of one atom each of oxygen into both donors // inferred from electronic annotation /// 0046872 // metal ion binding // inferred from electronic annotation	3.37375	10.3657	up	NaCl2-06
1610008_s_at	LOC100266026	3-hydroxyisobutyryl-CoA hydrolase-like protein 5	0006635 // fatty acid beta-oxidation // inferred from electronic annotation /// 0008152 // metabolic process // inferred from electronic annotation	---	0003824 // catalytic activity // inferred from electronic annotation /// 0003860 // 3-hydroxyisobutyryl-CoA hydrolase activity // inferred from electronic annotation /// 0016836 // hydro-lyase activity // inferred from electronic annotation	1.01732	2.02415	up	NaCl2-06
1610059_at	LOC100265578	probable low-specificity L-threonine aldolase 1	0006520 // cellular amino acid metabolic process // inferred from electronic annotation	---	0003824 // catalytic activity // inferred from electronic annotation /// 0016829 // lyase activity // inferred from electronic annotation /// 0030170 // pyridoxal phosphate binding // inferred from electronic annotation	3.98497	15.8342	up	NaCl2-06
1610064_at	LOC100243352	probable WRKY transcription factor 33	0006355 // regulation of transcription, DNA-templated // inferred from electronic annotation	---	0003700 // transcription factor activity, sequence-specific DNA binding // inferred from electronic annotation /// 0043565 // sequence-specific DNA binding // inferred from electronic annotation	2.20332	4.60538	up	NaCl2-06
1610081_a_at	LOC100252790	uncharacterized LOC100252790	0006914 // autophagy // inferred from electronic annotation /// 0009651 // response to salt stress // inferred from electronic annotation	---	---	1.55521	2.93876	up	NaCl2-06
1610126_at	LOC100256163	aspartate aminotransferase, cytoplasmic	0006520 // cellular amino acid metabolic process // inferred from electronic annotation /// 0006635 // fatty acid beta-oxidation // inferred from electronic annotation /// 0009058 // biosynthetic process // inferred from electronic annotation /// 0009407 // toxin catabolic process // inferred from electronic annotation /// 0009693 // ethylene biosynthetic process // inferred from electronic annot…	0005777 // peroxisome // inferred from electronic annotation /// 0009536 // plastid // inferred from electronic annotation /// 0016020 // membrane // inferred from electronic annotation	0003824 // catalytic activity // inferred from electronic annotation /// 0004069 // L-aspartate:2-oxoglutarate aminotransferase activity // inferred from electronic annotation /// 0008483 // transaminase activity // inferred from electronic annotation /// 0016740 // transferase activity // inferred from electronic annotation /// 0030170 // pyridoxal phosphate binding // inferred from electronic a…	2.13792	4.40127	up	NaCl2-06
1610138_at	LOC100267148	CBS domain-containing protein CBSX5	---	---	---	1.14637	2.21357	up	NaCl2-06
1610206_at	LOC100241377	phenylalanine ammonia-lyase	0006559 // L-phenylalanine catabolic process // inferred from electronic annotation /// 0009058 // biosynthetic process // inferred from electronic annotation /// 0009698 // phenylpropanoid metabolic process // inferred from electronic annotation /// 0009800 // cinnamic acid biosynthetic process // inferred from electronic annotation	0005737 // cytoplasm // inferred from electronic annotation	0003824 // catalytic activity // inferred from electronic annotation /// 0016829 // lyase activity // inferred from electronic annotation /// 0016841 // ammonia-lyase activity // inferred from electronic annotation /// 0045548 // phenylalanine ammonia-lyase activity // inferred from electronic annotation	2.51289	5.70763	up	NaCl2-06
1610213_at	LOC100253855	BRASSINOSTEROID INSENSITIVE 1-associated receptor kinase 1	0006468 // protein phosphorylation // inferred from electronic annotation /// 0016310 // phosphorylation // inferred from electronic annotation	0016020 // membrane // inferred from electronic annotation /// 0016021 // integral component of membrane // inferred from electronic annotation	0000166 // nucleotide binding // inferred from electronic annotation /// 0004672 // protein kinase activity // inferred from electronic annotation /// 0004674 // protein serine/threonine kinase activity // inferred from electronic annotation /// 0005515 // protein binding // inferred from electronic annotation /// 0005524 // ATP binding // inferred from electronic annotation /// 0016301 // kinase…	1.26957	2.41089	up	NaCl2-06
1610218_s_at	LOC100261061 /// LOC100264653	UDP-glucose 6-dehydrogenase 3 /// UDP-glucose 6-dehydrogenase-like	0055114 // oxidation-reduction process // inferred from electronic annotation	---	0000166 // nucleotide binding // inferred from electronic annotation /// 0003979 // UDP-glucose 6-dehydrogenase activity // inferred from electronic annotation /// 0016491 // oxidoreductase activity // inferred from electronic annotation /// 0016616 // oxidoreductase activity, acting on the CH-OH group of donors, NAD or NADP as acceptor // inferred from electronic annotation /// 0050662 // coenzy…	1.9237	3.79394	up	NaCl2-06
1610243_at	LOC100242434	probable glutathione S-transferase	---	---	0005515 // protein binding // inferred from electronic annotation	1.98266	3.95221	up	NaCl2-06
1610325_at	LOC100241660	cytochrome P450 71A26-like	0055114 // oxidation-reduction process // inferred from electronic annotation	0016020 // membrane // inferred from electronic annotation /// 0016021 // integral component of membrane // inferred from electronic annotation	0004497 // monooxygenase activity // inferred from electronic annotation /// 0005506 // iron ion binding // inferred from electronic annotation /// 0009055 // electron carrier activity // inferred from electronic annotation /// 0016491 // oxidoreductase activity // inferred from electronic annotation /// 0016705 // oxidoreductase activity, acting on paired donors, with incorporation or reduction …	1.72253	3.30015	up	NaCl2-06
1610330_at	LOC100852428	zinc finger A20 and AN1 domain-containing stress-associated protein 5	0006007 // glucose catabolic process // inferred from electronic annotation /// 0009414 // response to water deprivation // inferred from electronic annotation /// 0016567 // protein ubiquitination // inferred from electronic annotation /// 0051865 // protein autoubiquitination // inferred from electronic annotation	0005634 // nucleus // inferred from electronic annotation	0003677 // DNA binding // inferred from electronic annotation /// 0004842 // ubiquitin-protein transferase activity // inferred from electronic annotation /// 0008270 // zinc ion binding // inferred from electronic annotation /// 0046872 // metal ion binding // inferred from electronic annotation	1.03414	2.0479	up	NaCl2-06
1610356_at	LOC100262760	putative nuclease HARBI1	---	---	---	3.34638	10.1709	up	NaCl2-06
1610363_at	LOC100267452	ABC transporter B family member 11	0006810 // transport // inferred from electronic annotation /// 0008152 // metabolic process // inferred from electronic annotation /// 0055085 // transmembrane transport // inferred from electronic annotation	0016020 // membrane // inferred from electronic annotation /// 0016021 // integral component of membrane // inferred from electronic annotation	0000166 // nucleotide binding // inferred from electronic annotation /// 0005524 // ATP binding // inferred from electronic annotation /// 0016887 // ATPase activity // inferred from electronic annotation /// 0017111 // nucleoside-triphosphatase activity // inferred from electronic annotation /// 0042626 // ATPase activity, coupled to transmembrane movement of substances // inferred from electron…	1.64474	3.12692	up	NaCl2-06
1610372_at	LOC100260039	protein TIFY 10A	---	---	---	1.03556	2.0499	up	NaCl2-06
1610410_at	LOC100251984	UDP-glycosyltransferase 87A1-like	0008152 // metabolic process // inferred from electronic annotation	---	0016740 // transferase activity // inferred from electronic annotation /// 0016757 // transferase activity, transferring glycosyl groups // inferred from electronic annotation /// 0016758 // transferase activity, transferring hexosyl groups // inferred from electronic annotation	2.35743	5.12457	up	NaCl2-06
1610433_at	LOC100250736	beta-1,3-galactosyltransferase 7	0006486 // protein glycosylation // inferred from electronic annotation	0005794 // Golgi apparatus // inferred from electronic annotation /// 0016020 // membrane // inferred from electronic annotation /// 0016021 // integral component of membrane // inferred from electronic annotation	0008378 // galactosyltransferase activity // inferred from electronic annotation /// 0016740 // transferase activity // inferred from electronic annotation /// 0016757 // transferase activity, transferring glycosyl groups // inferred from electronic annotation	1.28924	2.444	up	NaCl2-06
1610480_at	LOC100254239	NAC domain-containing protein 21/22-like	0006351 // transcription, DNA-templated // inferred from electronic annotation /// 0006355 // regulation of transcription, DNA-templated // inferred from electronic annotation	0005634 // nucleus // inferred from electronic annotation	0003677 // DNA binding // inferred from electronic annotation	2.17193	4.50625	up	NaCl2-06
1610522_a_at	LOC100259194	probable LRR receptor-like serine/threonine-protein kinase At2g16250	0006468 // protein phosphorylation // inferred from electronic annotation	0016020 // membrane // inferred from electronic annotation /// 0016021 // integral component of membrane // inferred from electronic annotation	0004672 // protein kinase activity // inferred from electronic annotation /// 0005515 // protein binding // inferred from electronic annotation /// 0005524 // ATP binding // inferred from electronic annotation /// 0016772 // transferase activity, transferring phosphorus-containing groups // inferred from electronic annotation	2.49894	5.65269	up	NaCl2-06
1610524_s_at	LOC100254725	heat shock 70kDa protein 1/8-like	---	---	0000166 // nucleotide binding // inferred from electronic annotation /// 0005524 // ATP binding // inferred from electronic annotation	1.68403	3.21325	up	NaCl2-06
1610537_at	LOC100261105	uncharacterized LOC100261105	---	---	---	1.11675	2.16857	up	NaCl2-06
1610600_at	LOC100248732 /// LOC100853220	uncharacterized LOC100853220	---	---	---	2.81812	7.05242	up	NaCl2-06
1610623_s_at	LOC100258038	cytochrome b561 and DOMON domain-containing protein At5g35735	0006612 // protein targeting to membrane // inferred from electronic annotation /// 0009625 // response to insect // inferred from electronic annotation /// 0009862 // systemic acquired resistance, salicylic acid mediated signaling pathway // inferred from electronic annotation /// 0009963 // positive regulation of flavonoid biosynthetic process // inferred from electronic annotation /// 0010363 …	0005886 // plasma membrane // inferred from electronic annotation /// 0016020 // membrane // inferred from electronic annotation /// 0016021 // integral component of membrane // inferred from electronic annotation	---	1.70565	3.26176	up	NaCl2-06
1610633_at	---	B-box zinc finger protein 32	---	0005622 // intracellular // inferred from electronic annotation	0008270 // zinc ion binding // inferred from electronic annotation	2.08317	4.23738	up	NaCl2-06
1610646_s_at	LOC100242636	beta-amylase 1, chloroplastic	0000272 // polysaccharide catabolic process // inferred from electronic annotation /// 0005975 // carbohydrate metabolic process // inferred from electronic annotation	---	0003824 // catalytic activity // inferred from electronic annotation /// 0016161 // beta-amylase activity // inferred from electronic annotation	2.95579	7.75855	up	NaCl2-06
1610696_s_at	LOC100262975	probable transporter mch1	---	0005634 // nucleus // inferred from electronic annotation /// 0016020 // membrane // inferred from electronic annotation /// 0016021 // integral component of membrane // inferred from electronic annotation	---	2.86161	7.26824	up	NaCl2-06
1610698_x_at	---	---	---	---	---	1.10642	2.1531	up	NaCl2-06
1610712_s_at	LOC100261124	phosphate carrier protein, mitochondrial-like	0006810 // transport // inferred from electronic annotation	0016020 // membrane // inferred from electronic annotation /// 0016021 // integral component of membrane // inferred from electronic annotation	---	1.28077	2.42969	up	NaCl2-06
1610721_s_at	LOC100853997	---	---	---	---	2.45204	5.47188	up	NaCl2-06
1610775_s_at	LOC100254080	probable WRKY transcription factor 75	0006355 // regulation of transcription, DNA-templated // inferred from electronic annotation	---	0003700 // transcription factor activity, sequence-specific DNA binding // inferred from electronic annotation /// 0043565 // sequence-specific DNA binding // inferred from electronic annotation	2.98501	7.9173	up	NaCl2-06
1610780_at	LOC100262762	shikimate kinase	0016310 // phosphorylation // inferred from electronic annotation	---	0016301 // kinase activity // inferred from electronic annotation	1.44083	2.71477	up	NaCl2-06
1610800_at	---	---	---	---	---	1.26915	2.4102	up	NaCl2-06
1610824_s_at	LOC100246143 /// LOC100254891 /// LOC100259169 /// LOC100853406 /// LOC100855299 /// STS	stilbene synthase 2 /// stilbene synthase 2 /// stilbene synthase 2 /// stilbene synthase	0006952 // defense response // inferred from electronic annotation /// 0008152 // metabolic process // inferred from electronic annotation /// 0009058 // biosynthetic process // inferred from electronic annotation	0005737 // cytoplasm // inferred from electronic annotation	0003824 // catalytic activity // inferred from electronic annotation /// 0016740 // transferase activity // inferred from electronic annotation /// 0016746 // transferase activity, transferring acyl groups // inferred from electronic annotation /// 0016747 // transferase activity, transferring acyl groups other than amino-acyl groups // inferred from electronic annotation /// 0050350 // trihydrox…	4.32431	20.0331	up	NaCl2-06
1610839_at	LOC100244263	peroxisomal adenine nucleotide carrier 1	0006810 // transport // inferred from electronic annotation /// 0055085 // transmembrane transport // inferred from electronic annotation	0016020 // membrane // inferred from electronic annotation /// 0016021 // integral component of membrane // inferred from electronic annotation	---	1.32693	2.50868	up	NaCl2-06
1610901_at	LOC100266451	2-aminoethanethiol dioxygenase	0001666 // response to hypoxia // inferred from electronic annotation /// 0009862 // systemic acquired resistance, salicylic acid mediated signaling pathway // inferred from electronic annotation /// 0010089 // xylem development // inferred from electronic annotation /// 0010310 // regulation of hydrogen peroxide metabolic process // inferred from electronic annotation /// 0044036 // cell wall ma…	---	0016702 // oxidoreductase activity, acting on single donors with incorporation of molecular oxygen, incorporation of two atoms of oxygen // inferred from electronic annotation /// 0047800 // cysteamine dioxygenase activity // inferred from electronic annotation	1.26528	2.40373	up	NaCl2-06
1610920_at	LOC100257224	CBS domain-containing protein CBSX1, chloroplastic	0042744 // hydrogen peroxide catabolic process // inferred from electronic annotation /// 0045454 // cell redox homeostasis // inferred from electronic annotation	0005623 // cell // inferred from electronic annotation /// 0009570 // chloroplast stroma // inferred from electronic annotation	0030554 // adenyl nucleotide binding // inferred from electronic annotation	2.38064	5.20767	up	NaCl2-06
1610949_s_at	LOC100247492	FK506-binding protein 4	0030001 // metal ion transport // inferred from electronic annotation	---	0046872 // metal ion binding // inferred from electronic annotation	2.26129	4.79421	up	NaCl2-06
1610961_s_at	LOC100263495	dynein light chain LC6, flagellar outer arm	0007017 // microtubule-based process // inferred from electronic annotation	0005875 // microtubule associated complex // inferred from electronic annotation	---	1.07383	2.10502	up	NaCl2-06
1610976_s_at	LOC100249497	protein SSUH2 homolog	---	---	0031072 // heat shock protein binding // inferred from electronic annotation /// 0051082 // unfolded protein binding // inferred from electronic annotation	1.37977	2.60227	up	NaCl2-06
1610987_at	---	---	---	---	---	2.0177	4.04939	up	NaCl2-06
1611015_at	---	rho GTPase-activating protein gacV-like	---	0016020 // membrane // inferred from electronic annotation /// 0016021 // integral component of membrane // inferred from electronic annotation	---	1.24524	2.37057	up	NaCl2-06
1611027_at	CWINV	cell wall apoplastic invertase	0005975 // carbohydrate metabolic process // inferred from electronic annotation /// 0008152 // metabolic process // inferred from electronic annotation	---	0004553 // hydrolase activity, hydrolyzing O-glycosyl compounds // inferred from electronic annotation /// 0016787 // hydrolase activity // inferred from electronic annotation /// 0016798 // hydrolase activity, acting on glycosyl bonds // inferred from electronic annotation	1.33166	2.51692	up	NaCl2-06
1611046_at	LOC100251124 /// LOC100256282	uncharacterized LOC100256282	---	---	---	3.72344	13.209	up	NaCl2-06
1611117_at	---	---	---	---	---	3.47856	11.1468	up	NaCl2-06
1611172_at	CIPK02	CBL-interacting protein kinase 02	0006468 // protein phosphorylation // inferred from electronic annotation /// 0007165 // signal transduction // inferred from electronic annotation /// 0016310 // phosphorylation // inferred from electronic annotation	0016020 // membrane // inferred from electronic annotation /// 0016021 // integral component of membrane // inferred from electronic annotation	0000166 // nucleotide binding // inferred from electronic annotation /// 0004672 // protein kinase activity // inferred from electronic annotation /// 0004674 // protein serine/threonine kinase activity // inferred from electronic annotation /// 0005524 // ATP binding // inferred from electronic annotation /// 0016301 // kinase activity // inferred from electronic annotation /// 0016740 // transf…	3.03947	8.22188	up	NaCl2-06
1611190_s_at	LOC100252908 /// RS /// STS /// VINST1	stilbene synthase 1 /// resveratrol synthase /// stilbene synthase /// stilbene synthase	0006952 // defense response // inferred from electronic annotation /// 0008152 // metabolic process // inferred from electronic annotation /// 0009058 // biosynthetic process // inferred from electronic annotation	0005737 // cytoplasm // inferred from electronic annotation	0003824 // catalytic activity // inferred from electronic annotation /// 0016740 // transferase activity // inferred from electronic annotation /// 0016746 // transferase activity, transferring acyl groups // inferred from electronic annotation /// 0016747 // transferase activity, transferring acyl groups other than amino-acyl groups // inferred from electronic annotation /// 0050350 // trihydrox…	4.32933	20.1029	up	NaCl2-06
1611272_at	LOC100246645	uncharacterized LOC100246645	---	0016020 // membrane // inferred from electronic annotation /// 0016021 // integral component of membrane // inferred from electronic annotation	---	5.11282	34.6029	up	NaCl2-06
1611285_s_at	WKRY	WKRY protein	0006355 // regulation of transcription, DNA-templated // inferred from electronic annotation	---	0003700 // transcription factor activity, sequence-specific DNA binding // inferred from electronic annotation /// 0043565 // sequence-specific DNA binding // inferred from electronic annotation	1.7864	3.44954	up	NaCl2-06
1611296_at	LOC100265112	protein STAY-GREEN 1, chloroplastic-like	---	---	---	1.77911	3.43214	up	NaCl2-06
1611385_at	---	---	---	---	---	2.73523	6.65866	up	NaCl2-06
1611422_at	LOC100262373	transcription factor ORG2	---	---	---	1.3189	2.49476	up	NaCl2-06
1611428_at	LOC100242068	mitogen-activated protein kinase 7	0000165 // MAPK cascade // inferred from electronic annotation /// 0006468 // protein phosphorylation // inferred from electronic annotation /// 0016310 // phosphorylation // inferred from electronic annotation	0005622 // intracellular // inferred from electronic annotation	0000166 // nucleotide binding // inferred from electronic annotation /// 0004672 // protein kinase activity // inferred from electronic annotation /// 0004674 // protein serine/threonine kinase activity // inferred from electronic annotation /// 0004707 // MAP kinase activity // inferred from electronic annotation /// 0005524 // ATP binding // inferred from electronic annotation /// 0016301 // ki…	1.11443	2.16509	up	NaCl2-06
1611452_at	LOC100246482	hydroquinone glucosyltransferase	0008152 // metabolic process // inferred from electronic annotation	---	0016740 // transferase activity // inferred from electronic annotation /// 0016757 // transferase activity, transferring glycosyl groups // inferred from electronic annotation /// 0016758 // transferase activity, transferring hexosyl groups // inferred from electronic annotation	1.5018	2.83197	up	NaCl2-06
1611488_at	LOC100267776	1-acylglycerol-3-phosphate O-acyltransferase	0009407 // toxin catabolic process // inferred from electronic annotation /// 0010200 // response to chitin // inferred from electronic annotation /// 0010583 // response to cyclopentenone // inferred from electronic annotation /// 0052542 // defense response by callose deposition // inferred from electronic annotation /// 0055088 // lipid homeostasis // inferred from electronic annotation /// 00…	---	0004623 // phospholipase A2 activity // inferred from electronic annotation /// 0016298 // lipase activity // inferred from electronic annotation /// 0016787 // hydrolase activity // inferred from electronic annotation /// 0042171 // lysophosphatidic acid acyltransferase activity // inferred from electronic annotation	1.37911	2.60107	up	NaCl2-06
1611497_at	LOC100257576	probable potassium transporter 17	0006811 // ion transport // inferred from electronic annotation /// 0006813 // potassium ion transport // inferred from electronic annotation /// 0071805 // potassium ion transmembrane transport // inferred from electronic annotation	0016020 // membrane // inferred from electronic annotation /// 0016021 // integral component of membrane // inferred from electronic annotation	0015079 // potassium ion transmembrane transporter activity // inferred from electronic annotation	1.54787	2.92384	up	NaCl2-06
1611548_s_at	LOC100248610	uncharacterized LOC100257186	---	---	0005509 // calcium ion binding // inferred from electronic annotation	4.12293	17.4231	up	NaCl2-06
1611550_at	LOC100263619	probable WRKY transcription factor 46	0006355 // regulation of transcription, DNA-templated // inferred from electronic annotation	0005737 // cytoplasm // inferred from electronic annotation	0003700 // transcription factor activity, sequence-specific DNA binding // inferred from electronic annotation /// 0043565 // sequence-specific DNA binding // inferred from electronic annotation	1.6116	3.05591	up	NaCl2-06
1611569_at	LOC100267541	chitin-inducible gibberellin-responsive protein 1-like	0006351 // transcription, DNA-templated // inferred from electronic annotation /// 0006355 // regulation of transcription, DNA-templated // inferred from electronic annotation	---	---	1.89737	3.72534	up	NaCl2-06
1611572_at	LOC100255220	uncharacterized protein At5g39865	0045454 // cell redox homeostasis // inferred from electronic annotation /// 0048653 // anther development // inferred from electronic annotation /// 0055114 // oxidation-reduction process // inferred from electronic annotation	0005623 // cell // inferred from electronic annotation	0009055 // electron carrier activity // inferred from electronic annotation /// 0015035 // protein disulfide oxidoreductase activity // inferred from electronic annotation	1.60148	3.03455	up	NaCl2-06
1611577_at	---	---	---	---	---	1.56859	2.96614	up	NaCl2-06
1611611_at	LOC100259980	germin-like protein	---	0005576 // extracellular region // inferred from electronic annotation	0030145 // manganese ion binding // inferred from electronic annotation /// 0045735 // nutrient reservoir activity // inferred from electronic annotation /// 0046872 // metal ion binding // inferred from electronic annotation	3.99549	15.9501	up	NaCl2-06
1611625_at	LOC100257936	BAHD acyltransferase DCR	0008152 // metabolic process // inferred from electronic annotation	---	0016740 // transferase activity // inferred from electronic annotation /// 0016747 // transferase activity, transferring acyl groups other than amino-acyl groups // inferred from electronic annotation	1.40165	2.64204	up	NaCl2-06
1611643_at	LOC100247789	putative syntaxin-24-like	---	0016020 // membrane // inferred from electronic annotation /// 0016021 // integral component of membrane // inferred from electronic annotation	---	3.04914	8.2772	up	NaCl2-06
1611650_at	LOC100244122	probable WRKY transcription factor 7	0002679 // respiratory burst involved in defense response // inferred from electronic annotation /// 0006355 // regulation of transcription, DNA-templated // inferred from electronic annotation /// 0009693 // ethylene biosynthetic process // inferred from electronic annotation /// 0035556 // intracellular signal transduction // inferred from electronic annotation	0005622 // intracellular // inferred from electronic annotation	0003700 // transcription factor activity, sequence-specific DNA binding // inferred from electronic annotation /// 0005516 // calmodulin binding // inferred from electronic annotation /// 0043565 // sequence-specific DNA binding // inferred from electronic annotation	1.20023	2.29776	up	NaCl2-06
1611662_at	LOC100252443	probable mitochondrial chaperone BCS1-B	---	---	0000166 // nucleotide binding // inferred from electronic annotation /// 0005524 // ATP binding // inferred from electronic annotation /// 0017111 // nucleoside-triphosphatase activity // inferred from electronic annotation	1.4163	2.66899	up	NaCl2-06
1611674_at	LOC100242654	E3 ubiquitin-protein ligase ATL6-like	---	0016020 // membrane // inferred from electronic annotation /// 0016021 // integral component of membrane // inferred from electronic annotation	0005515 // protein binding // inferred from electronic annotation /// 0008270 // zinc ion binding // inferred from electronic annotation /// 0046872 // metal ion binding // inferred from electronic annotation	1.0923	2.13214	up	NaCl2-06
1611851_at	LOC100251605	ATP-dependent 6-phosphofructokinase 2	0006002 // fructose 6-phosphate metabolic process // inferred from electronic annotation /// 0006096 // glycolytic process // inferred from electronic annotation /// 0008152 // metabolic process // inferred from electronic annotation /// 0016310 // phosphorylation // inferred from electronic annotation /// 0061615 // glycolytic process through fructose-6-phosphate // inferred from electronic anno…	0005737 // cytoplasm // inferred from electronic annotation /// 0005829 // cytosol // inferred from electronic annotation /// 0005945 // 6-phosphofructokinase complex // inferred from electronic annotation	0000166 // nucleotide binding // inferred from electronic annotation /// 0003824 // catalytic activity // inferred from electronic annotation /// 0003872 // 6-phosphofructokinase activity // inferred from electronic annotation /// 0005524 // ATP binding // inferred from electronic annotation /// 0016301 // kinase activity // inferred from electronic annotation /// 0016740 // transferase activity …	1.57185	2.97286	up	NaCl2-06
1611872_at	LOC100266256	3-ketoacyl-CoA synthase 11-like	0006633 // fatty acid biosynthetic process // inferred from electronic annotation /// 0008152 // metabolic process // inferred from electronic annotation /// 0008610 // lipid biosynthetic process // inferred from electronic annotation	0016020 // membrane // inferred from electronic annotation /// 0016021 // integral component of membrane // inferred from electronic annotation	0003824 // catalytic activity // inferred from electronic annotation /// 0016740 // transferase activity // inferred from electronic annotation /// 0016746 // transferase activity, transferring acyl groups // inferred from electronic annotation /// 0016747 // transferase activity, transferring acyl groups other than amino-acyl groups // inferred from electronic annotation	1.41304	2.66299	up	NaCl2-06
1611875_at	LOC100253026	methionine gamma-lyase	0006520 // cellular amino acid metabolic process // inferred from electronic annotation /// 0006730 // one-carbon metabolic process // inferred from electronic annotation /// 0019458 // methionine catabolic process via 2-oxobutanoate // inferred from electronic annotation /// 0051289 // protein homotetramerization // inferred from electronic annotation	0005829 // cytosol // inferred from electronic annotation	0003824 // catalytic activity // inferred from electronic annotation /// 0018826 // methionine gamma-lyase activity // inferred from electronic annotation /// 0030170 // pyridoxal phosphate binding // inferred from electronic annotation	2.22745	4.68305	up	NaCl2-06
1611892_s_at	LOC100242738	proline transporter 2-like	---	0016020 // membrane // inferred from electronic annotation /// 0016021 // integral component of membrane // inferred from electronic annotation	---	1.63866	3.11377	up	NaCl2-06
1612044_s_at	LOC100252443	probable mitochondrial chaperone BCS1-B	---	---	0000166 // nucleotide binding // inferred from electronic annotation /// 0005524 // ATP binding // inferred from electronic annotation /// 0017111 // nucleoside-triphosphatase activity // inferred from electronic annotation	2.63806	6.22496	up	NaCl2-06
1612056_at	LOC100263511	mannose-6-phosphate isomerase 1	0005975 // carbohydrate metabolic process // inferred from electronic annotation /// 0009298 // GDP-mannose biosynthetic process // inferred from electronic annotation	---	0004476 // mannose-6-phosphate isomerase activity // inferred from electronic annotation /// 0008270 // zinc ion binding // inferred from electronic annotation /// 0016853 // isomerase activity // inferred from electronic annotation /// 0046872 // metal ion binding // inferred from electronic annotation	2.08091	4.23074	up	NaCl2-06
1612057_s_at	LOC100241023	uncharacterized LOC100241023	0007165 // signal transduction // inferred from electronic annotation /// 0009414 // response to water deprivation // inferred from electronic annotation /// 0009723 // response to ethylene // inferred from electronic annotation /// 0009733 // response to auxin // inferred from electronic annotation /// 0009737 // response to abscisic acid // inferred from electronic annotation /// 0009738 // abs…	---	---	1.55264	2.93354	up	NaCl2-06
1612098_x_at	LOC100264572	---	---	---	---	1.70434	3.25881	up	NaCl2-06
1612108_at	LOC100248099	uncharacterized LOC100248099	---	---	---	1.3882	2.61752	up	NaCl2-06
1612124_at	LOC100232862 /// LOC100258977	caffeic acid O-methyltransferase /// caffeic acid 3-O-methyltransferase	0006598 // polyamine catabolic process // inferred from electronic annotation /// 0009611 // response to wounding // inferred from electronic annotation /// 0009698 // phenylpropanoid metabolic process // inferred from electronic annotation /// 0009805 // coumarin biosynthetic process // inferred from electronic annotation /// 0009809 // lignin biosynthetic process // inferred from electronic ann…	0005634 // nucleus // inferred from electronic annotation /// 0005737 // cytoplasm // inferred from electronic annotation /// 0005829 // cytosol // inferred from electronic annotation /// 0005886 // plasma membrane // inferred from electronic annotation /// 0009506 // plasmodesma // inferred from electronic annotation	0008168 // methyltransferase activity // inferred from electronic annotation /// 0008171 // O-methyltransferase activity // inferred from electronic annotation /// 0016740 // transferase activity // inferred from electronic annotation /// 0030744 // luteolin O-methyltransferase activity // inferred from electronic annotation /// 0030755 // quercetin 3-O-methyltransferase activity // inferred from…	3.85333	14.4533	up	NaCl2-06
1612190_at	LOC100267750	allene oxide synthase	0000096 // sulfur amino acid metabolic process // inferred from electronic annotation /// 0000165 // MAPK cascade // inferred from electronic annotation /// 0006546 // glycine catabolic process // inferred from electronic annotation /// 0006569 // tryptophan catabolic process // inferred from electronic annotation /// 0006612 // protein targeting to membrane // inferred from electronic annotation…	0005739 // mitochondrion // inferred from electronic annotation /// 0009534 // chloroplast thylakoid // inferred from electronic annotation /// 0009535 // chloroplast thylakoid membrane // inferred from electronic annotation /// 0009579 // thylakoid // inferred from electronic annotation /// 0009941 // chloroplast envelope // inferred from electronic annotation /// 0010287 // plastoglobule // inf…	0004497 // monooxygenase activity // inferred from electronic annotation /// 0005506 // iron ion binding // inferred from electronic annotation /// 0009055 // electron carrier activity // inferred from electronic annotation /// 0009978 // allene oxide synthase activity // inferred from electronic annotation /// 0016705 // oxidoreductase activity, acting on paired donors, with incorporation or red…	3.22833	9.37184	up	NaCl2-06
1612310_at	LOC100247320	heat shock factor protein HSF24	0006355 // regulation of transcription, DNA-templated // inferred from electronic annotation /// 0006984 // ER-nucleus signaling pathway // inferred from electronic annotation /// 0009407 // toxin catabolic process // inferred from electronic annotation /// 0009408 // response to heat // inferred from electronic annotation /// 0009414 // response to water deprivation // inferred from electronic a…	0005634 // nucleus // inferred from electronic annotation	0003677 // DNA binding // inferred from electronic annotation /// 0003700 // transcription factor activity, sequence-specific DNA binding // inferred from electronic annotation /// 0043565 // sequence-specific DNA binding // inferred from electronic annotation	2.46594	5.52488	up	NaCl2-06
1612364_at	LOC100253403	sphinganine C(4)-monooxygenase 1	0006633 // fatty acid biosynthetic process // inferred from electronic annotation /// 0009640 // photomorphogenesis // inferred from electronic annotation /// 0016126 // sterol biosynthetic process // inferred from electronic annotation /// 0046520 // sphingoid biosynthetic process // inferred from electronic annotation /// 0055114 // oxidation-reduction process // inferred from electronic annota…	0005783 // endoplasmic reticulum // inferred from electronic annotation /// 0005794 // Golgi apparatus // inferred from electronic annotation /// 0016020 // membrane // inferred from electronic annotation /// 0016021 // integral component of membrane // inferred from electronic annotation	0000170 // sphingosine hydroxylase activity // inferred from electronic annotation /// 0003824 // catalytic activity // inferred from electronic annotation /// 0005506 // iron ion binding // inferred from electronic annotation /// 0016491 // oxidoreductase activity // inferred from electronic annotation	1.17696	2.26099	up	NaCl2-06
1612393_s_at	LOC100253090	glyoxylate/hydroxypyruvate reductase HPR3-like	0008152 // metabolic process // inferred from electronic annotation /// 0055114 // oxidation-reduction process // inferred from electronic annotation	---	0016616 // oxidoreductase activity, acting on the CH-OH group of donors, NAD or NADP as acceptor // inferred from electronic annotation /// 0048037 // cofactor binding // inferred from electronic annotation /// 0051287 // NAD binding // inferred from electronic annotation	1.5064	2.84101	up	NaCl2-06
1612426_at	---	---	---	---	---	2.21885	4.65523	up	NaCl2-06
1612482_at	LOC100258468	pantothenate kinase 1	0006085 // acetyl-CoA biosynthetic process // inferred from electronic annotation /// 0015937 // coenzyme A biosynthetic process // inferred from electronic annotation /// 0016310 // phosphorylation // inferred from electronic annotation	---	0004594 // pantothenate kinase activity // inferred from electronic annotation /// 0005524 // ATP binding // inferred from electronic annotation	1.70872	3.26871	up	NaCl2-06
1612510_at	LOC100250654	calmodulin-binding receptor-like cytoplasmic kinase 3	0006468 // protein phosphorylation // inferred from electronic annotation /// 0009627 // systemic acquired resistance // inferred from electronic annotation /// 0009697 // salicylic acid biosynthetic process // inferred from electronic annotation /// 0009863 // salicylic acid mediated signaling pathway // inferred from electronic annotation /// 0030968 // endoplasmic reticulum unfolded protein re…	---	0004672 // protein kinase activity // inferred from electronic annotation /// 0004674 // protein serine/threonine kinase activity // inferred from electronic annotation /// 0005524 // ATP binding // inferred from electronic annotation /// 0016301 // kinase activity // inferred from electronic annotation /// 0016772 // transferase activity, transferring phosphorus-containing groups // inferred fro…	1.23062	2.34667	up	NaCl2-06
1612521_s_at	LOC100267499	MAP7 domain-containing protein 1-like	---	---	---	1.05283	2.0746	up	NaCl2-06
1612523_at	---	D-lactate dehydrogenase [cytochrome], mitochondrial	---	---	---	1.54646	2.92099	up	NaCl2-06
1612535_s_at	LOC100246597	glutathione S-transferase L3	---	---	0005515 // protein binding // inferred from electronic annotation	1.30077	2.46361	up	NaCl2-06
1612595_s_at	LOC100255489	O-acyltransferase WSD1-like	0045017 // glycerolipid biosynthetic process // inferred from electronic annotation	0016020 // membrane // inferred from electronic annotation /// 0016021 // integral component of membrane // inferred from electronic annotation	0004144 // diacylglycerol O-acyltransferase activity // inferred from electronic annotation	1.55294	2.93414	up	NaCl2-06
1612603_at	LOC100854068	RING-H2 finger protein ATL54	---	0016020 // membrane // inferred from electronic annotation /// 0016021 // integral component of membrane // inferred from electronic annotation	0005515 // protein binding // inferred from electronic annotation /// 0008270 // zinc ion binding // inferred from electronic annotation /// 0046872 // metal ion binding // inferred from electronic annotation	1.21659	2.32397	up	NaCl2-06
1612630_at	LOC100244303	E3 ubiquitin-protein ligase RING1-like	---	---	0005515 // protein binding // inferred from electronic annotation /// 0008270 // zinc ion binding // inferred from electronic annotation /// 0046872 // metal ion binding // inferred from electronic annotation	1.21974	2.32904	up	NaCl2-06
1612636_at	LOC100263585	ethylene-responsive transcription factor ERF023-like	0006351 // transcription, DNA-templated // inferred from electronic annotation /// 0006355 // regulation of transcription, DNA-templated // inferred from electronic annotation	0005634 // nucleus // inferred from electronic annotation	0003677 // DNA binding // inferred from electronic annotation /// 0003700 // transcription factor activity, sequence-specific DNA binding // inferred from electronic annotation	1.52434	2.87654	up	NaCl2-06
1612649_s_at	LOC100244122	probable WRKY transcription factor 7	0002679 // respiratory burst involved in defense response // inferred from electronic annotation /// 0006355 // regulation of transcription, DNA-templated // inferred from electronic annotation /// 0009693 // ethylene biosynthetic process // inferred from electronic annotation /// 0035556 // intracellular signal transduction // inferred from electronic annotation	0005622 // intracellular // inferred from electronic annotation	0003700 // transcription factor activity, sequence-specific DNA binding // inferred from electronic annotation /// 0005516 // calmodulin binding // inferred from electronic annotation /// 0043565 // sequence-specific DNA binding // inferred from electronic annotation	1.37123	2.58692	up	NaCl2-06
1612682_at	LOC100259846	uncharacterized LOC100259846	0006367 // transcription initiation from RNA polymerase II promoter // inferred from electronic annotation /// 0006612 // protein targeting to membrane // inferred from electronic annotation /// 0007165 // signal transduction // inferred from electronic annotation /// 0009414 // response to water deprivation // inferred from electronic annotation /// 0009611 // response to wounding // inferred fr…	0005622 // intracellular // inferred from electronic annotation /// 0005674 // transcription factor TFIIF complex // inferred from electronic annotation	0003824 // catalytic activity // inferred from electronic annotation /// 0005524 // ATP binding // inferred from electronic annotation	1.40893	2.6554	up	NaCl2-06
1612705_s_at	LOC100262017	uncharacterized LOC100262017	---	---	---	1.53878	2.90549	up	NaCl2-06
1612706_at	LOC100254477	laccase-14	0046274 // lignin catabolic process // inferred from electronic annotation /// 0055114 // oxidation-reduction process // inferred from electronic annotation	0005576 // extracellular region // inferred from electronic annotation /// 0048046 // apoplast // inferred from electronic annotation	0005507 // copper ion binding // inferred from electronic annotation /// 0016491 // oxidoreductase activity // inferred from electronic annotation /// 0046872 // metal ion binding // inferred from electronic annotation /// 0052716 // hydroquinone:oxygen oxidoreductase activity // inferred from electronic annotation	1.86563	3.64426	up	NaCl2-06
1612725_at	LOC100240763	vacuolar cation/proton exchanger 3	0006812 // cation transport // inferred from electronic annotation /// 0006816 // calcium ion transport // inferred from electronic annotation /// 0055085 // transmembrane transport // inferred from electronic annotation /// 0070588 // calcium ion transmembrane transport // inferred from electronic annotation /// 0098655 // cation transmembrane transport // inferred from electronic annotation	0016020 // membrane // inferred from electronic annotation /// 0016021 // integral component of membrane // inferred from electronic annotation	0008324 // cation transmembrane transporter activity // inferred from electronic annotation /// 0015369 // calcium:proton antiporter activity // inferred from electronic annotation	1.18355	2.27136	up	NaCl2-06
1612766_s_at	LOC100263819	NADH--cytochrome b5 reductase 1	0006499 // N-terminal protein myristoylation // inferred from electronic annotation /// 0022900 // electron transport chain // inferred from electronic annotation /// 0042732 // D-xylose metabolic process // inferred from electronic annotation /// 0055114 // oxidation-reduction process // inferred from electronic annotation	0005783 // endoplasmic reticulum // inferred from electronic annotation /// 0005886 // plasma membrane // inferred from electronic annotation /// 0009505 // plant-type cell wall // inferred from electronic annotation /// 0016020 // membrane // inferred from electronic annotation /// 0016021 // integral component of membrane // inferred from electronic annotation	0004128 // cytochrome-b5 reductase activity, acting on NAD(P)H // inferred from electronic annotation /// 0016491 // oxidoreductase activity // inferred from electronic annotation	1.17871	2.26375	up	NaCl2-06
1612777_at	LOC100262144	heptahelical transmembrane protein 2	---	0016020 // membrane // inferred from electronic annotation /// 0016021 // integral component of membrane // inferred from electronic annotation	---	1.1765	2.26028	up	NaCl2-06
1612955_at	---	uncharacterized LOC104881086	---	---	---	1.48098	2.79138	up	NaCl2-06
1612968_at	LOC100258721	UPF0392 protein RCOM_0530710	---	0005794 // Golgi apparatus // inferred from electronic annotation	---	1.01956	2.0273	up	NaCl2-06
1613082_at	LOC100244413 /// LOC100259788	cysteine-rich and transmembrane domain-containing protein A-like /// cysteine-rich and transmembrane domain-containing protein A-like	---	---	---	2.1126	4.32471	up	NaCl2-06
1613096_at	LOC100246707	zinc finger CCCH domain-containing protein 29-like	---	---	0005515 // protein binding // inferred from electronic annotation /// 0046872 // metal ion binding // inferred from electronic annotation	1.06188	2.08765	up	NaCl2-06
1613124_s_at	LOC100252768	polyubiquitin 4-like	---	---	---	1.24783	2.37484	up	NaCl2-06
1613145_at	LOC100255313	vesicle-associated protein 2-1	0006612 // protein targeting to membrane // inferred from electronic annotation /// 0009963 // positive regulation of flavonoid biosynthetic process // inferred from electronic annotation /// 0010363 // regulation of plant-type hypersensitive response // inferred from electronic annotation	0005789 // endoplasmic reticulum membrane // inferred from electronic annotation /// 0005886 // plasma membrane // inferred from electronic annotation /// 0016020 // membrane // inferred from electronic annotation /// 0016021 // integral component of membrane // inferred from electronic annotation	---	1.01901	2.02653	up	NaCl2-06
1613160_s_at	LOC100254432	uncharacterized LOC100254432	---	---	---	1.08306	2.11852	up	NaCl2-06
1613186_at	LOC100264822	zinc finger A20 and AN1 domain-containing stress-associated protein 4	---	---	0003677 // DNA binding // inferred from electronic annotation /// 0008270 // zinc ion binding // inferred from electronic annotation /// 0046872 // metal ion binding // inferred from electronic annotation	1.11358	2.16383	up	NaCl2-06
1613220_at	LOC100263004	early nodulin-93	0009723 // response to ethylene // inferred from electronic annotation	0005739 // mitochondrion // inferred from electronic annotation	---	1.53703	2.90196	up	NaCl2-06
1613296_x_at	LOC100250736	beta-1,3-galactosyltransferase 7	0006486 // protein glycosylation // inferred from electronic annotation	0005794 // Golgi apparatus // inferred from electronic annotation /// 0016020 // membrane // inferred from electronic annotation /// 0016021 // integral component of membrane // inferred from electronic annotation	0008378 // galactosyltransferase activity // inferred from electronic annotation /// 0016740 // transferase activity // inferred from electronic annotation /// 0016757 // transferase activity, transferring glycosyl groups // inferred from electronic annotation	1.92017	3.78467	up	NaCl2-06
1613298_s_at	LOC100263004	early nodulin-93	0009723 // response to ethylene // inferred from electronic annotation	0005739 // mitochondrion // inferred from electronic annotation	---	2.01358	4.03784	up	NaCl2-06
1613344_at	---	---	---	---	---	3.21281	9.27153	up	NaCl2-06
1613429_s_at	LOC100259515	inositol-3-phosphate synthase	0006021 // inositol biosynthetic process // inferred from electronic annotation /// 0008654 // phospholipid biosynthetic process // inferred from electronic annotation	---	0004512 // inositol-3-phosphate synthase activity // inferred from electronic annotation	1.90787	3.75255	up	NaCl2-06
1613514_s_at	AGA	alpha-galactosidase	0008152 // metabolic process // inferred from electronic annotation /// 0034484 // raffinose catabolic process // inferred from electronic annotation	0009506 // plasmodesma // inferred from electronic annotation	0003824 // catalytic activity // inferred from electronic annotation /// 0004553 // hydrolase activity, hydrolyzing O-glycosyl compounds // inferred from electronic annotation /// 0052692 // raffinose alpha-galactosidase activity // inferred from electronic annotation	2.17414	4.51316	up	NaCl2-06
1613540_s_at	LOC100252953	hybrid signal transduction histidine kinase M	0000165 // MAPK cascade // inferred from electronic annotation /// 0006499 // N-terminal protein myristoylation // inferred from electronic annotation /// 0006612 // protein targeting to membrane // inferred from electronic annotation /// 0007154 // cell communication // inferred from electronic annotation /// 0009409 // response to cold // inferred from electronic annotation /// 0009738 // absci…	0005622 // intracellular // inferred from electronic annotation	---	2.16042	4.47046	up	NaCl2-06
1613578_s_at	LOC100258843	nicotinamide adenine dinucleotide transporter 1, chloroplastic	0006810 // transport // inferred from electronic annotation /// 0006839 // mitochondrial transport // inferred from electronic annotation /// 0043132 // NAD transport // inferred from electronic annotation /// 0055085 // transmembrane transport // inferred from electronic annotation	0005739 // mitochondrion // inferred from electronic annotation /// 0005743 // mitochondrial inner membrane // inferred from electronic annotation /// 0016020 // membrane // inferred from electronic annotation /// 0016021 // integral component of membrane // inferred from electronic annotation /// 0031969 // chloroplast membrane // inferred from electronic annotation	0005215 // transporter activity // inferred from electronic annotation /// 0051724 // NAD transporter activity // inferred from electronic annotation	1.00439	2.0061	up	NaCl2-06
1613603_at	LOC100248706	lysine histidine transporter-like 8	---	0016020 // membrane // inferred from electronic annotation /// 0016021 // integral component of membrane // inferred from electronic annotation	---	1.76758	3.40483	up	NaCl2-06
1613630_s_at	LOC100254725	heat shock 70kDa protein 1/8-like	---	---	0000166 // nucleotide binding // inferred from electronic annotation /// 0005524 // ATP binding // inferred from electronic annotation	1.22348	2.33509	up	NaCl2-06
1613675_at	LOC100249786	probable LRR receptor-like serine/threonine-protein kinase At1g07650	0006468 // protein phosphorylation // inferred from electronic annotation	0016020 // membrane // inferred from electronic annotation /// 0016021 // integral component of membrane // inferred from electronic annotation	0000166 // nucleotide binding // inferred from electronic annotation /// 0004672 // protein kinase activity // inferred from electronic annotation /// 0004674 // protein serine/threonine kinase activity // inferred from electronic annotation /// 0005524 // ATP binding // inferred from electronic annotation /// 0016772 // transferase activity, transferring phosphorus-containing groups // inferred …	1.28987	2.44506	up	NaCl2-06
1613740_at	LOC100248677	protein SENSITIVE TO PROTON RHIZOTOXICITY 1-like	0006355 // regulation of transcription, DNA-templated // inferred from electronic annotation /// 0010044 // response to aluminum ion // inferred from electronic annotation /// 0010447 // response to acidic pH // inferred from electronic annotation	0005622 // intracellular // inferred from electronic annotation	0003676 // nucleic acid binding // inferred from electronic annotation /// 0003700 // transcription factor activity, sequence-specific DNA binding // inferred from electronic annotation /// 0008270 // zinc ion binding // inferred from electronic annotation /// 0046872 // metal ion binding // inferred from electronic annotation	1.47092	2.77198	up	NaCl2-06
1613756_at	LOC100250736	beta-1,3-galactosyltransferase 7	0006486 // protein glycosylation // inferred from electronic annotation	0005794 // Golgi apparatus // inferred from electronic annotation /// 0016020 // membrane // inferred from electronic annotation /// 0016021 // integral component of membrane // inferred from electronic annotation	0008378 // galactosyltransferase activity // inferred from electronic annotation /// 0016740 // transferase activity // inferred from electronic annotation /// 0016757 // transferase activity, transferring glycosyl groups // inferred from electronic annotation	1.47531	2.78043	up	NaCl2-06
1613770_s_at	LOC100254231	protein TIFY 10A	---	---	---	2.62004	6.14768	up	NaCl2-06
1613832_at	LOC100243698	transcription factor MYB44-like	---	---	0003677 // DNA binding // inferred from electronic annotation /// 0003682 // chromatin binding // inferred from electronic annotation	1.05482	2.07747	up	NaCl2-06
1613845_at	LOC100253787	---	---	---	---	3.85544	14.4745	up	NaCl2-06
1613896_at	LOC100258695	protein NRT1/ PTR FAMILY 2.11	---	---	---	2.23137	4.69581	up	NaCl2-06
1613946_s_at	LOC100245524	homeobox-leucine zipper protein ATHB-12	0006351 // transcription, DNA-templated // inferred from electronic annotation /// 0006355 // regulation of transcription, DNA-templated // inferred from electronic annotation	0005634 // nucleus // inferred from electronic annotation	0000976 // transcription regulatory region sequence-specific DNA binding // inferred from electronic annotation /// 0003677 // DNA binding // inferred from electronic annotation /// 0003700 // transcription factor activity, sequence-specific DNA binding // inferred from electronic annotation /// 0043565 // sequence-specific DNA binding // inferred from electronic annotation	1.52239	2.87267	up	NaCl2-06
1614014_at	LOC100246391	serine acetyltransferase 1, chloroplastic	0006535 // cysteine biosynthetic process from serine // inferred from electronic annotation	0005737 // cytoplasm // inferred from electronic annotation	0009001 // serine O-acetyltransferase activity // inferred from electronic annotation /// 0016740 // transferase activity // inferred from electronic annotation /// 0016746 // transferase activity, transferring acyl groups // inferred from electronic annotation	3.05005	8.28242	up	NaCl2-06
1614047_s_at	LOC100268134	probable galactinol--sucrose galactosyltransferase 6	0008152 // metabolic process // inferred from electronic annotation /// 0009744 // response to sucrose // inferred from electronic annotation /// 0009750 // response to fructose // inferred from electronic annotation	0009506 // plasmodesma // inferred from electronic annotation	0003824 // catalytic activity // inferred from electronic annotation /// 0004553 // hydrolase activity, hydrolyzing O-glycosyl compounds // inferred from electronic annotation	1.50295	2.83422	up	NaCl2-06
1614078_at	LOC100254432	uncharacterized LOC100254432	---	---	---	1.13592	2.19758	up	NaCl2-06
1614141_at	LOC100265131	uncharacterized LOC100265131	---	0016020 // membrane // inferred from electronic annotation /// 0016021 // integral component of membrane // inferred from electronic annotation	---	4.50006	22.6284	up	NaCl2-06
1614240_at	LOC100256632	oxalate--CoA ligase-like	0008152 // metabolic process // inferred from electronic annotation /// 0010030 // positive regulation of seed germination // inferred from electronic annotation /// 0010167 // response to nitrate // inferred from electronic annotation /// 0010214 // seed coat development // inferred from electronic annotation /// 0015706 // nitrate transport // inferred from electronic annotation /// 0033611 // …	0005737 // cytoplasm // inferred from electronic annotation /// 0009506 // plasmodesma // inferred from electronic annotation /// 0009507 // chloroplast // inferred from electronic annotation /// 0009570 // chloroplast stroma // inferred from electronic annotation /// 0048046 // apoplast // inferred from electronic annotation	0003824 // catalytic activity // inferred from electronic annotation /// 0016208 // AMP binding // inferred from electronic annotation /// 0050203 // oxalate-CoA ligase activity // inferred from electronic annotation	2.31706	4.98316	up	NaCl2-06
1614319_at	LOC100263312	L-type lectin-domain containing receptor kinase S.4	0006468 // protein phosphorylation // inferred from electronic annotation	0016020 // membrane // inferred from electronic annotation /// 0016021 // integral component of membrane // inferred from electronic annotation	0000166 // nucleotide binding // inferred from electronic annotation /// 0004672 // protein kinase activity // inferred from electronic annotation /// 0004674 // protein serine/threonine kinase activity // inferred from electronic annotation /// 0005524 // ATP binding // inferred from electronic annotation /// 0016772 // transferase activity, transferring phosphorus-containing groups // inferred …	1.1834	2.27112	up	NaCl2-06
1614332_s_at	LOC100265533	zinc finger protein ZAT11	---	---	0046872 // metal ion binding // inferred from electronic annotation	3.38508	10.4474	up	NaCl2-06
1614410_at	LOC100247965	salt stress-induced hydrophobic peptide ESI3	---	0016020 // membrane // inferred from electronic annotation /// 0016021 // integral component of membrane // inferred from electronic annotation	---	2.07676	4.21859	up	NaCl2-06
1614428_at	LOC100266723	glutamate--cysteine ligase, chloroplastic	0002213 // defense response to insect // inferred from electronic annotation /// 0006007 // glucose catabolic process // inferred from electronic annotation /// 0006094 // gluconeogenesis // inferred from electronic annotation /// 0006096 // glycolytic process // inferred from electronic annotation /// 0006750 // glutathione biosynthetic process // inferred from electronic annotation /// 0009408 …	0009536 // plastid // inferred from electronic annotation /// 0009570 // chloroplast stroma // inferred from electronic annotation	0004357 // glutamate-cysteine ligase activity // inferred from electronic annotation	1.53693	2.90176	up	NaCl2-06
1614437_at	---	uncharacterized LOC104881268	---	---	---	1.0837	2.11946	up	NaCl2-06
1614440_at	LOC100233115	3-deoxy-D-arabino-heptulosonate 7-phosphate synthase 02	0009073 // aromatic amino acid family biosynthetic process // inferred from electronic annotation /// 0009611 // response to wounding // inferred from electronic annotation /// 0009627 // systemic acquired resistance // inferred from electronic annotation /// 0009805 // coumarin biosynthetic process // inferred from electronic annotation /// 0034976 // response to endoplasmic reticulum stress // …	0009536 // plastid // inferred from electronic annotation /// 0016020 // membrane // inferred from electronic annotation	0003849 // 3-deoxy-7-phosphoheptulonate synthase activity // inferred from electronic annotation	2.3435	5.07533	up	NaCl2-06
1614441_at	LOC100264239	flavonol synthase/flavanone 3-hydroxylase	0009407 // toxin catabolic process // inferred from electronic annotation /// 0010583 // response to cyclopentenone // inferred from electronic annotation /// 0055114 // oxidation-reduction process // inferred from electronic annotation	---	0005506 // iron ion binding // inferred from electronic annotation /// 0016491 // oxidoreductase activity // inferred from electronic annotation /// 0016706 // oxidoreductase activity, acting on paired donors, with incorporation or reduction of molecular oxygen, 2-oxoglutarate as one donor, and incorporation of one atom each of oxygen into both donors // inferred from electronic annotation /// 00…	2.06657	4.18889	up	NaCl2-06
1614456_at	LOC100247088	synaptotagmin-5	0016126 // sterol biosynthetic process // inferred from electronic annotation /// 0019745 // pentacyclic triterpenoid biosynthetic process // inferred from electronic annotation	0005783 // endoplasmic reticulum // inferred from electronic annotation /// 0005886 // plasma membrane // inferred from electronic annotation /// 0009506 // plasmodesma // inferred from electronic annotation /// 0012505 // endomembrane system // inferred from electronic annotation /// 0016020 // membrane // inferred from electronic annotation /// 0016021 // integral component of membrane // infer…	0005515 // protein binding // inferred from electronic annotation /// 0008289 // lipid binding // inferred from electronic annotation	1.0125	2.0174	up	NaCl2-06
1614461_s_at	LOC100252599 /// LOC100254334	heavy metal-associated isoprenylated plant protein 26 /// putative late blight resistance protein homolog R1B-19	0030001 // metal ion transport // inferred from electronic annotation	---	0046872 // metal ion binding // inferred from electronic annotation	1.29284	2.4501	up	NaCl2-06
1614479_at	ADC	arginine decarboxylase	0006527 // arginine catabolic process // inferred from electronic annotation /// 0008295 // spermidine biosynthetic process // inferred from electronic annotation	---	0003824 // catalytic activity // inferred from electronic annotation /// 0008792 // arginine decarboxylase activity // inferred from electronic annotation /// 0016829 // lyase activity // inferred from electronic annotation /// 0016831 // carboxy-lyase activity // inferred from electronic annotation	1.7897	3.45742	up	NaCl2-06
1614502_at	LOC100267863	cytochrome P450 84A1	0055114 // oxidation-reduction process // inferred from electronic annotation	0016020 // membrane // inferred from electronic annotation /// 0016021 // integral component of membrane // inferred from electronic annotation	0004497 // monooxygenase activity // inferred from electronic annotation /// 0005506 // iron ion binding // inferred from electronic annotation /// 0009055 // electron carrier activity // inferred from electronic annotation /// 0016491 // oxidoreductase activity // inferred from electronic annotation /// 0016705 // oxidoreductase activity, acting on paired donors, with incorporation or reduction …	1.75189	3.368	up	NaCl2-06
1614505_s_at	LOC100246508 /// LOC100267300 /// LOC100854225	F-box protein At1g61340-like /// telomerase Cajal body protein 1 /// F-box protein At1g61340-like	---	---	0005515 // protein binding // inferred from electronic annotation	2.81225	7.02381	up	NaCl2-06
1614522_at	---	---	---	---	---	3.05209	8.29412	up	NaCl2-06
1614556_at	---	---	---	---	---	1.06562	2.09307	up	NaCl2-06
1614607_at	LOC100247453	uncharacterized protein At4g22758 /// uncharacterized LOC104880431	---	---	---	3.18666	9.10498	up	NaCl2-06
1614672_at	---	---	---	---	---	1.12483	2.18075	up	NaCl2-06
1614769_at	---	---	---	---	---	1.29957	2.46155	up	NaCl2-06
1614779_s_at	---	remorin-like	---	---	---	2.18097	4.53458	up	NaCl2-06
1614806_s_at	LOC100264507	probable WRKY transcription factor 40-like	0006355 // regulation of transcription, DNA-templated // inferred from electronic annotation	---	0003700 // transcription factor activity, sequence-specific DNA binding // inferred from electronic annotation /// 0043565 // sequence-specific DNA binding // inferred from electronic annotation	3.56832	11.8624	up	NaCl2-06
1614820_at	LOC100854531	tonoplast dicarboxylate transporter-like /// tonoplast dicarboxylate transporter-like	0006814 // sodium ion transport // inferred from electronic annotation /// 0055085 // transmembrane transport // inferred from electronic annotation	0016020 // membrane // inferred from electronic annotation /// 0016021 // integral component of membrane // inferred from electronic annotation	0005215 // transporter activity // inferred from electronic annotation	1.36695	2.57925	up	NaCl2-06
1614862_at	LOC100259789 /// LOC100265103	tropinone reductase homolog At1g07440 /// tropinone reductase homolog At1g07440	0008152 // metabolic process // inferred from electronic annotation /// 0055114 // oxidation-reduction process // inferred from electronic annotation	---	0016491 // oxidoreductase activity // inferred from electronic annotation	2.56777	5.9289	up	NaCl2-06
1614931_at	LOC100241227	uncharacterized LOC100241227	0006351 // transcription, DNA-templated // inferred from electronic annotation /// 0006355 // regulation of transcription, DNA-templated // inferred from electronic annotation	0005634 // nucleus // inferred from electronic annotation	0003676 // nucleic acid binding // inferred from electronic annotation /// 0003677 // DNA binding // inferred from electronic annotation /// 0003682 // chromatin binding // inferred from electronic annotation /// 0008270 // zinc ion binding // inferred from electronic annotation	1.49458	2.81782	up	NaCl2-06
1614973_at	LOC100266486	uncharacterized LOC100266486	---	---	---	1.25662	2.38936	up	NaCl2-06
1615001_s_at	LOC100247965	salt stress-induced hydrophobic peptide ESI3	---	0016020 // membrane // inferred from electronic annotation /// 0016021 // integral component of membrane // inferred from electronic annotation	---	1.28876	2.44318	up	NaCl2-06
1615012_s_at	LOC100251782	scarecrow-like protein 14	0006351 // transcription, DNA-templated // inferred from electronic annotation /// 0006355 // regulation of transcription, DNA-templated // inferred from electronic annotation	---	---	2.76291	6.78765	up	NaCl2-06
1615035_at	LOC100249972	B-cell receptor-associated protein 31-like	0006886 // intracellular protein transport // inferred from electronic annotation	0005774 // vacuolar membrane // inferred from electronic annotation /// 0005783 // endoplasmic reticulum // inferred from electronic annotation /// 0009506 // plasmodesma // inferred from electronic annotation /// 0016020 // membrane // inferred from electronic annotation /// 0016021 // integral component of membrane // inferred from electronic annotation	---	1.29557	2.45474	up	NaCl2-06
1615060_at	LOC100243934	probable choline kinase 1	0016310 // phosphorylation // inferred from electronic annotation /// 0046474 // glycerophospholipid biosynthetic process // inferred from electronic annotation	---	0016301 // kinase activity // inferred from electronic annotation /// 0016772 // transferase activity, transferring phosphorus-containing groups // inferred from electronic annotation	1.40278	2.64411	up	NaCl2-06
1615104_s_at	LOC100254126	dehydrin ERD14	0006950 // response to stress // inferred from electronic annotation /// 0009415 // response to water // inferred from electronic annotation	---	---	1.35073	2.55041	up	NaCl2-06
1615140_s_at	---	---	---	---	---	1.30884	2.47742	up	NaCl2-06
1615147_at	LOC100248294	---	---	0016020 // membrane // inferred from electronic annotation /// 0016021 // integral component of membrane // inferred from electronic annotation	---	4.75962	27.0887	up	NaCl2-06
1615200_at	---	---	---	---	---	3.21069	9.25792	up	NaCl2-06
1615301_at	LOC100242686	protein YLS9	---	0016020 // membrane // inferred from electronic annotation /// 0016021 // integral component of membrane // inferred from electronic annotation	---	2.25199	4.76341	up	NaCl2-06
1615319_s_at	LOC100255020	protein NRT1/ PTR FAMILY 6.4	0006810 // transport // inferred from electronic annotation	0016020 // membrane // inferred from electronic annotation /// 0016021 // integral component of membrane // inferred from electronic annotation	0005215 // transporter activity // inferred from electronic annotation	1.47187	2.77382	up	NaCl2-06
1615360_at	LOC100260470	cysteine proteinase inhibitor 5-like	0010466 // negative regulation of peptidase activity // inferred from electronic annotation /// 0010951 // negative regulation of endopeptidase activity // inferred from electronic annotation	---	0004869 // cysteine-type endopeptidase inhibitor activity // inferred from electronic annotation /// 0030414 // peptidase inhibitor activity // inferred from electronic annotation	1.95738	3.88356	up	NaCl2-06
1615363_at	LOC100259904	uncharacterized LOC100259904	---	0016020 // membrane // inferred from electronic annotation /// 0016021 // integral component of membrane // inferred from electronic annotation	---	1.36729	2.57985	up	NaCl2-06
1615458_at	LOC100255664	uncharacterized LOC100255664	0006612 // protein targeting to membrane // inferred from electronic annotation /// 0009723 // response to ethylene // inferred from electronic annotation /// 0009738 // abscisic acid-activated signaling pathway // inferred from electronic annotation /// 0009863 // salicylic acid mediated signaling pathway // inferred from electronic annotation /// 0009867 // jasmonic acid mediated signaling path…	0005634 // nucleus // inferred from electronic annotation	---	2.91709	7.5532	up	NaCl2-06
1615532_at	---	---	---	---	---	2.13779	4.40087	up	NaCl2-06
1615569_at	LOC100258690	probable LRR receptor-like serine/threonine-protein kinase At1g74360	0000165 // MAPK cascade // inferred from electronic annotation /// 0002679 // respiratory burst involved in defense response // inferred from electronic annotation /// 0006468 // protein phosphorylation // inferred from electronic annotation /// 0006612 // protein targeting to membrane // inferred from electronic annotation /// 0007169 // transmembrane receptor protein tyrosine kinase signaling p…	0005622 // intracellular // inferred from electronic annotation /// 0005739 // mitochondrion // inferred from electronic annotation /// 0016020 // membrane // inferred from electronic annotation /// 0016021 // integral component of membrane // inferred from electronic annotation	0000166 // nucleotide binding // inferred from electronic annotation /// 0004672 // protein kinase activity // inferred from electronic annotation /// 0004674 // protein serine/threonine kinase activity // inferred from electronic annotation /// 0005515 // protein binding // inferred from electronic annotation /// 0005524 // ATP binding // inferred from electronic annotation /// 0016301 // kinase…	1.3569	2.56135	up	NaCl2-06
1615581_at	---	aminotransferase ALD1-like	---	---	---	4.36165	20.5583	up	NaCl2-06
1615596_s_at	LOC100264822	zinc finger A20 and AN1 domain-containing stress-associated protein 4	---	---	0003677 // DNA binding // inferred from electronic annotation /// 0008270 // zinc ion binding // inferred from electronic annotation /// 0046872 // metal ion binding // inferred from electronic annotation	1.2128	2.31787	up	NaCl2-06
1615605_at	LOC100248610	uncharacterized LOC100257186	---	---	0005509 // calcium ion binding // inferred from electronic annotation	3.33026	10.058	up	NaCl2-06
1615664_at	LOC100264293	uncharacterized membrane protein At4g09580	0006661 // phosphatidylinositol biosynthetic process // inferred from electronic annotation	0016020 // membrane // inferred from electronic annotation /// 0016021 // integral component of membrane // inferred from electronic annotation	---	1.07867	2.11209	up	NaCl2-06
1615742_at	LOC100232912	5-enolpyruvylshikimate-3-phosphate synthase /// 3-phosphoshikimate 1-carboxyvinyltransferase 2-like	0008152 // metabolic process // inferred from electronic annotation /// 0008652 // cellular amino acid biosynthetic process // inferred from electronic annotation /// 0009073 // aromatic amino acid family biosynthetic process // inferred from electronic annotation /// 0009423 // chorismate biosynthetic process // inferred from electronic annotation	---	0003824 // catalytic activity // inferred from electronic annotation /// 0003866 // 3-phosphoshikimate 1-carboxyvinyltransferase activity // inferred from electronic annotation /// 0016740 // transferase activity // inferred from electronic annotation /// 0016765 // transferase activity, transferring alkyl or aryl (other than methyl) groups // inferred from electronic annotation	1.64543	3.12842	up	NaCl2-06
1615744_at	LOC100854031	uncharacterized LOC100854031	---	---	---	1.10624	2.15283	up	NaCl2-06
1615800_at	LOC100250580	heat stress transcription factor A-4b	0006355 // regulation of transcription, DNA-templated // inferred from electronic annotation /// 0009408 // response to heat // inferred from electronic annotation	0005634 // nucleus // inferred from electronic annotation	0003677 // DNA binding // inferred from electronic annotation /// 0003700 // transcription factor activity, sequence-specific DNA binding // inferred from electronic annotation /// 0043565 // sequence-specific DNA binding // inferred from electronic annotation	1.32646	2.50786	up	NaCl2-06
1615803_s_at	LOC100267776	1-acylglycerol-3-phosphate O-acyltransferase	0009407 // toxin catabolic process // inferred from electronic annotation /// 0010200 // response to chitin // inferred from electronic annotation /// 0010583 // response to cyclopentenone // inferred from electronic annotation /// 0052542 // defense response by callose deposition // inferred from electronic annotation /// 0055088 // lipid homeostasis // inferred from electronic annotation /// 00…	---	0004623 // phospholipase A2 activity // inferred from electronic annotation /// 0016298 // lipase activity // inferred from electronic annotation /// 0016787 // hydrolase activity // inferred from electronic annotation /// 0042171 // lysophosphatidic acid acyltransferase activity // inferred from electronic annotation	1.82709	3.5482	up	NaCl2-06
1615805_at	LOC100243643	bidirectional sugar transporter N3	---	---	---	1.12796	2.1855	up	NaCl2-06
1615814_at	LOC100264789	glyceraldehyde-3-phosphate dehydrogenase, cytosolic	0006006 // glucose metabolic process // inferred from electronic annotation /// 0055114 // oxidation-reduction process // inferred from electronic annotation	---	0016491 // oxidoreductase activity // inferred from electronic annotation /// 0016620 // oxidoreductase activity, acting on the aldehyde or oxo group of donors, NAD or NADP as acceptor // inferred from electronic annotation /// 0050661 // NADP binding // inferred from electronic annotation /// 0051287 // NAD binding // inferred from electronic annotation	3.25986	9.57892	up	NaCl2-06
1615843_at	LOC100245527	mitochondrial uncoupling protein 5	0006810 // transport // inferred from electronic annotation /// 0006835 // dicarboxylic acid transport // inferred from electronic annotation /// 0006839 // mitochondrial transport // inferred from electronic annotation /// 0010200 // response to chitin // inferred from electronic annotation /// 0015992 // proton transport // inferred from electronic annotation	0016020 // membrane // inferred from electronic annotation /// 0016021 // integral component of membrane // inferred from electronic annotation /// 0031966 // mitochondrial membrane // inferred from electronic annotation	0005310 // dicarboxylic acid transmembrane transporter activity // inferred from electronic annotation /// 0017077 // oxidative phosphorylation uncoupler activity // inferred from electronic annotation	2.07504	4.21357	up	NaCl2-06
1615846_at	LOC100266416	uncharacterized LOC100266416	---	---	---	1.18693	2.27668	up	NaCl2-06
1615895_at	CIPK11	CBL-interacting protein kinase 11	0006468 // protein phosphorylation // inferred from electronic annotation /// 0007165 // signal transduction // inferred from electronic annotation /// 0016310 // phosphorylation // inferred from electronic annotation	---	0000166 // nucleotide binding // inferred from electronic annotation /// 0004672 // protein kinase activity // inferred from electronic annotation /// 0004674 // protein serine/threonine kinase activity // inferred from electronic annotation /// 0005524 // ATP binding // inferred from electronic annotation /// 0016301 // kinase activity // inferred from electronic annotation /// 0016740 // transf…	1.01076	2.01498	up	NaCl2-06
1615909_s_at	LOC100255269	probable serine/threonine-protein kinase WNK4	0006468 // protein phosphorylation // inferred from electronic annotation /// 0010260 // organ senescence // inferred from electronic annotation /// 0016036 // cellular response to phosphate starvation // inferred from electronic annotation /// 0019375 // galactolipid biosynthetic process // inferred from electronic annotation /// 0042631 // cellular response to water deprivation // inferred from…	0005634 // nucleus // inferred from electronic annotation /// 0005737 // cytoplasm // inferred from electronic annotation	0004672 // protein kinase activity // inferred from electronic annotation /// 0004674 // protein serine/threonine kinase activity // inferred from electronic annotation /// 0005524 // ATP binding // inferred from electronic annotation /// 0016301 // kinase activity // inferred from electronic annotation /// 0016772 // transferase activity, transferring phosphorus-containing groups // inferred fro…	1.51936	2.86664	up	NaCl2-06
1616043_at	LOC100245224	xylosyltransferase 2	0008152 // metabolic process // inferred from electronic annotation	0016020 // membrane // inferred from electronic annotation	0008375 // acetylglucosaminyltransferase activity // inferred from electronic annotation	1.32243	2.50087	up	NaCl2-06
1616057_s_at	LOC100248302	common plant regulatory factor 1	0006351 // transcription, DNA-templated // inferred from electronic annotation /// 0006355 // regulation of transcription, DNA-templated // inferred from electronic annotation	0005634 // nucleus // inferred from electronic annotation	0003677 // DNA binding // inferred from electronic annotation /// 0003700 // transcription factor activity, sequence-specific DNA binding // inferred from electronic annotation /// 0043565 // sequence-specific DNA binding // inferred from electronic annotation	1.42134	2.67834	up	NaCl2-06
1616116_at	LOC100268134	probable galactinol--sucrose galactosyltransferase 6	0008152 // metabolic process // inferred from electronic annotation /// 0009744 // response to sucrose // inferred from electronic annotation /// 0009750 // response to fructose // inferred from electronic annotation	0009506 // plasmodesma // inferred from electronic annotation	0003824 // catalytic activity // inferred from electronic annotation /// 0004553 // hydrolase activity, hydrolyzing O-glycosyl compounds // inferred from electronic annotation	1.24301	2.36691	up	NaCl2-06
1616198_at	LOC100242144	ethylene-responsive transcription factor 4	0006351 // transcription, DNA-templated // inferred from electronic annotation /// 0006355 // regulation of transcription, DNA-templated // inferred from electronic annotation	0005634 // nucleus // inferred from electronic annotation	0003677 // DNA binding // inferred from electronic annotation /// 0003700 // transcription factor activity, sequence-specific DNA binding // inferred from electronic annotation	1.47098	2.7721	up	NaCl2-06
1616221_at	LOC100266637	---	---	0016020 // membrane // inferred from electronic annotation /// 0016021 // integral component of membrane // inferred from electronic annotation	---	3.15609	8.91413	up	NaCl2-06
1616256_s_at	LOC100251837	uncharacterized LOC100251837	0005992 // trehalose biosynthetic process // inferred from electronic annotation /// 0008152 // metabolic process // inferred from electronic annotation /// 0016311 // dephosphorylation // inferred from electronic annotation	---	0003824 // catalytic activity // inferred from electronic annotation /// 0004805 // trehalose-phosphatase activity // inferred from electronic annotation /// 0016787 // hydrolase activity // inferred from electronic annotation	1.75041	3.36455	up	NaCl2-06
1616279_at	LOC100852765	probable inactive poly [ADP-ribose] polymerase SRO2	0008152 // metabolic process // inferred from electronic annotation	---	0003950 // NAD+ ADP-ribosyltransferase activity // inferred from electronic annotation /// 0016740 // transferase activity // inferred from electronic annotation /// 0016757 // transferase activity, transferring glycosyl groups // inferred from electronic annotation	1.41567	2.66784	up	NaCl2-06
1616302_at	GRIP21	ripening-related protein-like	0008152 // metabolic process // inferred from electronic annotation	---	0003824 // catalytic activity // inferred from electronic annotation /// 0016787 // hydrolase activity // inferred from electronic annotation	2.49202	5.62564	up	NaCl2-06
1616399_s_at	ADC	arginine decarboxylase	0006527 // arginine catabolic process // inferred from electronic annotation /// 0008295 // spermidine biosynthetic process // inferred from electronic annotation	---	0003824 // catalytic activity // inferred from electronic annotation /// 0008792 // arginine decarboxylase activity // inferred from electronic annotation /// 0016829 // lyase activity // inferred from electronic annotation /// 0016831 // carboxy-lyase activity // inferred from electronic annotation	1.45166	2.73523	up	NaCl2-06
1616400_s_at	LOC100266723	glutamate--cysteine ligase, chloroplastic	0002213 // defense response to insect // inferred from electronic annotation /// 0006007 // glucose catabolic process // inferred from electronic annotation /// 0006094 // gluconeogenesis // inferred from electronic annotation /// 0006096 // glycolytic process // inferred from electronic annotation /// 0006750 // glutathione biosynthetic process // inferred from electronic annotation /// 0009408 …	0009536 // plastid // inferred from electronic annotation /// 0009570 // chloroplast stroma // inferred from electronic annotation	0004357 // glutamate-cysteine ligase activity // inferred from electronic annotation	1.89372	3.71591	up	NaCl2-06
1616434_s_at	LOC100232862 /// LOC100258977 /// LOC100854172	caffeic acid O-methyltransferase /// caffeic acid 3-O-methyltransferase	0006598 // polyamine catabolic process // inferred from electronic annotation /// 0009611 // response to wounding // inferred from electronic annotation /// 0009698 // phenylpropanoid metabolic process // inferred from electronic annotation /// 0009805 // coumarin biosynthetic process // inferred from electronic annotation /// 0009809 // lignin biosynthetic process // inferred from electronic ann…	0005634 // nucleus // inferred from electronic annotation /// 0005737 // cytoplasm // inferred from electronic annotation /// 0005829 // cytosol // inferred from electronic annotation /// 0005886 // plasma membrane // inferred from electronic annotation /// 0009506 // plasmodesma // inferred from electronic annotation	0008168 // methyltransferase activity // inferred from electronic annotation /// 0008171 // O-methyltransferase activity // inferred from electronic annotation /// 0016740 // transferase activity // inferred from electronic annotation /// 0030744 // luteolin O-methyltransferase activity // inferred from electronic annotation /// 0030755 // quercetin 3-O-methyltransferase activity // inferred from…	1.69833	3.24525	up	NaCl2-06
1616487_at	LOC100247858	putative calcium-binding protein CML19	---	---	0005509 // calcium ion binding // inferred from electronic annotation	1.92288	3.79178	up	NaCl2-06
1616531_at	LOC100262541	probable nucleoredoxin 2	0035556 // intracellular signal transduction // inferred from electronic annotation	0005622 // intracellular // inferred from electronic annotation	---	1.78033	3.43504	up	NaCl2-06
1616557_s_at	LOC100252599	heavy metal-associated isoprenylated plant protein 26	0030001 // metal ion transport // inferred from electronic annotation	---	0046872 // metal ion binding // inferred from electronic annotation	1.45629	2.74402	up	NaCl2-06
1616559_at	LOC100254834	uncharacterized LOC100254834	---	---	0005515 // protein binding // inferred from electronic annotation	1.49153	2.81188	up	NaCl2-06
1616579_at	LOC100260111	ankyrin repeat-containing protein At3g12360	---	0016020 // membrane // inferred from electronic annotation /// 0016021 // integral component of membrane // inferred from electronic annotation	0005515 // protein binding // inferred from electronic annotation	1.64109	3.11902	up	NaCl2-06
1616698_at	LOC100256784	aconitase 2, mitochondrial	0055114 // oxidation-reduction process // inferred from electronic annotation	---	0016491 // oxidoreductase activity // inferred from electronic annotation /// 0016706 // oxidoreductase activity, acting on paired donors, with incorporation or reduction of molecular oxygen, 2-oxoglutarate as one donor, and incorporation of one atom each of oxygen into both donors // inferred from electronic annotation /// 0046872 // metal ion binding // inferred from electronic annotation	3.78117	13.7482	up	NaCl2-06
1616703_at	LOC100255569	glutaredoxin-C9	0045454 // cell redox homeostasis // inferred from electronic annotation /// 0055114 // oxidation-reduction process // inferred from electronic annotation	0005623 // cell // inferred from electronic annotation	0009055 // electron carrier activity // inferred from electronic annotation /// 0015035 // protein disulfide oxidoreductase activity // inferred from electronic annotation	2.13599	4.3954	up	NaCl2-06
1616729_a_at	LOC100242191 /// LOC100247328 /// LOC100252443 /// LOC100264476	probable mitochondrial chaperone BCS1-B /// probable mitochondrial chaperone BCS1-B	---	0016020 // membrane // inferred from electronic annotation /// 0016021 // integral component of membrane // inferred from electronic annotation	0000166 // nucleotide binding // inferred from electronic annotation /// 0005524 // ATP binding // inferred from electronic annotation /// 0017111 // nucleoside-triphosphatase activity // inferred from electronic annotation	2.75695	6.75964	up	NaCl2-06
1616785_at	LOC100259648	auxin-induced protein 22D	0006351 // transcription, DNA-templated // inferred from electronic annotation /// 0006355 // regulation of transcription, DNA-templated // inferred from electronic annotation /// 0009734 // auxin-activated signaling pathway // inferred from electronic annotation	0005634 // nucleus // inferred from electronic annotation	---	1.12833	2.18606	up	NaCl2-06
1616811_at	LOC100252168	dnaJ homolog subfamily B member 13	0006457 // protein folding // inferred from electronic annotation	---	0051082 // unfolded protein binding // inferred from electronic annotation	1.51624	2.86044	up	NaCl2-06
1616853_at	LOC100253117	oxalate--CoA ligase	0008152 // metabolic process // inferred from electronic annotation /// 0010030 // positive regulation of seed germination // inferred from electronic annotation /// 0010167 // response to nitrate // inferred from electronic annotation /// 0010214 // seed coat development // inferred from electronic annotation /// 0015706 // nitrate transport // inferred from electronic annotation /// 0033611 // …	0005737 // cytoplasm // inferred from electronic annotation /// 0009506 // plasmodesma // inferred from electronic annotation /// 0009507 // chloroplast // inferred from electronic annotation /// 0009570 // chloroplast stroma // inferred from electronic annotation /// 0048046 // apoplast // inferred from electronic annotation	0003824 // catalytic activity // inferred from electronic annotation /// 0050203 // oxalate-CoA ligase activity // inferred from electronic annotation	3.34446	10.1574	up	NaCl2-06
1616866_at	---	---	---	---	---	2.47131	5.54549	up	NaCl2-06
1616893_s_at	LOC100253496	calcium-binding allergen Ole e 8-like	---	---	0005509 // calcium ion binding // inferred from electronic annotation	1.35813	2.56354	up	NaCl2-06
1616901_at	LOC100261124	phosphate carrier protein, mitochondrial-like	0006810 // transport // inferred from electronic annotation	0016020 // membrane // inferred from electronic annotation /// 0016021 // integral component of membrane // inferred from electronic annotation	---	1.41653	2.66943	up	NaCl2-06
1616929_at	---	---	---	---	---	2.95116	7.73371	up	NaCl2-06
1616944_at	LOC100261951	dihydrofolate reductase	---	---	---	1.46725	2.76494	up	NaCl2-06
1617097_at	LOC100253302	uncharacterized transporter C5D6.04	0055085 // transmembrane transport // inferred from electronic annotation	0016020 // membrane // inferred from electronic annotation /// 0016021 // integral component of membrane // inferred from electronic annotation	---	1.54249	2.91296	up	NaCl2-06
1617237_s_at	LOC100240763	vacuolar cation/proton exchanger 3	0006812 // cation transport // inferred from electronic annotation /// 0006816 // calcium ion transport // inferred from electronic annotation /// 0055085 // transmembrane transport // inferred from electronic annotation /// 0070588 // calcium ion transmembrane transport // inferred from electronic annotation /// 0098655 // cation transmembrane transport // inferred from electronic annotation	0016020 // membrane // inferred from electronic annotation /// 0016021 // integral component of membrane // inferred from electronic annotation	0008324 // cation transmembrane transporter activity // inferred from electronic annotation /// 0015369 // calcium:proton antiporter activity // inferred from electronic annotation	1.72488	3.30552	up	NaCl2-06
1617250_at	---	---	---	---	---	2.6755	6.3886	up	NaCl2-06
1617254_at	LOC100256653	NAC domain-containing protein 68-like	0006351 // transcription, DNA-templated // inferred from electronic annotation /// 0006355 // regulation of transcription, DNA-templated // inferred from electronic annotation /// 0007275 // multicellular organismal development // inferred from electronic annotation	0005634 // nucleus // inferred from electronic annotation	0003677 // DNA binding // inferred from electronic annotation /// 0003700 // transcription factor activity, sequence-specific DNA binding // inferred from electronic annotation	2.44399	5.44143	up	NaCl2-06
1617322_at	LOC100242533	uncharacterized LOC100242533	0010468 // regulation of gene expression // inferred from electronic annotation	0005777 // peroxisome // inferred from electronic annotation	---	1.2598	2.39462	up	NaCl2-06
1617324_at	LOC100248010	katanin p60 ATPase-containing subunit A1	0009058 // biosynthetic process // inferred from electronic annotation	0005829 // cytosol // inferred from electronic annotation	0003824 // catalytic activity // inferred from electronic annotation /// 0008483 // transaminase activity // inferred from electronic annotation /// 0016740 // transferase activity // inferred from electronic annotation /// 0030170 // pyridoxal phosphate binding // inferred from electronic annotation	1.65124	3.14104	up	NaCl2-06
1617334_s_at	LOC100854522	uncharacterized protein At5g65660	---	0005886 // plasma membrane // inferred from electronic annotation /// 0016020 // membrane // inferred from electronic annotation /// 0016021 // integral component of membrane // inferred from electronic annotation	---	1.08127	2.1159	up	NaCl2-06
1617361_at	LOC100854216 /// LOC100854444	phosphoserine aminotransferase 2, chloroplastic-like	0006564 // L-serine biosynthetic process // inferred from electronic annotation /// 0008152 // metabolic process // inferred from electronic annotation /// 0008652 // cellular amino acid biosynthetic process // inferred from electronic annotation	---	0003824 // catalytic activity // inferred from electronic annotation /// 0004648 // O-phospho-L-serine:2-oxoglutarate aminotransferase activity // inferred from electronic annotation /// 0008483 // transaminase activity // inferred from electronic annotation /// 0016740 // transferase activity // inferred from electronic annotation /// 0030170 // pyridoxal phosphate binding // inferred from elect…	2.38374	5.21887	up	NaCl2-06
1617430_s_at	LOC100232985	chitinase class I	0000272 // polysaccharide catabolic process // inferred from electronic annotation /// 0005975 // carbohydrate metabolic process // inferred from electronic annotation /// 0006032 // chitin catabolic process // inferred from electronic annotation /// 0006952 // defense response // inferred from electronic annotation /// 0008152 // metabolic process // inferred from electronic annotation /// 00169…	---	0004568 // chitinase activity // inferred from electronic annotation /// 0008061 // chitin binding // inferred from electronic annotation /// 0016787 // hydrolase activity // inferred from electronic annotation /// 0016798 // hydrolase activity, acting on glycosyl bonds // inferred from electronic annotation	2.26763	4.8153	up	NaCl2-06
1617466_at	LOC100265578	probable low-specificity L-threonine aldolase 1	0006520 // cellular amino acid metabolic process // inferred from electronic annotation	---	0003824 // catalytic activity // inferred from electronic annotation /// 0016829 // lyase activity // inferred from electronic annotation /// 0030170 // pyridoxal phosphate binding // inferred from electronic annotation	3.59003	12.0423	up	NaCl2-06
1617470_s_at	LOC100262761	Lysine histidine transporter 1-like	---	0016020 // membrane // inferred from electronic annotation /// 0016021 // integral component of membrane // inferred from electronic annotation	---	1.69789	3.24425	up	NaCl2-06
1617483_at	LOC100267019	RING-H2 finger protein ATL60-like	---	0016020 // membrane // inferred from electronic annotation /// 0016021 // integral component of membrane // inferred from electronic annotation	0005515 // protein binding // inferred from electronic annotation /// 0008270 // zinc ion binding // inferred from electronic annotation /// 0046872 // metal ion binding // inferred from electronic annotation	3.23986	9.44703	up	NaCl2-06
1617572_at	LOC100251967	E3 ubiquitin-protein ligase RHA1B-like	0030003 // cellular cation homeostasis // inferred from electronic annotation /// 0070838 // divalent metal ion transport // inferred from electronic annotation	---	0005515 // protein binding // inferred from electronic annotation /// 0008270 // zinc ion binding // inferred from electronic annotation /// 0046872 // metal ion binding // inferred from electronic annotation	1.11799	2.17044	up	NaCl2-06
1617579_at	LOC100252810	late embryogenesis abundant protein D-29	---	---	---	1.50717	2.84252	up	NaCl2-06
1617671_s_at	LOC100248784	ethylene-responsive transcription factor 4-like	0006351 // transcription, DNA-templated // inferred from electronic annotation /// 0006355 // regulation of transcription, DNA-templated // inferred from electronic annotation	0005634 // nucleus // inferred from electronic annotation	0003677 // DNA binding // inferred from electronic annotation /// 0003700 // transcription factor activity, sequence-specific DNA binding // inferred from electronic annotation	1.57293	2.97509	up	NaCl2-06
1617698_at	LOC100259464	mitochondrial amidoxime-reducing component 1	0008152 // metabolic process // inferred from electronic annotation	---	0003824 // catalytic activity // inferred from electronic annotation /// 0030151 // molybdenum ion binding // inferred from electronic annotation /// 0030170 // pyridoxal phosphate binding // inferred from electronic annotation	1.14091	2.20521	up	NaCl2-06
1617714_at		0	0	0	0	2.50165	5.66333	up	NaCl2-06
1617798_at	LOC100248184	uncharacterized LOC100248184	0006355 // regulation of transcription, DNA-templated // inferred from electronic annotation	0016020 // membrane // inferred from electronic annotation /// 0016021 // integral component of membrane // inferred from electronic annotation	0003700 // transcription factor activity, sequence-specific DNA binding // inferred from electronic annotation /// 0043565 // sequence-specific DNA binding // inferred from electronic annotation	1.00404	2.00561	up	NaCl2-06
1617849_at	LOC100253698	ABC transporter C family member 4	0006810 // transport // inferred from electronic annotation /// 0008152 // metabolic process // inferred from electronic annotation /// 0055085 // transmembrane transport // inferred from electronic annotation	0016020 // membrane // inferred from electronic annotation /// 0016021 // integral component of membrane // inferred from electronic annotation	0000166 // nucleotide binding // inferred from electronic annotation /// 0005524 // ATP binding // inferred from electronic annotation /// 0016887 // ATPase activity // inferred from electronic annotation /// 0017111 // nucleoside-triphosphatase activity // inferred from electronic annotation /// 0042626 // ATPase activity, coupled to transmembrane movement of substances // inferred from electron…	1.44718	2.72675	up	NaCl2-06
1617931_at	LOC100241028	homeobox-leucine zipper protein ATHB-12	0006351 // transcription, DNA-templated // inferred from electronic annotation /// 0006355 // regulation of transcription, DNA-templated // inferred from electronic annotation	0005634 // nucleus // inferred from electronic annotation	0003677 // DNA binding // inferred from electronic annotation /// 0003700 // transcription factor activity, sequence-specific DNA binding // inferred from electronic annotation /// 0043565 // sequence-specific DNA binding // inferred from electronic annotation	1.68159	3.20782	up	NaCl2-06
1617959_s_at	LOC100243044	uncharacterized LOC100243044	---	0016020 // membrane // inferred from electronic annotation /// 0016021 // integral component of membrane // inferred from electronic annotation	---	2.30798	4.95191	up	NaCl2-06
1618038_at	EDS1	enhanced disease susceptibility 1	0006629 // lipid metabolic process // inferred from electronic annotation	---	0004806 // triglyceride lipase activity // inferred from electronic annotation /// 0016787 // hydrolase activity // inferred from electronic annotation	2.12691	4.36782	up	NaCl2-06
1618211_at	LOC100240897	uncharacterized LOC100240897	---	0016020 // membrane // inferred from electronic annotation /// 0016021 // integral component of membrane // inferred from electronic annotation	---	1.07727	2.11004	up	NaCl2-06
1618215_s_at	LOC100242926	clavaminate synthase-like protein At3g21360	0055114 // oxidation-reduction process // inferred from electronic annotation	---	0016491 // oxidoreductase activity // inferred from electronic annotation	1.33943	2.53051	up	NaCl2-06
1618260_s_at	LOC100254518	myb-related protein Myb4	---	---	0003677 // DNA binding // inferred from electronic annotation /// 0003682 // chromatin binding // inferred from electronic annotation	1.19247	2.28543	up	NaCl2-06
1618281_at	LOC100250796 /// LOC100254142	uncharacterized LOC100254142	0006487 // protein N-linked glycosylation // inferred from electronic annotation	0016020 // membrane // inferred from electronic annotation /// 0016021 // integral component of membrane // inferred from electronic annotation	0003830 // beta-1,4-mannosylglycoprotein 4-beta-N-acetylglucosaminyltransferase activity // inferred from electronic annotation	1.76439	3.39731	up	NaCl2-06
1618314_at	LOC100251586	probable receptor-like protein kinase At1g11050	---	---	---	1.82992	3.55516	up	NaCl2-06
1618326_x_at	---	---	---	---	---	2.76316	6.78883	up	NaCl2-06
1618339_at	LOC100855091	uncharacterized LOC100855091	---	---	---	1.20566	2.30642	up	NaCl2-06
1618362_s_at	LOC100255189	ATP-citrate synthase alpha chain protein 1	---	---	0005524 // ATP binding // inferred from electronic annotation	1.67467	3.19246	up	NaCl2-06
1618405_at	LOC100243662	UDP-galactose transporter 1	---	0016020 // membrane // inferred from electronic annotation /// 0016021 // integral component of membrane // inferred from electronic annotation	---	1.12118	2.17524	up	NaCl2-06
1618422_s_at	LOC100252914	uncharacterized LOC100252914	---	---	---	2.21633	4.64708	up	NaCl2-06
1618493_s_at	LOC100245097	ATP-binding cassette, sub-family C (CFTR/MRP), member 1	0006810 // transport // inferred from electronic annotation /// 0008152 // metabolic process // inferred from electronic annotation /// 0055085 // transmembrane transport // inferred from electronic annotation	0016020 // membrane // inferred from electronic annotation /// 0016021 // integral component of membrane // inferred from electronic annotation	0000166 // nucleotide binding // inferred from electronic annotation /// 0005524 // ATP binding // inferred from electronic annotation /// 0016887 // ATPase activity // inferred from electronic annotation /// 0017111 // nucleoside-triphosphatase activity // inferred from electronic annotation /// 0042626 // ATPase activity, coupled to transmembrane movement of substances // inferred from electron…	2.53672	5.80268	up	NaCl2-06
1618506_at	LOC100248785	4-hydroxyphenylpyruvate dioxygenase	0009072 // aromatic amino acid family metabolic process // inferred from electronic annotation /// 0055114 // oxidation-reduction process // inferred from electronic annotation	---	0003868 // 4-hydroxyphenylpyruvate dioxygenase activity // inferred from electronic annotation /// 0016701 // oxidoreductase activity, acting on single donors with incorporation of molecular oxygen // inferred from electronic annotation /// 0046872 // metal ion binding // inferred from electronic annotation	1.02368	2.0331	up	NaCl2-06
1618554_at	LOC100254355	histidine-containing phosphotransfer protein 4	0000160 // phosphorelay signal transduction system // inferred from electronic annotation	0005622 // intracellular // inferred from electronic annotation	0004871 // signal transducer activity // inferred from electronic annotation	1.79879	3.47928	up	NaCl2-06
1618561_at	LOC100246875	pentatricopeptide repeat-containing protein At4g13650	0008152 // metabolic process // inferred from electronic annotation /// 0055114 // oxidation-reduction process // inferred from electronic annotation	---	0000166 // nucleotide binding // inferred from electronic annotation /// 0005515 // protein binding // inferred from electronic annotation /// 0016491 // oxidoreductase activity // inferred from electronic annotation	2.94717	7.71234	up	NaCl2-06
1618583_s_at	LOC100854061	uncharacterized LOC100854061	0009853 // photorespiration // inferred from electronic annotation	0005747 // mitochondrial respiratory chain complex I // inferred from electronic annotation /// 0009507 // chloroplast // inferred from electronic annotation /// 0016020 // membrane // inferred from electronic annotation /// 0016021 // integral component of membrane // inferred from electronic annotation	---	1.39247	2.62527	up	NaCl2-06
1618587_at	LOC100247858	putative calcium-binding protein CML19	---	---	0005509 // calcium ion binding // inferred from electronic annotation	1.2158	2.3227	up	NaCl2-06
1618638_at	LOC100243594	serine/threonine-protein kinase SAPK3	0006468 // protein phosphorylation // inferred from electronic annotation	---	0000166 // nucleotide binding // inferred from electronic annotation /// 0004672 // protein kinase activity // inferred from electronic annotation /// 0004674 // protein serine/threonine kinase activity // inferred from electronic annotation /// 0005524 // ATP binding // inferred from electronic annotation /// 0016772 // transferase activity, transferring phosphorus-containing groups // inferred …	1.12298	2.17797	up	NaCl2-06
1618640_at	LOC100263256	uncharacterized LOC100263256	0035556 // intracellular signal transduction // inferred from electronic annotation /// 0045454 // cell redox homeostasis // inferred from electronic annotation /// 0048653 // anther development // inferred from electronic annotation /// 0055114 // oxidation-reduction process // inferred from electronic annotation	0005622 // intracellular // inferred from electronic annotation /// 0005623 // cell // inferred from electronic annotation	0009055 // electron carrier activity // inferred from electronic annotation /// 0015035 // protein disulfide oxidoreductase activity // inferred from electronic annotation	1.47087	2.77189	up	NaCl2-06
1618645_at	CIPK01	CBL-interacting protein kinase 01	0006468 // protein phosphorylation // inferred from electronic annotation /// 0007165 // signal transduction // inferred from electronic annotation /// 0016310 // phosphorylation // inferred from electronic annotation	0016020 // membrane // inferred from electronic annotation /// 0016021 // integral component of membrane // inferred from electronic annotation	0000166 // nucleotide binding // inferred from electronic annotation /// 0004672 // protein kinase activity // inferred from electronic annotation /// 0004674 // protein serine/threonine kinase activity // inferred from electronic annotation /// 0005524 // ATP binding // inferred from electronic annotation /// 0016301 // kinase activity // inferred from electronic annotation /// 0016740 // transf…	1.17286	2.25459	up	NaCl2-06
1618663_s_at	LOC100263839	dirigent protein 7	---	---	---	2.67397	6.38182	up	NaCl2-06
1618760_at	LOC100268141	cleavage and polyadenylation specificity factor subunit CG7185	---	---	0000166 // nucleotide binding // inferred from electronic annotation /// 0003676 // nucleic acid binding // inferred from electronic annotation /// 0003723 // RNA binding // inferred from electronic annotation	1.14472	2.21103	up	NaCl2-06
1618804_at	---	putative RING-H2 finger protein ATL53	---	---	---	1.31197	2.48279	up	NaCl2-06
1618893_at	---	---	---	---	---	1.64304	3.12322	up	NaCl2-06
1618965_at	LOC100264439	UDP-glycosyltransferase 89B1-like	0008152 // metabolic process // inferred from electronic annotation	---	0016740 // transferase activity // inferred from electronic annotation /// 0016757 // transferase activity, transferring glycosyl groups // inferred from electronic annotation /// 0016758 // transferase activity, transferring hexosyl groups // inferred from electronic annotation	4.07259	16.8256	up	NaCl2-06
1618992_at	LOC100855367	uncharacterized LOC100855367	---	0016020 // membrane // inferred from electronic annotation /// 0016021 // integral component of membrane // inferred from electronic annotation	---	2.11713	4.3383	up	NaCl2-06
1619065_at	LOC100253987	tetraketide alpha-pyrone reductase 1	0006694 // steroid biosynthetic process // inferred from electronic annotation /// 0055114 // oxidation-reduction process // inferred from electronic annotation	---	0003854 // 3-beta-hydroxy-delta5-steroid dehydrogenase activity // inferred from electronic annotation /// 0016616 // oxidoreductase activity, acting on the CH-OH group of donors, NAD or NADP as acceptor // inferred from electronic annotation	3.41437	10.6617	up	NaCl2-06
1619081_at	LOC100257810	MATE efflux family protein 6	0006855 // drug transmembrane transport // inferred from electronic annotation /// 0055085 // transmembrane transport // inferred from electronic annotation	0016020 // membrane // inferred from electronic annotation /// 0016021 // integral component of membrane // inferred from electronic annotation	0015238 // drug transmembrane transporter activity // inferred from electronic annotation /// 0015297 // antiporter activity // inferred from electronic annotation	1.36508	2.5759	up	NaCl2-06
1619084_at	LOC100264572	calcium-binding allergen Ole e 8-like	---	---	0005509 // calcium ion binding // inferred from electronic annotation	1.67512	3.19347	up	NaCl2-06
1619137_at	LOC100259159	uncharacterized protein C6C3.02c	---	---	---	1.34736	2.54445	up	NaCl2-06
1619147_at	LOC100240909	early nodulin-75-like	---	---	---	2.23015	4.69183	up	NaCl2-06
1619168_at	LOC100266307 /// LOC100854774	probable mitochondrial 2-oxoglutarate/malate carrier protein-like /// mitochondrial uncoupling protein 5-like	0006810 // transport // inferred from electronic annotation /// 0006839 // mitochondrial transport // inferred from electronic annotation	0016020 // membrane // inferred from electronic annotation /// 0016021 // integral component of membrane // inferred from electronic annotation /// 0031966 // mitochondrial membrane // inferred from electronic annotation	---	2.47073	5.54324	up	NaCl2-06
1619208_at	LOC100248930	BON1-associated protein 2	---	---	0005515 // protein binding // inferred from electronic annotation	2.95016	7.72833	up	NaCl2-06
1619228_at	LOC100248533	ankyrin repeat-containing protein At3g12360	0009651 // response to salt stress // inferred from electronic annotation /// 0034613 // cellular protein localization // inferred from electronic annotation	0005634 // nucleus // inferred from electronic annotation /// 0005886 // plasma membrane // inferred from electronic annotation /// 0016020 // membrane // inferred from electronic annotation /// 0016021 // integral component of membrane // inferred from electronic annotation	0005515 // protein binding // inferred from electronic annotation	1.00134	2.00186	up	NaCl2-06
1619285_at	LOC100245859	probable indole-3-pyruvate monooxygenase YUCCA10	0055114 // oxidation-reduction process // inferred from electronic annotation	---	0004497 // monooxygenase activity // inferred from electronic annotation /// 0004499 // N,N-dimethylaniline monooxygenase activity // inferred from electronic annotation /// 0016491 // oxidoreductase activity // inferred from electronic annotation /// 0050660 // flavin adenine dinucleotide binding // inferred from electronic annotation /// 0050661 // NADP binding // inferred from electronic annot…	1.53157	2.89101	up	NaCl2-06
1619311_at	LOC100264074	pathogenesis-related genes transcriptional activator PTI5-like	0006351 // transcription, DNA-templated // inferred from electronic annotation /// 0006355 // regulation of transcription, DNA-templated // inferred from electronic annotation	0005634 // nucleus // inferred from electronic annotation	0003677 // DNA binding // inferred from electronic annotation /// 0003700 // transcription factor activity, sequence-specific DNA binding // inferred from electronic annotation	1.90705	3.75042	up	NaCl2-06
1619320_at	4CL	4-coumarate:CoA ligase	0008152 // metabolic process // inferred from electronic annotation	---	0003824 // catalytic activity // inferred from electronic annotation /// 0016874 // ligase activity // inferred from electronic annotation	1.30699	2.47425	up	NaCl2-06
1619371_at	BCH1	beta-carotene hydroxylase	0006633 // fatty acid biosynthetic process // inferred from electronic annotation /// 0055114 // oxidation-reduction process // inferred from electronic annotation	0016020 // membrane // inferred from electronic annotation /// 0016021 // integral component of membrane // inferred from electronic annotation	0005506 // iron ion binding // inferred from electronic annotation /// 0016491 // oxidoreductase activity // inferred from electronic annotation	1.71209	3.27635	up	NaCl2-06
1619405_s_at	LOC100248651	uncharacterized LOC100248651	0055085 // transmembrane transport // inferred from electronic annotation	0016020 // membrane // inferred from electronic annotation /// 0016021 // integral component of membrane // inferred from electronic annotation	---	3.38285	10.4313	up	NaCl2-06
1619410_at	LOC100241577	homeobox-leucine zipper protein HAT5	0006351 // transcription, DNA-templated // inferred from electronic annotation /// 0006355 // regulation of transcription, DNA-templated // inferred from electronic annotation	0005634 // nucleus // inferred from electronic annotation	0000976 // transcription regulatory region sequence-specific DNA binding // inferred from electronic annotation /// 0003677 // DNA binding // inferred from electronic annotation /// 0003700 // transcription factor activity, sequence-specific DNA binding // inferred from electronic annotation /// 0043565 // sequence-specific DNA binding // inferred from electronic annotation	2.01151	4.03204	up	NaCl2-06
1619450_s_at	LOC100258977 /// LOC100854172	caffeic acid 3-O-methyltransferase	0006598 // polyamine catabolic process // inferred from electronic annotation /// 0009611 // response to wounding // inferred from electronic annotation /// 0009698 // phenylpropanoid metabolic process // inferred from electronic annotation /// 0009805 // coumarin biosynthetic process // inferred from electronic annotation /// 0009809 // lignin biosynthetic process // inferred from electronic ann…	0005634 // nucleus // inferred from electronic annotation /// 0005737 // cytoplasm // inferred from electronic annotation /// 0005829 // cytosol // inferred from electronic annotation /// 0005886 // plasma membrane // inferred from electronic annotation /// 0009506 // plasmodesma // inferred from electronic annotation	0008168 // methyltransferase activity // inferred from electronic annotation /// 0008171 // O-methyltransferase activity // inferred from electronic annotation /// 0016740 // transferase activity // inferred from electronic annotation /// 0030744 // luteolin O-methyltransferase activity // inferred from electronic annotation /// 0030755 // quercetin 3-O-methyltransferase activity // inferred from…	1.33959	2.5308	up	NaCl2-06
1619464_at	LOC100254564	uncharacterized LOC100254564	---	---	---	1.31671	2.49097	up	NaCl2-06
1619478_at	LOC100247440	uncharacterized LOC100247440	0009611 // response to wounding // inferred from electronic annotation /// 0009612 // response to mechanical stimulus // inferred from electronic annotation /// 0009873 // ethylene-activated signaling pathway // inferred from electronic annotation /// 0010200 // response to chitin // inferred from electronic annotation	0005622 // intracellular // inferred from electronic annotation	---	1.23643	2.35615	up	NaCl2-06
1619550_at	LOC100254224	transcription factor TT2-like	---	---	0003677 // DNA binding // inferred from electronic annotation /// 0003682 // chromatin binding // inferred from electronic annotation	1.95048	3.86502	up	NaCl2-06
1619580_at	LOC100255357	F-box/kelch-repeat protein At5g60570	---	0005634 // nucleus // inferred from electronic annotation	0005515 // protein binding // inferred from electronic annotation	1.67529	3.19384	up	NaCl2-06
1619585_at	LOC100252208	ethylene-responsive transcription factor ERF073	0006351 // transcription, DNA-templated // inferred from electronic annotation /// 0006355 // regulation of transcription, DNA-templated // inferred from electronic annotation	0005634 // nucleus // inferred from electronic annotation	0003677 // DNA binding // inferred from electronic annotation /// 0003700 // transcription factor activity, sequence-specific DNA binding // inferred from electronic annotation	1.26945	2.41069	up	NaCl2-06
1619634_at	CBL01 /// LOC100243294	calcineurin B-like protein 01 /// calcineurin B-like protein 1	---	---	0005509 // calcium ion binding // inferred from electronic annotation /// 0046872 // metal ion binding // inferred from electronic annotation	1.38197	2.60623	up	NaCl2-06
1619664_at	GRIP55	ripening-related bZIP protein-like	0006355 // regulation of transcription, DNA-templated // inferred from electronic annotation	---	0003700 // transcription factor activity, sequence-specific DNA binding // inferred from electronic annotation /// 0043565 // sequence-specific DNA binding // inferred from electronic annotation	1.46802	2.76642	up	NaCl2-06
1619681_at	LOC100254275	caseinolytic peptidase B protein homolog	0019538 // protein metabolic process // inferred from electronic annotation	0009507 // chloroplast // inferred from electronic annotation	0000166 // nucleotide binding // inferred from electronic annotation /// 0005515 // protein binding // inferred from electronic annotation /// 0005524 // ATP binding // inferred from electronic annotation /// 0016887 // ATPase activity // inferred from electronic annotation /// 0017111 // nucleoside-triphosphatase activity // inferred from electronic annotation	1.11229	2.16189	up	NaCl2-06
1619698_at	LOC100246402 /// LOC100248139 /// LOC100852759	putative UDP-rhamnose:rhamnosyltransferase 1 /// putative UDP-rhamnose:rhamnosyltransferase 1 /// putative UDP-rhamnose:rhamnosyltransferase 1 /// putative UDP-rhamnose:rhamnosyltransferase 1	0008152 // metabolic process // inferred from electronic annotation	---	0016740 // transferase activity // inferred from electronic annotation /// 0016757 // transferase activity, transferring glycosyl groups // inferred from electronic annotation /// 0016758 // transferase activity, transferring hexosyl groups // inferred from electronic annotation	1.08701	2.12433	up	NaCl2-06
1619770_at	LOC100240944	probable protein phosphatase 2C 49	0006470 // protein dephosphorylation // inferred from electronic annotation	---	0003824 // catalytic activity // inferred from electronic annotation /// 0004721 // phosphoprotein phosphatase activity // inferred from electronic annotation /// 0004722 // protein serine/threonine phosphatase activity // inferred from electronic annotation /// 0016787 // hydrolase activity // inferred from electronic annotation /// 0043169 // cation binding // inferred from electronic annotatio…	1.73908	3.33823	up	NaCl2-06
1619850_at	LOC100256776	aconitate hydratase, cytoplasmic	0000302 // response to reactive oxygen species // inferred from electronic annotation /// 0000303 // response to superoxide // inferred from electronic annotation /// 0006094 // gluconeogenesis // inferred from electronic annotation /// 0006096 // glycolytic process // inferred from electronic annotation /// 0006101 // citrate metabolic process // inferred from electronic annotation /// 0006102 /…	0005618 // cell wall // inferred from electronic annotation /// 0005774 // vacuolar membrane // inferred from electronic annotation /// 0005829 // cytosol // inferred from electronic annotation /// 0009507 // chloroplast // inferred from electronic annotation /// 0009570 // chloroplast stroma // inferred from electronic annotation	0003994 // aconitate hydratase activity // inferred from electronic annotation /// 0005507 // copper ion binding // inferred from electronic annotation /// 0005524 // ATP binding // inferred from electronic annotation /// 0016829 // lyase activity // inferred from electronic annotation /// 0051536 // iron-sulfur cluster binding // inferred from electronic annotation /// 0051539 // 4 iron, 4 sulfu…	3.73057	13.2743	up	NaCl2-06
1619957_at	LOC100250062	G-type lectin S-receptor-like serine/threonine-protein kinase RLK1	0006468 // protein phosphorylation // inferred from electronic annotation	---	0000166 // nucleotide binding // inferred from electronic annotation /// 0004672 // protein kinase activity // inferred from electronic annotation /// 0004674 // protein serine/threonine kinase activity // inferred from electronic annotation /// 0005524 // ATP binding // inferred from electronic annotation /// 0016772 // transferase activity, transferring phosphorus-containing groups // inferred …	1.143	2.2084	up	NaCl2-06
1619970_at	---	---	---	---	---	2.00869	4.02416	up	NaCl2-06
1619981_at	LOC100243857	uncharacterized LOC100243857	---	0016020 // membrane // inferred from electronic annotation /// 0016021 // integral component of membrane // inferred from electronic annotation	---	1.09226	2.13207	up	NaCl2-06
1619984_at	LOC100262657	amino acid permease 3	0003333 // amino acid transmembrane transport // inferred from electronic annotation /// 0006612 // protein targeting to membrane // inferred from electronic annotation /// 0006820 // anion transport // inferred from electronic annotation /// 0006862 // nucleotide transport // inferred from electronic annotation /// 0006888 // ER to Golgi vesicle-mediated transport // inferred from electronic ann…	0005622 // intracellular // inferred from electronic annotation /// 0005737 // cytoplasm // inferred from electronic annotation /// 0016020 // membrane // inferred from electronic annotation /// 0016021 // integral component of membrane // inferred from electronic annotation	0015171 // amino acid transmembrane transporter activity // inferred from electronic annotation	1.33308	2.5194	up	NaCl2-06
1619985_at	LOC100262198	scarecrow-like protein 33	0006351 // transcription, DNA-templated // inferred from electronic annotation /// 0006355 // regulation of transcription, DNA-templated // inferred from electronic annotation	---	---	1.23284	2.3503	up	NaCl2-06
1619993_at	LOC100257837	uncharacterized LOC100257837	---	---	0005515 // protein binding // inferred from electronic annotation	1.47394	2.77779	up	NaCl2-06
1620061_s_at	LOC100853358	classical arabinogalactan protein 2-like	---	---	---	1.8917	3.71072	up	NaCl2-06
1620071_at	LOC100249385	gibberellin receptor GID1B	0000165 // MAPK cascade // inferred from electronic annotation /// 0000303 // response to superoxide // inferred from electronic annotation /// 0006612 // protein targeting to membrane // inferred from electronic annotation /// 0007154 // cell communication // inferred from electronic annotation /// 0007165 // signal transduction // inferred from electronic annotation /// 0008152 // metabolic pro…	0005622 // intracellular // inferred from electronic annotation	0005515 // protein binding // inferred from electronic annotation /// 0016787 // hydrolase activity // inferred from electronic annotation	1.25719	2.3903	up	NaCl2-06
1620083_at		0	0	0	0	1.20129	2.29945	up	NaCl2-06
1620101_at	LOC100243466	probable E3 ubiquitin-protein ligase BAH1-like 1	0006817 // phosphate ion transport // inferred from electronic annotation /// 0009626 // plant-type hypersensitive response // inferred from electronic annotation /// 0009627 // systemic acquired resistance // inferred from electronic annotation /// 0009697 // salicylic acid biosynthetic process // inferred from electronic annotation /// 0010167 // response to nitrate // inferred from electronic …	---	0004842 // ubiquitin-protein transferase activity // inferred from electronic annotation /// 0005515 // protein binding // inferred from electronic annotation /// 0008270 // zinc ion binding // inferred from electronic annotation /// 0046872 // metal ion binding // inferred from electronic annotation	1.09065	2.12969	up	NaCl2-06
1620163_x_at	LOC100247965	salt stress-induced hydrophobic peptide ESI3	---	0016020 // membrane // inferred from electronic annotation /// 0016021 // integral component of membrane // inferred from electronic annotation	---	2.11559	4.33368	up	NaCl2-06
1620192_at	---	---	---	---	---	2.20156	4.59976	up	NaCl2-06
1620231_s_at	LOC100264312	NEP1-interacting protein-like 1	0002679 // respiratory burst involved in defense response // inferred from electronic annotation /// 0035556 // intracellular signal transduction // inferred from electronic annotation	0016020 // membrane // inferred from electronic annotation /// 0016021 // integral component of membrane // inferred from electronic annotation	0005515 // protein binding // inferred from electronic annotation /// 0008270 // zinc ion binding // inferred from electronic annotation /// 0046872 // metal ion binding // inferred from electronic annotation	1.85547	3.61869	up	NaCl2-06
1620276_at	LOC100853017	putative methyltransferase DDB_G0268948	0008152 // metabolic process // inferred from electronic annotation /// 0032259 // methylation // inferred from electronic annotation	---	0008168 // methyltransferase activity // inferred from electronic annotation	1.5209	2.8697	up	NaCl2-06
1620313_at	---	---	---	---	---	2.03958	4.11126	up	NaCl2-06
1620319_s_at	MYB14	R2R3 Myb14 transcription factor	---	---	0003677 // DNA binding // inferred from electronic annotation /// 0003682 // chromatin binding // inferred from electronic annotation	3.56847	11.8636	up	NaCl2-06
1620375_at	LOC100252099	glycogen synthase kinase-3 homolog MsK-3-like	0006468 // protein phosphorylation // inferred from electronic annotation	---	0000166 // nucleotide binding // inferred from electronic annotation /// 0004672 // protein kinase activity // inferred from electronic annotation /// 0004674 // protein serine/threonine kinase activity // inferred from electronic annotation /// 0005524 // ATP binding // inferred from electronic annotation /// 0016772 // transferase activity, transferring phosphorus-containing groups // inferred …	1.02591	2.03624	up	NaCl2-06
1620407_at	LOC100249546	uncharacterized LOC104877280	0006351 // transcription, DNA-templated // inferred from electronic annotation /// 0006355 // regulation of transcription, DNA-templated // inferred from electronic annotation	0005634 // nucleus // inferred from electronic annotation /// 0016020 // membrane // inferred from electronic annotation /// 0016021 // integral component of membrane // inferred from electronic annotation	0003677 // DNA binding // inferred from electronic annotation	1.08792	2.12567	up	NaCl2-06
1620412_at	LOC100247288	acetyl-CoA carboxylase 1-like	0006633 // fatty acid biosynthetic process // inferred from electronic annotation /// 0008152 // metabolic process // inferred from electronic annotation	---	0000166 // nucleotide binding // inferred from electronic annotation /// 0003824 // catalytic activity // inferred from electronic annotation /// 0003989 // acetyl-CoA carboxylase activity // inferred from electronic annotation /// 0004075 // biotin carboxylase activity // inferred from electronic annotation /// 0005524 // ATP binding // inferred from electronic annotation /// 0016874 // ligase a…	1.35146	2.5517	up	NaCl2-06
1620413_at	LOC100852520	uncharacterized LOC100852520	---	---	0031072 // heat shock protein binding // inferred from electronic annotation /// 0051082 // unfolded protein binding // inferred from electronic annotation	2.67766	6.39815	up	NaCl2-06
1620438_at	LOC100243043	expansin-like B1 /// expansin-like B1	---	0005576 // extracellular region // inferred from electronic annotation	---	1.05259	2.07424	up	NaCl2-06
1620443_s_at		0	0	0	0	1.38397	2.60985	up	NaCl2-06
1620505_at	LOC100232985	chitinase class I	0000272 // polysaccharide catabolic process // inferred from electronic annotation /// 0005975 // carbohydrate metabolic process // inferred from electronic annotation /// 0006032 // chitin catabolic process // inferred from electronic annotation /// 0006952 // defense response // inferred from electronic annotation /// 0008152 // metabolic process // inferred from electronic annotation /// 00169…	---	0004568 // chitinase activity // inferred from electronic annotation /// 0008061 // chitin binding // inferred from electronic annotation /// 0016787 // hydrolase activity // inferred from electronic annotation /// 0016798 // hydrolase activity, acting on glycosyl bonds // inferred from electronic annotation	1.75074	3.36531	up	NaCl2-06
1620568_at	LOC100241156	alanine aminotransferase 2	---	---	---	1.21205	2.31667	up	NaCl2-06
1620569_s_at	LOC100242926	clavaminate synthase-like protein At3g21360	0055114 // oxidation-reduction process // inferred from electronic annotation	---	0016491 // oxidoreductase activity // inferred from electronic annotation	1.32435	2.5042	up	NaCl2-06
1620621_at	LOC100255807	NAC domain-containing protein 2	0006351 // transcription, DNA-templated // inferred from electronic annotation /// 0006355 // regulation of transcription, DNA-templated // inferred from electronic annotation /// 0007275 // multicellular organismal development // inferred from electronic annotation /// 0009407 // toxin catabolic process // inferred from electronic annotation /// 0010583 // response to cyclopentenone // inferred …	0005634 // nucleus // inferred from electronic annotation	0003677 // DNA binding // inferred from electronic annotation /// 0003700 // transcription factor activity, sequence-specific DNA binding // inferred from electronic annotation	1.7995	3.481	up	NaCl2-06
1620628_at	NIN1	neutral invertase	0008152 // metabolic process // inferred from electronic annotation /// 0009693 // ethylene biosynthetic process // inferred from electronic annotation /// 0010029 // regulation of seed germination // inferred from electronic annotation /// 0048510 // regulation of timing of transition from vegetative to reproductive phase // inferred from electronic annotation	0005739 // mitochondrion // inferred from electronic annotation	0003824 // catalytic activity // inferred from electronic annotation /// 0004564 // beta-fructofuranosidase activity // inferred from electronic annotation /// 0004575 // sucrose alpha-glucosidase activity // inferred from electronic annotation /// 0016787 // hydrolase activity // inferred from electronic annotation /// 0016798 // hydrolase activity, acting on glycosyl bonds // inferred from elec…	1.74468	3.35121	up	NaCl2-06
1620662_at	LOC100250741	probable indole-3-acetic acid-amido synthetase GH3.1	---	---	---	1.26031	2.39547	up	NaCl2-06
1620702_a_at	LOC100263185	uncharacterized LOC100263185	0008152 // metabolic process // inferred from electronic annotation	---	0003824 // catalytic activity // inferred from electronic annotation /// 0016787 // hydrolase activity // inferred from electronic annotation	1.59263	3.01599	up	NaCl2-06
1620722_at	LOC100252925	pyroglutamyl-peptidase 1	---	---	---	1.09704	2.13915	up	NaCl2-06
1620784_at	LOC100240987	uncharacterized LOC100240987	---	---	---	1.65601	3.15144	up	NaCl2-06
1620817_at	LOC100251782	scarecrow-like protein 14	0006351 // transcription, DNA-templated // inferred from electronic annotation /// 0006355 // regulation of transcription, DNA-templated // inferred from electronic annotation	---	---	2.73753	6.66927	up	NaCl2-06
1620905_at	LOC100261061 /// LOC100264653	UDP-glucose 6-dehydrogenase 3 /// UDP-glucose 6-dehydrogenase-like	0055114 // oxidation-reduction process // inferred from electronic annotation	---	0000166 // nucleotide binding // inferred from electronic annotation /// 0003979 // UDP-glucose 6-dehydrogenase activity // inferred from electronic annotation /// 0016491 // oxidoreductase activity // inferred from electronic annotation /// 0016616 // oxidoreductase activity, acting on the CH-OH group of donors, NAD or NADP as acceptor // inferred from electronic annotation /// 0050662 // coenzy…	1.26625	2.40535	up	NaCl2-06
1620923_at	LOC100241746	guanylate kinase 2-like	0006163 // purine nucleotide metabolic process // inferred from electronic annotation /// 0046037 // GMP metabolic process // inferred from electronic annotation /// 0046710 // GDP metabolic process // inferred from electronic annotation	---	0004385 // guanylate kinase activity // inferred from electronic annotation /// 0005515 // protein binding // inferred from electronic annotation	1.33059	2.51506	up	NaCl2-06
1620949_x_at	---	---	---	---	---	1.17778	2.26228	up	NaCl2-06
1620964_s_at	LOC100252908 /// LOC100253166 /// RS /// STS /// VINST1	stilbene synthase 1-like /// stilbene synthase 1 /// resveratrol synthase /// stilbene synthase /// stilbene synthase	0006952 // defense response // inferred from electronic annotation /// 0008152 // metabolic process // inferred from electronic annotation /// 0009058 // biosynthetic process // inferred from electronic annotation	0005737 // cytoplasm // inferred from electronic annotation	0003824 // catalytic activity // inferred from electronic annotation /// 0016740 // transferase activity // inferred from electronic annotation /// 0016746 // transferase activity, transferring acyl groups // inferred from electronic annotation /// 0016747 // transferase activity, transferring acyl groups other than amino-acyl groups // inferred from electronic annotation /// 0050350 // trihydrox…	4.45737	21.9686	up	NaCl2-06
1621082_a_at	LOC100262185	serine/threonine-protein kinase CDL1-like	0006468 // protein phosphorylation // inferred from electronic annotation	---	0000166 // nucleotide binding // inferred from electronic annotation /// 0004672 // protein kinase activity // inferred from electronic annotation /// 0004674 // protein serine/threonine kinase activity // inferred from electronic annotation /// 0005524 // ATP binding // inferred from electronic annotation /// 0016772 // transferase activity, transferring phosphorus-containing groups // inferred …	1.31037	2.48006	up	NaCl2-06
1621142_s_at	LOC100255759	F-box protein SKP2B	---	0016020 // membrane // inferred from electronic annotation /// 0016021 // integral component of membrane // inferred from electronic annotation	0005515 // protein binding // inferred from electronic annotation	1.16377	2.24042	up	NaCl2-06
1621219_at	LOC100246961	probable protein phosphatase 2C 49	0006470 // protein dephosphorylation // inferred from electronic annotation /// 0010200 // response to chitin // inferred from electronic annotation	0008287 // protein serine/threonine phosphatase complex // inferred from electronic annotation	0003824 // catalytic activity // inferred from electronic annotation /// 0004721 // phosphoprotein phosphatase activity // inferred from electronic annotation /// 0004722 // protein serine/threonine phosphatase activity // inferred from electronic annotation /// 0016787 // hydrolase activity // inferred from electronic annotation /// 0043169 // cation binding // inferred from electronic annotatio…	1.56668	2.96222	up	NaCl2-06
1621220_at	LOC100242337	blue copper protein	---	---	---	1.1538	2.22499	up	NaCl2-06
1621244_s_at	LOC100246875	pentatricopeptide repeat-containing protein At4g13650	0008152 // metabolic process // inferred from electronic annotation /// 0055114 // oxidation-reduction process // inferred from electronic annotation	---	0000166 // nucleotide binding // inferred from electronic annotation /// 0005515 // protein binding // inferred from electronic annotation /// 0016491 // oxidoreductase activity // inferred from electronic annotation	2.85241	7.22204	up	NaCl2-06
1621261_at	LOC100267121	exocyst complex component EXO70B1-like	0006887 // exocytosis // inferred from electronic annotation	0000145 // exocyst // inferred from electronic annotation	---	1.44968	2.73147	up	NaCl2-06
1621307_at	LOC100267022	arogenate dehydratase/prephenate dehydratase 6, chloroplastic-like	0008152 // metabolic process // inferred from electronic annotation /// 0009094 // L-phenylalanine biosynthetic process // inferred from electronic annotation	---	0004664 // prephenate dehydratase activity // inferred from electronic annotation /// 0016597 // amino acid binding // inferred from electronic annotation	1.01606	2.02239	up	NaCl2-06
1621378_at	LOC100260851	ribose-phosphate pyrophosphokinase 1	0009156 // ribonucleoside monophosphate biosynthetic process // inferred from electronic annotation /// 0009165 // nucleotide biosynthetic process // inferred from electronic annotation /// 0044249 // cellular biosynthetic process // inferred from electronic annotation	---	0000287 // magnesium ion binding // inferred from electronic annotation /// 0004749 // ribose phosphate diphosphokinase activity // inferred from electronic annotation	2.33352	5.04035	up	NaCl2-06
1621397_at	LOC100256163	aspartate aminotransferase, cytoplasmic	0006520 // cellular amino acid metabolic process // inferred from electronic annotation /// 0006635 // fatty acid beta-oxidation // inferred from electronic annotation /// 0009058 // biosynthetic process // inferred from electronic annotation /// 0009407 // toxin catabolic process // inferred from electronic annotation /// 0009693 // ethylene biosynthetic process // inferred from electronic annot…	0005777 // peroxisome // inferred from electronic annotation /// 0009536 // plastid // inferred from electronic annotation /// 0016020 // membrane // inferred from electronic annotation	0003824 // catalytic activity // inferred from electronic annotation /// 0004069 // L-aspartate:2-oxoglutarate aminotransferase activity // inferred from electronic annotation /// 0008483 // transaminase activity // inferred from electronic annotation /// 0016740 // transferase activity // inferred from electronic annotation /// 0030170 // pyridoxal phosphate binding // inferred from electronic a…	1.12641	2.18314	up	NaCl2-06
1621490_at	LOC100256024	uncharacterized LOC100256024	---	0005634 // nucleus // inferred from electronic annotation /// 0005737 // cytoplasm // inferred from electronic annotation	---	1.54407	2.91616	up	NaCl2-06
1621529_at	LOC100254980	probable amino acid permease 7	---	0016020 // membrane // inferred from electronic annotation /// 0016021 // integral component of membrane // inferred from electronic annotation	---	1.12795	2.18548	up	NaCl2-06
1621530_at	LOC100241458	late embryogenesis abundant protein Lea14-A	0009269 // response to desiccation // inferred from electronic annotation	---	---	1.19097	2.28306	up	NaCl2-06
1621542_at	LOC100249322	putative E3 ubiquitin-protein ligase XBAT31	---	---	0005515 // protein binding // inferred from electronic annotation /// 0008270 // zinc ion binding // inferred from electronic annotation	1.1481	2.21622	up	NaCl2-06
1621543_x_at	LOC100256781	putative 12-oxophytodienoate reductase 11	0055114 // oxidation-reduction process // inferred from electronic annotation	---	0003824 // catalytic activity // inferred from electronic annotation /// 0010181 // FMN binding // inferred from electronic annotation /// 0016491 // oxidoreductase activity // inferred from electronic annotation	3.16103	8.9447	up	NaCl2-06
1621562_at	LOC100854957	---	---	0016020 // membrane // inferred from electronic annotation /// 0016021 // integral component of membrane // inferred from electronic annotation	---	1.18282	2.27021	up	NaCl2-06
1621563_x_at	LOC100232862 /// LOC100258977	caffeic acid O-methyltransferase /// caffeic acid 3-O-methyltransferase	0006598 // polyamine catabolic process // inferred from electronic annotation /// 0009611 // response to wounding // inferred from electronic annotation /// 0009698 // phenylpropanoid metabolic process // inferred from electronic annotation /// 0009805 // coumarin biosynthetic process // inferred from electronic annotation /// 0009809 // lignin biosynthetic process // inferred from electronic ann…	0005634 // nucleus // inferred from electronic annotation /// 0005737 // cytoplasm // inferred from electronic annotation /// 0005829 // cytosol // inferred from electronic annotation /// 0005886 // plasma membrane // inferred from electronic annotation /// 0009506 // plasmodesma // inferred from electronic annotation	0008168 // methyltransferase activity // inferred from electronic annotation /// 0008171 // O-methyltransferase activity // inferred from electronic annotation /// 0016740 // transferase activity // inferred from electronic annotation /// 0030744 // luteolin O-methyltransferase activity // inferred from electronic annotation /// 0030755 // quercetin 3-O-methyltransferase activity // inferred from…	3.64841	12.5395	up	NaCl2-06
1621565_s_at	LOC100252623	RING finger and CHY zinc finger domain-containing protein 1-like	---	---	0005515 // protein binding // inferred from electronic annotation /// 0008270 // zinc ion binding // inferred from electronic annotation /// 0046872 // metal ion binding // inferred from electronic annotation	1.38064	2.60384	up	NaCl2-06
1621570_at	LOC100255693	protein trichome birefringence-like 39	---	---	---	1.09901	2.14208	up	NaCl2-06
1621591_at	LOC100265816	cyclic nucleotide-gated ion channel 4	0006810 // transport // inferred from electronic annotation /// 0006811 // ion transport // inferred from electronic annotation /// 0009626 // plant-type hypersensitive response // inferred from electronic annotation /// 0030003 // cellular cation homeostasis // inferred from electronic annotation /// 0034220 // ion transmembrane transport // inferred from electronic annotation /// 0055085 // tra…	0005623 // cell // inferred from electronic annotation /// 0016020 // membrane // inferred from electronic annotation /// 0016021 // integral component of membrane // inferred from electronic annotation	0005216 // ion channel activity // inferred from electronic annotation /// 0005261 // cation channel activity // inferred from electronic annotation /// 0005516 // calmodulin binding // inferred from electronic annotation /// 0008324 // cation transmembrane transporter activity // inferred from electronic annotation /// 0030551 // cyclic nucleotide binding // inferred from electronic annotation	1.072	2.10235	up	NaCl2-06
1621592_s_at	LOC100232959	dehydrin	0006950 // response to stress // inferred from electronic annotation /// 0009415 // response to water // inferred from electronic annotation	---	---	3.71068	13.0926	up	NaCl2-06
1621788_at	LOC100266637	---	---	0016020 // membrane // inferred from electronic annotation /// 0016021 // integral component of membrane // inferred from electronic annotation	---	1.3075	2.47511	up	NaCl2-06
1621829_at	LOC100242154	protein EXORDIUM-like 2	---	0016020 // membrane // inferred from electronic annotation /// 0016021 // integral component of membrane // inferred from electronic annotation	---	1.11002	2.15848	up	NaCl2-06
1621876_at	LOC100253321	NAC transcription factor 29	0006351 // transcription, DNA-templated // inferred from electronic annotation /// 0006355 // regulation of transcription, DNA-templated // inferred from electronic annotation /// 0007275 // multicellular organismal development // inferred from electronic annotation /// 0009617 // response to bacterium // inferred from electronic annotation /// 0009825 // multidimensional cell growth // inferred …	0005634 // nucleus // inferred from electronic annotation	0003677 // DNA binding // inferred from electronic annotation /// 0003700 // transcription factor activity, sequence-specific DNA binding // inferred from electronic annotation	1.5572	2.94282	up	NaCl2-06
1621881_at	LOC100245111	stem-specific protein TSJT1	0001666 // response to hypoxia // inferred from electronic annotation /// 0009862 // systemic acquired resistance, salicylic acid mediated signaling pathway // inferred from electronic annotation /// 0010310 // regulation of hydrogen peroxide metabolic process // inferred from electronic annotation	0005634 // nucleus // inferred from electronic annotation /// 0005829 // cytosol // inferred from electronic annotation /// 0005886 // plasma membrane // inferred from electronic annotation /// 0009506 // plasmodesma // inferred from electronic annotation	---	1.18748	2.27755	up	NaCl2-06
1621983_s_at	LOC100245224	xylosyltransferase 2	0008152 // metabolic process // inferred from electronic annotation	0016020 // membrane // inferred from electronic annotation	0008375 // acetylglucosaminyltransferase activity // inferred from electronic annotation	1.79984	3.48182	up	NaCl2-06
1621989_at	LOC100264783	hypodontia, autosomal recessive (2)	0055114 // oxidation-reduction process // inferred from electronic annotation	---	0004497 // monooxygenase activity // inferred from electronic annotation /// 0005506 // iron ion binding // inferred from electronic annotation /// 0009055 // electron carrier activity // inferred from electronic annotation /// 0010295 // (+)-abscisic acid 8'-hydroxylase activity // inferred from electronic annotation /// 0016491 // oxidoreductase activity // inferred from electronic annotation /…	1.09609	2.13775	up	NaCl2-06
1622027_at	LOC100246837	uncharacterized LOC104879530	---	---	0005515 // protein binding // inferred from electronic annotation /// 0008270 // zinc ion binding // inferred from electronic annotation /// 0016765 // transferase activity, transferring alkyl or aryl (other than methyl) groups // inferred from electronic annotation /// 0046872 // metal ion binding // inferred from electronic annotation	1.14532	2.21196	up	NaCl2-06
1622131_at	LOC100260227	uncharacterized transporter YBR287W-like	0055085 // transmembrane transport // inferred from electronic annotation	0016020 // membrane // inferred from electronic annotation /// 0016021 // integral component of membrane // inferred from electronic annotation	---	2.09862	4.283	up	NaCl2-06
1622147_at	LOC100256784	aconitase 2, mitochondrial	0055114 // oxidation-reduction process // inferred from electronic annotation	---	0016491 // oxidoreductase activity // inferred from electronic annotation /// 0016706 // oxidoreductase activity, acting on paired donors, with incorporation or reduction of molecular oxygen, 2-oxoglutarate as one donor, and incorporation of one atom each of oxygen into both donors // inferred from electronic annotation /// 0046872 // metal ion binding // inferred from electronic annotation	3.85542	14.4743	up	NaCl2-06
1622191_at	LOC100233023	sulfate transporter	0006810 // transport // inferred from electronic annotation /// 0008272 // sulfate transport // inferred from electronic annotation /// 0055085 // transmembrane transport // inferred from electronic annotation /// 1902358 // sulfate transmembrane transport // inferred from electronic annotation	0005886 // plasma membrane // inferred from electronic annotation /// 0016020 // membrane // inferred from electronic annotation /// 0016021 // integral component of membrane // inferred from electronic annotation	0008271 // secondary active sulfate transmembrane transporter activity // inferred from electronic annotation /// 0015116 // sulfate transmembrane transporter activity // inferred from electronic annotation	1.08869	2.12681	up	NaCl2-06
1622234_s_at	LOC100246811	UDP-arabinopyranose mutase 1	0030244 // cellulose biosynthetic process // inferred from electronic annotation /// 0033356 // UDP-L-arabinose metabolic process // inferred from electronic annotation /// 0071555 // cell wall organization // inferred from electronic annotation	0005618 // cell wall // inferred from electronic annotation /// 0005794 // Golgi apparatus // inferred from electronic annotation /// 0005829 // cytosol // inferred from electronic annotation /// 0009506 // plasmodesma // inferred from electronic annotation /// 0016020 // membrane // inferred from electronic annotation /// 0030054 // cell junction // inferred from electronic annotation	0008466 // glycogenin glucosyltransferase activity // inferred from electronic annotation /// 0016758 // transferase activity, transferring hexosyl groups // inferred from electronic annotation /// 0016866 // intramolecular transferase activity // inferred from electronic annotation /// 0052691 // UDP-arabinopyranose mutase activity // inferred from electronic annotation	1.5002	2.82883	up	NaCl2-06
1622296_at	LOC100855209	ocs element-binding factor 1	0006355 // regulation of transcription, DNA-templated // inferred from electronic annotation	---	0003700 // transcription factor activity, sequence-specific DNA binding // inferred from electronic annotation /// 0043565 // sequence-specific DNA binding // inferred from electronic annotation	1.65178	3.14222	up	NaCl2-06
1622351_at	LOC100232908	calmodulin	0005513 // detection of calcium ion // inferred from electronic annotation /// 0006084 // acetyl-CoA metabolic process // inferred from electronic annotation /// 0009612 // response to mechanical stimulus // inferred from electronic annotation /// 0010099 // regulation of photomorphogenesis // inferred from electronic annotation /// 0019722 // calcium-mediated signaling // inferred from electroni…	---	0005509 // calcium ion binding // inferred from electronic annotation	1.13581	2.19741	up	NaCl2-06
1622358_s_at	LOC100248535	probable cytokinin riboside 5'-monophosphate phosphoribohydrolase LOGL1	---	---	---	1.21132	2.3155	up	NaCl2-06
1622360_at	LOC100243086	bifunctional nitrilase/nitrile hydratase NIT4B /// bifunctional nitrilase/nitrile hydratase NIT4B /// bifunctional nitrilase/nitrile hydratase NIT4B-like /// bifunctional nitrilase/nitrile hydratase NIT4B /// bifunctional nitrilase/nitrile hydratase NIT4B /// bifunctional nitrilase/nitrile hydratase NIT4B /// bifunctional nitrilase/nitrile hydratase NIT4B-like	0006807 // nitrogen compound metabolic process // inferred from electronic annotation	---	0016810 // hydrolase activity, acting on carbon-nitrogen (but not peptide) bonds // inferred from electronic annotation	1.86887	3.65247	up	NaCl2-06
1622372_s_at	LOC100261242	uncharacterized LOC100261242	---	---	---	4.83939	28.6286	up	NaCl2-06
1622392_at	LOC100264712	uncharacterized LOC100264712	0006886 // intracellular protein transport // inferred from electronic annotation	0005783 // endoplasmic reticulum // inferred from electronic annotation /// 0016020 // membrane // inferred from electronic annotation /// 0016021 // integral component of membrane // inferred from electronic annotation	---	1.10693	2.15387	up	NaCl2-06
1622394_at	LOC100250616	protein TRANSPARENT TESTA 12	---	---	---	1.13345	2.19383	up	NaCl2-06
1622396_at	LOC100256781	---	---	---	---	3.42633	10.7505	up	NaCl2-06
1622399_at	WKRY	WKRY protein	0006355 // regulation of transcription, DNA-templated // inferred from electronic annotation	---	0003700 // transcription factor activity, sequence-specific DNA binding // inferred from electronic annotation /// 0043565 // sequence-specific DNA binding // inferred from electronic annotation	1.26512	2.40347	up	NaCl2-06
1622456_at		0	0	0	0	1.11642	2.16808	up	NaCl2-06
1622542_a_at	OXC	2-hydroxyacyl-CoA lyase	0008152 // metabolic process // inferred from electronic annotation /// 0009407 // toxin catabolic process // inferred from electronic annotation /// 0010583 // response to cyclopentenone // inferred from electronic annotation /// 0046482 // para-aminobenzoic acid metabolic process // inferred from electronic annotation	0005829 // cytosol // inferred from electronic annotation	0000287 // magnesium ion binding // inferred from electronic annotation /// 0003824 // catalytic activity // inferred from electronic annotation /// 0030976 // thiamine pyrophosphate binding // inferred from electronic annotation	2.09411	4.26961	up	NaCl2-06
1622587_at	LOC100245491	probable polyamine oxidase 2	0055114 // oxidation-reduction process // inferred from electronic annotation	---	0016491 // oxidoreductase activity // inferred from electronic annotation	1.25542	2.38737	up	NaCl2-06
1622593_at	LOC100242684	uncharacterized LOC100242684	0001666 // response to hypoxia // inferred from electronic annotation /// 0009058 // biosynthetic process // inferred from electronic annotation /// 0009250 // glucan biosynthetic process // inferred from electronic annotation /// 0010264 // myo-inositol hexakisphosphate biosynthetic process // inferred from electronic annotation /// 0019252 // starch biosynthetic process // inferred from electro…	0009501 // amyloplast // inferred from electronic annotation /// 0009507 // chloroplast // inferred from electronic annotation	0004373 // glycogen (starch) synthase activity // inferred from electronic annotation /// 0005515 // protein binding // inferred from electronic annotation /// 0009011 // starch synthase activity // inferred from electronic annotation /// 0016757 // transferase activity, transferring glycosyl groups // inferred from electronic annotation	1.99808	3.99469	up	NaCl2-06
1622638_x_at	LOC100254891 /// LOC100259169 /// LOC100853406 /// LOC100855299	stilbene synthase 2 /// stilbene synthase 2 /// stilbene synthase 2	0006952 // defense response // inferred from electronic annotation /// 0008152 // metabolic process // inferred from electronic annotation /// 0009058 // biosynthetic process // inferred from electronic annotation	0005737 // cytoplasm // inferred from electronic annotation	0003824 // catalytic activity // inferred from electronic annotation /// 0016740 // transferase activity // inferred from electronic annotation /// 0016746 // transferase activity, transferring acyl groups // inferred from electronic annotation /// 0016747 // transferase activity, transferring acyl groups other than amino-acyl groups // inferred from electronic annotation /// 0050350 // trihydrox…	2.34456	5.07904	up	NaCl2-06
1622639_at	LOC100254126	dehydrin ERD14	0006950 // response to stress // inferred from electronic annotation /// 0009415 // response to water // inferred from electronic annotation	---	---	1.35503	2.55803	up	NaCl2-06
1622670_s_at	LOC100242012	uncharacterized LOC100242012 /// bifunctional aspartate aminotransferase and glutamate/aspartate-prephenate aminotransferase-like	0009058 // biosynthetic process // inferred from electronic annotation /// 0009095 // aromatic amino acid family biosynthetic process, prephenate pathway // inferred from electronic annotation /// 0009793 // embryo development ending in seed dormancy // inferred from electronic annotation	0009570 // chloroplast stroma // inferred from electronic annotation	0003824 // catalytic activity // inferred from electronic annotation /// 0004069 // L-aspartate:2-oxoglutarate aminotransferase activity // inferred from electronic annotation /// 0030170 // pyridoxal phosphate binding // inferred from electronic annotation /// 0033853 // aspartate-prephenate aminotransferase activity // inferred from electronic annotation /// 0033854 // glutamate-prephenate amin…	1.40231	2.64325	up	NaCl2-06
1622708_at	---	---	---	---	---	1.13817	2.20102	up	NaCl2-06
1622762_x_at	LOC100246482	hydroquinone glucosyltransferase	0008152 // metabolic process // inferred from electronic annotation	---	0016740 // transferase activity // inferred from electronic annotation /// 0016757 // transferase activity, transferring glycosyl groups // inferred from electronic annotation /// 0016758 // transferase activity, transferring hexosyl groups // inferred from electronic annotation	1.37489	2.59348	up	NaCl2-06
1622772_at	LOC100243875	probable protein phosphatase 2C 68	0006470 // protein dephosphorylation // inferred from electronic annotation	---	0003824 // catalytic activity // inferred from electronic annotation /// 0004721 // phosphoprotein phosphatase activity // inferred from electronic annotation /// 0004722 // protein serine/threonine phosphatase activity // inferred from electronic annotation /// 0016787 // hydrolase activity // inferred from electronic annotation /// 0043169 // cation binding // inferred from electronic annotatio…	1.28901	2.44361	up	NaCl2-06
1622778_at	LOC100232957	WRKY-type DNA binding protein 1	0006355 // regulation of transcription, DNA-templated // inferred from electronic annotation	---	0003700 // transcription factor activity, sequence-specific DNA binding // inferred from electronic annotation /// 0043565 // sequence-specific DNA binding // inferred from electronic annotation	1.81174	3.51065	up	NaCl2-06
1622882_at	LOC100249995	F-box/kelch-repeat protein SKIP11-like	---	---	0005515 // protein binding // inferred from electronic annotation	1.92549	3.79865	up	NaCl2-06
AFFX-Vvi-gapdh-3_at	LOC100264789	glyceraldehyde-3-phosphate dehydrogenase, cytosolic	---	---	---	3.31986	9.98568	up	NaCl2-06
AFFX-Vvi-gapdh-3_c1_at	LOC100264789	glyceraldehyde-3-phosphate dehydrogenase, cytosolic	---	---	---	3.37696	10.3888	up	NaCl2-06
AFFX-Vvi-gapdh-3_c4_at	LOC100264789	glyceraldehyde-3-phosphate dehydrogenase, cytosolic	---	---	---	2.93379	7.64117	up	NaCl2-06
AFFX-Vvi-gapdh-3_c5_at	LOC100264789	glyceraldehyde-3-phosphate dehydrogenase, cytosolic	---	---	---	3.29028	9.78302	up	NaCl2-06
AFFX-Vvi-gapdh-3_c6_at	LOC100264789	glyceraldehyde-3-phosphate dehydrogenase, cytosolic	---	---	---	3.11757	8.67927	up	NaCl2-06
AFFX-Vvi-gapdh-3_c7_at	LOC100264789	glyceraldehyde-3-phosphate dehydrogenase, cytosolic	---	---	---	3.43783	10.8365	up	NaCl2-06
AFFX-Vvi-gapdh-3_c8_at	LOC100264789	glyceraldehyde-3-phosphate dehydrogenase, cytosolic	---	---	---	3.09674	8.55485	up	NaCl2-06
AFFX-Vvi-gapdh-5_at	LOC100264789	glyceraldehyde-3-phosphate dehydrogenase, cytosolic	---	---	---	1.6793	3.20273	up	NaCl2-06
AFFX-Vvi-gapdh-M_at	LOC100264789	glyceraldehyde-3-phosphate dehydrogenase, cytosolic	---	---	---	3.23184	9.39463	up	NaCl2-06
1606485_a_at	LOC100263731	probable E3 ubiquitin-protein ligase HIP1	---	---	0005515 // protein binding // inferred from electronic annotation /// 0008270 // zinc ion binding // inferred from electronic annotation /// 0046872 // metal ion binding // inferred from electronic annotation	1.07309	2.10394	up	NaCl2-24
1606499_at	---	---	---	---	---	1.48612	2.80135	up	NaCl2-24
1606513_s_at	LOC100251998	stress-related protein	0009062 // fatty acid catabolic process // inferred from electronic annotation	---	---	3.17566	9.03583	up	NaCl2-24
1606520_at	LOC100261962	glutathione S-transferase L3-like	---	---	---	1.59552	3.02203	up	NaCl2-24
1606583_at	LOC100257090	telomere repeat-binding protein 5	---	---	0003677 // DNA binding // inferred from electronic annotation /// 0003682 // chromatin binding // inferred from electronic annotation /// 0005515 // protein binding // inferred from electronic annotation /// 0042162 // telomeric DNA binding // inferred from electronic annotation	1.11856	2.17131	up	NaCl2-24
1606588_s_at	LOC100262687	uncharacterized LOC100262687	---	0009535 // chloroplast thylakoid membrane // inferred from electronic annotation /// 0016020 // membrane // inferred from electronic annotation /// 0016021 // integral component of membrane // inferred from electronic annotation	---	4.86458	29.133	up	NaCl2-24
1606597_at	LOC100252298	---	0002237 // response to molecule of bacterial origin // inferred from electronic annotation /// 0006468 // protein phosphorylation // inferred from electronic annotation /// 0006499 // N-terminal protein myristoylation // inferred from electronic annotation /// 0006612 // protein targeting to membrane // inferred from electronic annotation /// 0006979 // response to oxidative stress // inferred fr…	0005622 // intracellular // inferred from electronic annotation /// 0005886 // plasma membrane // inferred from electronic annotation /// 0016020 // membrane // inferred from electronic annotation /// 0016021 // integral component of membrane // inferred from electronic annotation /// 0070825 // micropyle // inferred from electronic annotation	0004672 // protein kinase activity // inferred from electronic annotation /// 0004674 // protein serine/threonine kinase activity // inferred from electronic annotation /// 0005524 // ATP binding // inferred from electronic annotation /// 0016772 // transferase activity, transferring phosphorus-containing groups // inferred from electronic annotation	1.14802	2.21609	up	NaCl2-24
1606607_at	GST3	glutathione S-transferase 3	0008152 // metabolic process // inferred from electronic annotation	---	0016740 // transferase activity // inferred from electronic annotation	1.37219	2.58863	up	NaCl2-24
1606642_at	LOC100257219	uncharacterized LOC100257219	0002238 // response to molecule of fungal origin // inferred from electronic annotation /// 0006950 // response to stress // inferred from electronic annotation /// 0016036 // cellular response to phosphate starvation // inferred from electronic annotation /// 0019375 // galactolipid biosynthetic process // inferred from electronic annotation /// 0042631 // cellular response to water deprivation …	0005886 // plasma membrane // inferred from electronic annotation	---	1.09988	2.14337	up	NaCl2-24
1606659_s_at	LOC100244564	probable WRKY transcription factor 65	0000041 // transition metal ion transport // inferred from electronic annotation /// 0006355 // regulation of transcription, DNA-templated // inferred from electronic annotation /// 0006826 // iron ion transport // inferred from electronic annotation /// 0010106 // cellular response to iron ion starvation // inferred from electronic annotation /// 0010167 // response to nitrate // inferred from e…	---	0003700 // transcription factor activity, sequence-specific DNA binding // inferred from electronic annotation /// 0043565 // sequence-specific DNA binding // inferred from electronic annotation	1.58579	3.00173	up	NaCl2-24
1606679_at	LOC100246740	probable protein phosphatase 2C 25	0006470 // protein dephosphorylation // inferred from electronic annotation	---	0003824 // catalytic activity // inferred from electronic annotation /// 0004721 // phosphoprotein phosphatase activity // inferred from electronic annotation /// 0004722 // protein serine/threonine phosphatase activity // inferred from electronic annotation /// 0016787 // hydrolase activity // inferred from electronic annotation /// 0043169 // cation binding // inferred from electronic annotatio…	1.36634	2.57817	up	NaCl2-24
1606705_at	LOC100265189	chaperone protein dnaJ 11, chloroplastic	0006457 // protein folding // inferred from electronic annotation	---	0031072 // heat shock protein binding // inferred from electronic annotation /// 0051082 // unfolded protein binding // inferred from electronic annotation	1.77579	3.42425	up	NaCl2-24
1606734_at	LOC100263908	serine/threonine-protein kinase HT1-like	0006468 // protein phosphorylation // inferred from electronic annotation	---	0004672 // protein kinase activity // inferred from electronic annotation /// 0004674 // protein serine/threonine kinase activity // inferred from electronic annotation /// 0005524 // ATP binding // inferred from electronic annotation /// 0016772 // transferase activity, transferring phosphorus-containing groups // inferred from electronic annotation	1.47279	2.77559	up	NaCl2-24
1606768_at	LOC100268161	E3 ubiquitin-protein ligase KEG	---	---	---	1.80953	3.50529	up	NaCl2-24
1606788_s_at	NCED1	9-cis-epoxycarotenoid dioxygenase 1	0055114 // oxidation-reduction process // inferred from electronic annotation	---	0051213 // dioxygenase activity // inferred from electronic annotation	5.25182	38.1027	up	NaCl2-24
1606793_at	LOC100255095	uncharacterized LOC100255095	---	---	---	1.60226	3.03618	up	NaCl2-24
1606813_s_at	LOC100245986	GTP-binding protein YPTM2	0006886 // intracellular protein transport // inferred from electronic annotation /// 0006913 // nucleocytoplasmic transport // inferred from electronic annotation /// 0007165 // signal transduction // inferred from electronic annotation /// 0007264 // small GTPase mediated signal transduction // inferred from electronic annotation /// 0015031 // protein transport // inferred from electronic anno…	0005622 // intracellular // inferred from electronic annotation /// 0016020 // membrane // inferred from electronic annotation	0000166 // nucleotide binding // inferred from electronic annotation /// 0003924 // GTPase activity // inferred from electronic annotation /// 0005525 // GTP binding // inferred from electronic annotation	1.01725	2.02406	up	NaCl2-24
1606845_at	LOC100257315	protein EXORDIUM-like 2	---	---	---	1.81333	3.51452	up	NaCl2-24
1606876_at	LOC100259994	heat shock 70 kDa protein 17	---	---	0000166 // nucleotide binding // inferred from electronic annotation /// 0005524 // ATP binding // inferred from electronic annotation	1.3398	2.53116	up	NaCl2-24
1606886_at	LOC100247519	protein FYV8	---	---	0005516 // calmodulin binding // inferred from electronic annotation	1.35789	2.5631	up	NaCl2-24
1606903_s_at	LOC100264572	calcium-binding allergen Ole e 8-like	---	---	0005509 // calcium ion binding // inferred from electronic annotation	2.55417	5.87329	up	NaCl2-24
1606987_at	LOC100260919	probable disease resistance protein At4g33300	0006952 // defense response // inferred from electronic annotation	---	0043531 // ADP binding // inferred from electronic annotation	1.88295	3.6883	up	NaCl2-24
1606994_at		0	0	0	0	1.13157	2.19097	up	NaCl2-24
1607002_at	LOC100251379	luminal-binding protein 5	---	---	0000166 // nucleotide binding // inferred from electronic annotation /// 0005524 // ATP binding // inferred from electronic annotation	1.3169	2.49129	up	NaCl2-24
1607073_at	LOC100247739	glycine-rich RNA-binding protein 4, mitochondrial	---	---	0000166 // nucleotide binding // inferred from electronic annotation /// 0003676 // nucleic acid binding // inferred from electronic annotation /// 0003723 // RNA binding // inferred from electronic annotation	1.31904	2.495	up	NaCl2-24
1607127_s_at	LOC100259201	pathogen-related protein	---	---	---	2.76252	6.78582	up	NaCl2-24
1607133_at	LOC100248153	R2R3 transcription factor MYB108-like protein 1	---	---	0003677 // DNA binding // inferred from electronic annotation /// 0003682 // chromatin binding // inferred from electronic annotation	1.90069	3.73393	up	NaCl2-24
1607146_at	LOC100266416	uncharacterized LOC100266416	---	---	---	3.52403	11.5037	up	NaCl2-24
1607149_at	LOC100254127	aspartate aminotransferase, mitochondrial	0006103 // 2-oxoglutarate metabolic process // inferred from electronic annotation /// 0006520 // cellular amino acid metabolic process // inferred from electronic annotation /// 0006531 // aspartate metabolic process // inferred from electronic annotation /// 0006536 // glutamate metabolic process // inferred from electronic annotation /// 0009058 // biosynthetic process // inferred from electro…	---	0003824 // catalytic activity // inferred from electronic annotation /// 0004069 // L-aspartate:2-oxoglutarate aminotransferase activity // inferred from electronic annotation /// 0005507 // copper ion binding // inferred from electronic annotation /// 0008483 // transaminase activity // inferred from electronic annotation /// 0016740 // transferase activity // inferred from electronic annotation…	1.08828	2.1262	up	NaCl2-24
1607167_at	LOC100242574	cellulose synthase-like protein G2	0030244 // cellulose biosynthetic process // inferred from electronic annotation	0016020 // membrane // inferred from electronic annotation /// 0016021 // integral component of membrane // inferred from electronic annotation	0016740 // transferase activity // inferred from electronic annotation /// 0016757 // transferase activity, transferring glycosyl groups // inferred from electronic annotation /// 0016760 // cellulose synthase (UDP-forming) activity // inferred from electronic annotation	1.48903	2.80701	up	NaCl2-24
1607182_s_at	LOC100265784	universal stress protein MJ0531-like	---	---	---	1.12598	2.1825	up	NaCl2-24
1607191_s_at	LOC100267076	TOM1-like protein 2	0006886 // intracellular protein transport // inferred from electronic annotation	0005622 // intracellular // inferred from electronic annotation	---	1.24927	2.37721	up	NaCl2-24
1607193_at	LOC100247765	ubiquinol oxidase 2, mitochondrial	0007585 // respiratory gaseous exchange // inferred from electronic annotation /// 0009723 // response to ethylene // inferred from electronic annotation /// 0009738 // abscisic acid-activated signaling pathway // inferred from electronic annotation /// 0035556 // intracellular signal transduction // inferred from electronic annotation /// 0055114 // oxidation-reduction process // inferred from e…	0005622 // intracellular // inferred from electronic annotation /// 0016020 // membrane // inferred from electronic annotation /// 0016021 // integral component of membrane // inferred from electronic annotation /// 0070469 // respiratory chain // inferred from electronic annotation	0009916 // alternative oxidase activity // inferred from electronic annotation /// 0016491 // oxidoreductase activity // inferred from electronic annotation /// 0046872 // metal ion binding // inferred from electronic annotation	4.79062	27.6771	up	NaCl2-24
1607228_at	LOC100245274	cinnamate beta-D-glucosyltransferase-like	0008152 // metabolic process // inferred from electronic annotation	---	0016740 // transferase activity // inferred from electronic annotation /// 0016757 // transferase activity, transferring glycosyl groups // inferred from electronic annotation /// 0016758 // transferase activity, transferring hexosyl groups // inferred from electronic annotation	2.86543	7.28755	up	NaCl2-24
1607320_s_at	LOC100249816 /// LOC100254961 /// LOC100260054 /// LOC100263489 /// LOC100265260	glutelin type-A 3 /// 11S globulin seed storage protein 2 /// 13S globulin basic chain-like /// glutelin type-A 3-like /// glutelin type-A 3-like	---	---	0045735 // nutrient reservoir activity // inferred from electronic annotation	3.84361	14.3563	up	NaCl2-24
1607321_at	LOC100241015	chorismate synthase 1, chloroplastic	0008652 // cellular amino acid biosynthetic process // inferred from electronic annotation /// 0009073 // aromatic amino acid family biosynthetic process // inferred from electronic annotation /// 0009423 // chorismate biosynthetic process // inferred from electronic annotation	---	0004107 // chorismate synthase activity // inferred from electronic annotation /// 0016829 // lyase activity // inferred from electronic annotation	1.76441	3.39734	up	NaCl2-24
1607328_at	LOC100253280	U-box domain-containing protein 17	0009626 // plant-type hypersensitive response // inferred from electronic annotation /// 0009814 // defense response, incompatible interaction // inferred from electronic annotation /// 0009817 // defense response to fungus, incompatible interaction // inferred from electronic annotation /// 0016567 // protein ubiquitination // inferred from electronic annotation	0000151 // ubiquitin ligase complex // inferred from electronic annotation	0004842 // ubiquitin-protein transferase activity // inferred from electronic annotation /// 0005488 // binding // inferred from electronic annotation /// 0005515 // protein binding // inferred from electronic annotation /// 0016874 // ligase activity // inferred from electronic annotation	1.35984	2.56656	up	NaCl2-24
1607338_at	LOC100259515	inositol-3-phosphate synthase	0006021 // inositol biosynthetic process // inferred from electronic annotation /// 0008654 // phospholipid biosynthetic process // inferred from electronic annotation	---	0004512 // inositol-3-phosphate synthase activity // inferred from electronic annotation	1.51093	2.84993	up	NaCl2-24
1607409_at	LOC100242669	putative 1-phosphatidylinositol-3-phosphate 5-kinase FAB1D	0044267 // cellular protein metabolic process // inferred from electronic annotation /// 0046488 // phosphatidylinositol metabolic process // inferred from electronic annotation /// 0046854 // phosphatidylinositol phosphorylation // inferred from electronic annotation	---	0005524 // ATP binding // inferred from electronic annotation /// 0016307 // phosphatidylinositol phosphate kinase activity // inferred from electronic annotation /// 0016308 // 1-phosphatidylinositol-4-phosphate 5-kinase activity // inferred from electronic annotation	1.50657	2.84134	up	NaCl2-24
1607505_s_at	LOC100267386	aldehyde dehydrogenase family 2 member B4, mitochondrial	0008152 // metabolic process // inferred from electronic annotation /// 0055114 // oxidation-reduction process // inferred from electronic annotation	---	0016491 // oxidoreductase activity // inferred from electronic annotation /// 0016620 // oxidoreductase activity, acting on the aldehyde or oxo group of donors, NAD or NADP as acceptor // inferred from electronic annotation	3.13754	8.80021	up	NaCl2-24
1607536_s_at	LOC100258189	uncharacterized LOC100258189	---	0016020 // membrane // inferred from electronic annotation /// 0016021 // integral component of membrane // inferred from electronic annotation	---	1.56322	2.95514	up	NaCl2-24
1607541_at	LOC100257913	glycine-rich cell wall structural protein 2-like	---	---	---	2.21378	4.6389	up	NaCl2-24
1607552_at	LOC100254827	---	---	---	---	4.54276	23.3082	up	NaCl2-24
1607560_at	LOC100255800	protein TRANSPARENT TESTA 12-like	0006855 // drug transmembrane transport // inferred from electronic annotation /// 0055085 // transmembrane transport // inferred from electronic annotation	0016020 // membrane // inferred from electronic annotation /// 0016021 // integral component of membrane // inferred from electronic annotation	0015238 // drug transmembrane transporter activity // inferred from electronic annotation /// 0015297 // antiporter activity // inferred from electronic annotation	2.70149	6.50475	up	NaCl2-24
1607604_at	LOC100241723	probable mitochondrial chaperone BCS1-B	---	---	0000166 // nucleotide binding // inferred from electronic annotation /// 0005524 // ATP binding // inferred from electronic annotation /// 0017111 // nucleoside-triphosphatase activity // inferred from electronic annotation	2.2998	4.92389	up	NaCl2-24
1607619_s_at	LOC100243642	uncharacterized LOC100243642	---	0016020 // membrane // inferred from electronic annotation /// 0016021 // integral component of membrane // inferred from electronic annotation	---	1.53983	2.9076	up	NaCl2-24
1607620_at	LOC100250331	NAC domain-containing protein 67	0006351 // transcription, DNA-templated // inferred from electronic annotation /// 0006355 // regulation of transcription, DNA-templated // inferred from electronic annotation /// 0006865 // amino acid transport // inferred from electronic annotation /// 0007275 // multicellular organismal development // inferred from electronic annotation /// 0010260 // organ senescence // inferred from electron…	0005634 // nucleus // inferred from electronic annotation	0003677 // DNA binding // inferred from electronic annotation /// 0003700 // transcription factor activity, sequence-specific DNA binding // inferred from electronic annotation	2.19536	4.58005	up	NaCl2-24
1607658_at	LOC100259354	protein TIC 55, chloroplastic	0045036 // protein targeting to chloroplast // inferred from electronic annotation /// 0055114 // oxidation-reduction process // inferred from electronic annotation	0009941 // chloroplast envelope // inferred from electronic annotation /// 0016020 // membrane // inferred from electronic annotation /// 0016021 // integral component of membrane // inferred from electronic annotation	0010277 // chlorophyllide a oxygenase [overall] activity // inferred from electronic annotation /// 0016491 // oxidoreductase activity // inferred from electronic annotation /// 0046872 // metal ion binding // inferred from electronic annotation /// 0051536 // iron-sulfur cluster binding // inferred from electronic annotation /// 0051537 // 2 iron, 2 sulfur cluster binding // inferred from electr…	2.1233	4.35689	up	NaCl2-24
1607663_at	LOC100258141	serine decarboxylase	0006520 // cellular amino acid metabolic process // inferred from electronic annotation /// 0006580 // ethanolamine metabolic process // inferred from electronic annotation /// 0009793 // embryo development ending in seed dormancy // inferred from electronic annotation /// 0019752 // carboxylic acid metabolic process // inferred from electronic annotation	0005829 // cytosol // inferred from electronic annotation /// 0005886 // plasma membrane // inferred from electronic annotation	0003824 // catalytic activity // inferred from electronic annotation /// 0016829 // lyase activity // inferred from electronic annotation /// 0016831 // carboxy-lyase activity // inferred from electronic annotation /// 0030170 // pyridoxal phosphate binding // inferred from electronic annotation	1.30436	2.46974	up	NaCl2-24
1607681_at	LOC100257925	inorganic phosphate transporter 1-4-like	0006817 // phosphate ion transport // inferred from electronic annotation /// 0055085 // transmembrane transport // inferred from electronic annotation	0016020 // membrane // inferred from electronic annotation /// 0016021 // integral component of membrane // inferred from electronic annotation	0005315 // inorganic phosphate transmembrane transporter activity // inferred from electronic annotation /// 0022857 // transmembrane transporter activity // inferred from electronic annotation	1.91803	3.77907	up	NaCl2-24
1607699_at	LOC100268023	inositol transporter 1	0006810 // transport // inferred from electronic annotation /// 0055085 // transmembrane transport // inferred from electronic annotation	0016020 // membrane // inferred from electronic annotation /// 0016021 // integral component of membrane // inferred from electronic annotation	0005215 // transporter activity // inferred from electronic annotation /// 0022857 // transmembrane transporter activity // inferred from electronic annotation /// 0022891 // substrate-specific transmembrane transporter activity // inferred from electronic annotation	1.48108	2.79158	up	NaCl2-24
1607713_s_at	BIG8.1	serine hydrolase-like	0008152 // metabolic process // inferred from electronic annotation	---	0016787 // hydrolase activity // inferred from electronic annotation	3.89029	14.8284	up	NaCl2-24
1607728_at	LOC100256755	E3 ubiquitin-protein ligase At3g02290	0048573 // photoperiodism, flowering // inferred from electronic annotation	---	0005515 // protein binding // inferred from electronic annotation /// 0008270 // zinc ion binding // inferred from electronic annotation /// 0046872 // metal ion binding // inferred from electronic annotation	2.35587	5.11902	up	NaCl2-24
1607759_at	LOC100257413	V-type proton ATPase subunit B 2	0006810 // transport // inferred from electronic annotation /// 0006811 // ion transport // inferred from electronic annotation /// 0015991 // ATP hydrolysis coupled proton transport // inferred from electronic annotation /// 0015992 // proton transport // inferred from electronic annotation /// 0046034 // ATP metabolic process // inferred from electronic annotation	0033178 // proton-transporting two-sector ATPase complex, catalytic domain // inferred from electronic annotation /// 0033180 // proton-transporting V-type ATPase, V1 domain // inferred from electronic annotation	0005524 // ATP binding // inferred from electronic annotation /// 0016820 // hydrolase activity, acting on acid anhydrides, catalyzing transmembrane movement of substances // inferred from electronic annotation	1.2125	2.3174	up	NaCl2-24
1607779_at	LOC100241091	nudix hydrolase 14, chloroplastic-like	0008152 // metabolic process // inferred from electronic annotation	0009570 // chloroplast stroma // inferred from electronic annotation	0016787 // hydrolase activity // inferred from electronic annotation /// 0019144 // ADP-sugar diphosphatase activity // inferred from electronic annotation /// 0080041 // ADP-ribose pyrophosphohydrolase activity // inferred from electronic annotation /// 0080042 // ADP-glucose pyrophosphohydrolase activity // inferred from electronic annotation	1.45822	2.74768	up	NaCl2-24
1607840_at	LOC100255335	diacylglycerol kinase 1	0007205 // protein kinase C-activating G-protein coupled receptor signaling pathway // inferred from electronic annotation /// 0008152 // metabolic process // inferred from electronic annotation /// 0016310 // phosphorylation // inferred from electronic annotation /// 0035556 // intracellular signal transduction // inferred from electronic annotation	0005622 // intracellular // inferred from electronic annotation /// 0016020 // membrane // inferred from electronic annotation /// 0016021 // integral component of membrane // inferred from electronic annotation	0000166 // nucleotide binding // inferred from electronic annotation /// 0003951 // NAD+ kinase activity // inferred from electronic annotation /// 0004143 // diacylglycerol kinase activity // inferred from electronic annotation /// 0005509 // calcium ion binding // inferred from electronic annotation /// 0005524 // ATP binding // inferred from electronic annotation /// 0016301 // kinase activity…	1.47233	2.7747	up	NaCl2-24
1607867_at	LOC100267404	ALA-interacting subunit 3	---	0016020 // membrane // inferred from electronic annotation /// 0016021 // integral component of membrane // inferred from electronic annotation	---	1.04607	2.06489	up	NaCl2-24
1607889_a_at	LOC100249678	UDP-glucuronic acid decarboxylase 5	0044237 // cellular metabolic process // inferred from electronic annotation	---	0003824 // catalytic activity // inferred from electronic annotation /// 0050662 // coenzyme binding // inferred from electronic annotation	1.67885	3.20172	up	NaCl2-24
1607922_at	LOC100257560	uncharacterized LOC100257560	---	---	0005488 // binding // inferred from electronic annotation	2.18484	4.54677	up	NaCl2-24
1607971_at	LOC100252506	stress enhanced protein 2, chloroplastic	0009765 // photosynthesis, light harvesting // inferred from electronic annotation	0009535 // chloroplast thylakoid membrane // inferred from electronic annotation /// 0016020 // membrane // inferred from electronic annotation /// 0016021 // integral component of membrane // inferred from electronic annotation	0016168 // chlorophyll binding // inferred from electronic annotation	1.77395	3.4199	up	NaCl2-24
1607984_at	---	---	---	---	---	2.81754	7.04958	up	NaCl2-24
1608022_at	LOC100267016 /// NCED1	9-cis-epoxycarotenoid dioxygenase 1	0055114 // oxidation-reduction process // inferred from electronic annotation	---	0051213 // dioxygenase activity // inferred from electronic annotation	4.27858	19.408	up	NaCl2-24
1608026_at	GER7	germin-like protein 7	---	0005576 // extracellular region // inferred from electronic annotation	0030145 // manganese ion binding // inferred from electronic annotation /// 0045735 // nutrient reservoir activity // inferred from electronic annotation /// 0046872 // metal ion binding // inferred from electronic annotation	3.35606	10.2394	up	NaCl2-24
1608039_s_at	LOC100255687	cytokinin riboside 5'-monophosphate phosphoribohydrolase LOG5-like	---	---	---	1.82927	3.55358	up	NaCl2-24
1608041_at	LOC100256941	signal recognition particle receptor subunit alpha homolog	0006605 // protein targeting // inferred from electronic annotation /// 0006614 // SRP-dependent cotranslational protein targeting to membrane // inferred from electronic annotation /// 0006623 // protein targeting to vacuole // inferred from electronic annotation /// 0006810 // transport // inferred from electronic annotation /// 0006886 // intracellular protein transport // inferred from electr…	0005622 // intracellular // inferred from electronic annotation /// 0005783 // endoplasmic reticulum // inferred from electronic annotation /// 0005785 // signal recognition particle receptor complex // inferred from electronic annotation /// 0005786 // signal recognition particle, endoplasmic reticulum targeting // inferred from electronic annotation	0000166 // nucleotide binding // inferred from electronic annotation /// 0003924 // GTPase activity // inferred from electronic annotation /// 0005047 // signal recognition particle binding // inferred from electronic annotation /// 0005525 // GTP binding // inferred from electronic annotation /// 0017111 // nucleoside-triphosphatase activity // inferred from electronic annotation	1.11518	2.16621	up	NaCl2-24
1608050_at	LOC100242324	uncharacterized LOC100242324	---	0016020 // membrane // inferred from electronic annotation /// 0016021 // integral component of membrane // inferred from electronic annotation	---	2.32106	4.99699	up	NaCl2-24
1608103_at	LOC100266523	pto-interacting protein 1	0006468 // protein phosphorylation // inferred from electronic annotation	---	0004672 // protein kinase activity // inferred from electronic annotation /// 0004674 // protein serine/threonine kinase activity // inferred from electronic annotation /// 0005524 // ATP binding // inferred from electronic annotation /// 0016772 // transferase activity, transferring phosphorus-containing groups // inferred from electronic annotation	1.32647	2.50789	up	NaCl2-24
1608104_at	LOC100249896	E3 ubiquitin-protein ligase RGLG1	0009611 // response to wounding // inferred from electronic annotation /// 0009690 // cytokinin metabolic process // inferred from electronic annotation /// 0009867 // jasmonic acid mediated signaling pathway // inferred from electronic annotation /// 0016567 // protein ubiquitination // inferred from electronic annotation /// 0042742 // defense response to bacterium // inferred from electronic a…	---	0004842 // ubiquitin-protein transferase activity // inferred from electronic annotation /// 0005515 // protein binding // inferred from electronic annotation /// 0008270 // zinc ion binding // inferred from electronic annotation /// 0046872 // metal ion binding // inferred from electronic annotation	2.10045	4.28845	up	NaCl2-24
1608105_at	LOC100253308	peptidyl-prolyl cis-trans isomerase FKBP42	0000413 // protein peptidyl-prolyl isomerization // inferred from electronic annotation /// 0006457 // protein folding // inferred from electronic annotation /// 0030244 // cellulose biosynthetic process // inferred from electronic annotation /// 0048193 // Golgi vesicle transport // inferred from electronic annotation /// 0048366 // leaf development // inferred from electronic annotation	0005622 // intracellular // inferred from electronic annotation	0003755 // peptidyl-prolyl cis-trans isomerase activity // inferred from electronic annotation /// 0005515 // protein binding // inferred from electronic annotation /// 0005516 // calmodulin binding // inferred from electronic annotation	1.03185	2.04464	up	NaCl2-24
1608125_at	LOC100247438	ultraviolet-B receptor UVR8	---	---	0008536 // Ran GTPase binding // inferred from electronic annotation	2.07388	4.21018	up	NaCl2-24
1608145_at	LOC100249147	nicotinate phosphoribosyltransferase	0009435 // NAD biosynthetic process // inferred from electronic annotation /// 0019358 // nicotinate nucleotide salvage // inferred from electronic annotation	---	0004514 // nicotinate-nucleotide diphosphorylase (carboxylating) activity // inferred from electronic annotation /// 0004516 // nicotinate phosphoribosyltransferase activity // inferred from electronic annotation	3.02117	8.11823	up	NaCl2-24
1608169_at	LOC100244143	iron-sulfur assembly protein IscA-like 2, mitochondrial	---	---	---	1.50343	2.83516	up	NaCl2-24
1608172_at	SIUP1	stress induced protein	---	---	---	1.0257	2.03595	up	NaCl2-24
1608189_s_at	LOC100247958	protein phosphatase 2C 37-like	0006470 // protein dephosphorylation // inferred from electronic annotation /// 0009738 // abscisic acid-activated signaling pathway // inferred from electronic annotation /// 0009788 // negative regulation of abscisic acid-activated signaling pathway // inferred from electronic annotation /// 0010119 // regulation of stomatal movement // inferred from electronic annotation /// 0010360 // negativ…	0005634 // nucleus // inferred from electronic annotation /// 0005829 // cytosol // inferred from electronic annotation	0003824 // catalytic activity // inferred from electronic annotation /// 0004721 // phosphoprotein phosphatase activity // inferred from electronic annotation /// 0004722 // protein serine/threonine phosphatase activity // inferred from electronic annotation /// 0005515 // protein binding // inferred from electronic annotation /// 0016787 // hydrolase activity // inferred from electronic annotati…	1.41849	2.67306	up	NaCl2-24
1608196_at	---	---	---	---	---	2.85665	7.2433	up	NaCl2-24
1608215_s_at	LOC100250736	beta-1,3-galactosyltransferase 7	0006486 // protein glycosylation // inferred from electronic annotation	0005794 // Golgi apparatus // inferred from electronic annotation /// 0016020 // membrane // inferred from electronic annotation /// 0016021 // integral component of membrane // inferred from electronic annotation	0008378 // galactosyltransferase activity // inferred from electronic annotation /// 0016740 // transferase activity // inferred from electronic annotation /// 0016757 // transferase activity, transferring glycosyl groups // inferred from electronic annotation	2.57241	5.94804	up	NaCl2-24
1608229_s_at	LOC100244167	galactinol synthase 2	0006012 // galactose metabolic process // inferred from electronic annotation	---	0016740 // transferase activity // inferred from electronic annotation /// 0016757 // transferase activity, transferring glycosyl groups // inferred from electronic annotation /// 0047216 // inositol 3-alpha-galactosyltransferase activity // inferred from electronic annotation	1.42088	2.67749	up	NaCl2-24
1608253_at	LOC100255251	probable protein phosphatase 2C 24	0006470 // protein dephosphorylation // inferred from electronic annotation	---	0003824 // catalytic activity // inferred from electronic annotation /// 0004721 // phosphoprotein phosphatase activity // inferred from electronic annotation /// 0004722 // protein serine/threonine phosphatase activity // inferred from electronic annotation /// 0016787 // hydrolase activity // inferred from electronic annotation /// 0043169 // cation binding // inferred from electronic annotatio…	4.05492	16.6209	up	NaCl2-24
1608260_at	LOC100251558	probable glutathione S-transferase	---	---	0005515 // protein binding // inferred from electronic annotation	2.58747	6.01043	up	NaCl2-24
1608328_s_at	LOC100257331	ocs element-binding factor 1	0006355 // regulation of transcription, DNA-templated // inferred from electronic annotation	---	0003700 // transcription factor activity, sequence-specific DNA binding // inferred from electronic annotation /// 0043565 // sequence-specific DNA binding // inferred from electronic annotation	1.46236	2.75559	up	NaCl2-24
1608361_at	LOC100264929	uncharacterized LOC100264929	0015996 // chlorophyll catabolic process // inferred from electronic annotation	0009535 // chloroplast thylakoid membrane // inferred from electronic annotation /// 0016020 // membrane // inferred from electronic annotation /// 0016021 // integral component of membrane // inferred from electronic annotation	0005515 // protein binding // inferred from electronic annotation	1.21844	2.32694	up	NaCl2-24
1608365_at	LOC100265818	syntaxin-121	0006886 // intracellular protein transport // inferred from electronic annotation /// 0016192 // vesicle-mediated transport // inferred from electronic annotation /// 0061025 // membrane fusion // inferred from electronic annotation	0005622 // intracellular // inferred from electronic annotation /// 0016020 // membrane // inferred from electronic annotation /// 0016021 // integral component of membrane // inferred from electronic annotation	0005484 // SNAP receptor activity // inferred from electronic annotation /// 0005515 // protein binding // inferred from electronic annotation	1.157	2.22993	up	NaCl2-24
1608379_at	LOC100253831 /// LOC100854106	flavanone 3-dioxygenase-like	0055114 // oxidation-reduction process // inferred from electronic annotation	---	0016491 // oxidoreductase activity // inferred from electronic annotation /// 0016706 // oxidoreductase activity, acting on paired donors, with incorporation or reduction of molecular oxygen, 2-oxoglutarate as one donor, and incorporation of one atom each of oxygen into both donors // inferred from electronic annotation /// 0046872 // metal ion binding // inferred from electronic annotation	1.60624	3.04456	up	NaCl2-24
1608381_at	LOC100244058	uncharacterized LOC100244058	---	---	---	4.421	21.4217	up	NaCl2-24
1608399_at	LOC100258980	triacylglycerol lipase SDP1-like	0006629 // lipid metabolic process // inferred from electronic annotation /// 0008152 // metabolic process // inferred from electronic annotation	---	0004806 // triglyceride lipase activity // inferred from electronic annotation /// 0016787 // hydrolase activity // inferred from electronic annotation	2.03655	4.10264	up	NaCl2-24
1608412_at	LOC100242603	defensin Ec-AMP-D2	0006952 // defense response // inferred from electronic annotation /// 0031640 // killing of cells of other organism // inferred from electronic annotation /// 0050832 // defense response to fungus // inferred from electronic annotation	---	---	1.89108	3.70913	up	NaCl2-24
1608448_at	LOC100267648	endoplasmin homolog	0006094 // gluconeogenesis // inferred from electronic annotation /// 0006096 // glycolytic process // inferred from electronic annotation /// 0006457 // protein folding // inferred from electronic annotation /// 0006499 // N-terminal protein myristoylation // inferred from electronic annotation /// 0006833 // water transport // inferred from electronic annotation /// 0006950 // response to stres…	0005634 // nucleus // inferred from electronic annotation /// 0005739 // mitochondrion // inferred from electronic annotation /// 0005773 // vacuole // inferred from electronic annotation /// 0005774 // vacuolar membrane // inferred from electronic annotation /// 0005783 // endoplasmic reticulum // inferred from electronic annotation /// 0005886 // plasma membrane // inferred from electronic anno…	0005524 // ATP binding // inferred from electronic annotation /// 0051082 // unfolded protein binding // inferred from electronic annotation	1.98857	3.96844	up	NaCl2-24
1608470_at	LOC100247150 /// LOC100252264	protein ZINC INDUCED FACILITATOR-LIKE 1 /// protein ZINC INDUCED FACILITATOR-LIKE 1	0055085 // transmembrane transport // inferred from electronic annotation	0016020 // membrane // inferred from electronic annotation /// 0016021 // integral component of membrane // inferred from electronic annotation	---	1.24595	2.37174	up	NaCl2-24
1608483_at	LOC100263292	anamorsin homolog	0006915 // apoptotic process // inferred from electronic annotation /// 0008152 // metabolic process // inferred from electronic annotation /// 0016226 // iron-sulfur cluster assembly // inferred from electronic annotation /// 0032259 // methylation // inferred from electronic annotation /// 0043066 // negative regulation of apoptotic process // inferred from electronic annotation	0005737 // cytoplasm // inferred from electronic annotation /// 0005739 // mitochondrion // inferred from electronic annotation /// 0005758 // mitochondrial intermembrane space // inferred from electronic annotation	0008168 // methyltransferase activity // inferred from electronic annotation /// 0009055 // electron carrier activity // inferred from electronic annotation /// 0046872 // metal ion binding // inferred from electronic annotation /// 0051536 // iron-sulfur cluster binding // inferred from electronic annotation /// 0051537 // 2 iron, 2 sulfur cluster binding // inferred from electronic annotation	2.59291	6.03315	up	NaCl2-24
1608530_at	LOC100265997	uncharacterized LOC100265997	---	---	---	2.61312	6.11824	up	NaCl2-24
1608558_s_at	LOC100259666	hydrophobic protein LTI6A	0009409 // response to cold // inferred from electronic annotation	0016020 // membrane // inferred from electronic annotation /// 0016021 // integral component of membrane // inferred from electronic annotation	---	1.59897	3.02927	up	NaCl2-24
1608566_s_at	LOC100258716	uncharacterized LOC100258716	0030001 // metal ion transport // inferred from electronic annotation	---	0046872 // metal ion binding // inferred from electronic annotation	1.50355	2.8354	up	NaCl2-24
1608579_at	LOC100245274	cinnamate beta-D-glucosyltransferase-like	0008152 // metabolic process // inferred from electronic annotation	---	0016740 // transferase activity // inferred from electronic annotation /// 0016757 // transferase activity, transferring glycosyl groups // inferred from electronic annotation /// 0016758 // transferase activity, transferring hexosyl groups // inferred from electronic annotation	1.43718	2.70791	up	NaCl2-24
1608623_s_at	LOC100257555	amino acid permease 6	---	0016020 // membrane // inferred from electronic annotation /// 0016021 // integral component of membrane // inferred from electronic annotation	---	2.02771	4.07758	up	NaCl2-24
1608633_s_at	HIR /// LOC100249283 /// LOC100253479	hypersensitive-induced response protein-like /// uncharacterized protein At2g23090 /// hypersensitive-induced response protein 2	---	0005773 // vacuole // inferred from electronic annotation /// 0005774 // vacuolar membrane // inferred from electronic annotation /// 0009506 // plasmodesma // inferred from electronic annotation /// 0009507 // chloroplast // inferred from electronic annotation /// 0016020 // membrane // inferred from electronic annotation	0005515 // protein binding // inferred from electronic annotation /// 0043424 // protein histidine kinase binding // inferred from electronic annotation	1.08543	2.12201	up	NaCl2-24
1608666_s_at	LOC100258453	UDP-galactose transporter 3-like	0006810 // transport // inferred from electronic annotation /// 0055085 // transmembrane transport // inferred from electronic annotation	0016020 // membrane // inferred from electronic annotation /// 0016021 // integral component of membrane // inferred from electronic annotation	---	1.17809	2.26276	up	NaCl2-24
1608688_s_at	LOC100261500	SPX domain-containing membrane protein At4g22990	0055085 // transmembrane transport // inferred from electronic annotation	0016020 // membrane // inferred from electronic annotation /// 0016021 // integral component of membrane // inferred from electronic annotation	---	1.96345	3.89994	up	NaCl2-24
1608695_s_at	LOC100255331	cell number regulator 6	---	---	---	1.33433	2.52158	up	NaCl2-24
1608762_at	LOC100256486	heat stress transcription factor B-2b	0006355 // regulation of transcription, DNA-templated // inferred from electronic annotation /// 0009408 // response to heat // inferred from electronic annotation /// 0009644 // response to high light intensity // inferred from electronic annotation /// 0009966 // regulation of signal transduction // inferred from electronic annotation /// 0042542 // response to hydrogen peroxide // inferred fro…	0005634 // nucleus // inferred from electronic annotation	0003677 // DNA binding // inferred from electronic annotation /// 0003700 // transcription factor activity, sequence-specific DNA binding // inferred from electronic annotation /// 0004864 // protein phosphatase inhibitor activity // inferred from electronic annotation /// 0043565 // sequence-specific DNA binding // inferred from electronic annotation	1.40358	2.64557	up	NaCl2-24
1608771_x_at	---	---	---	---	---	2.81735	7.04866	up	NaCl2-24
1608796_s_at	LOC100244413 /// LOC100259788	cysteine-rich and transmembrane domain-containing protein A-like /// cysteine-rich and transmembrane domain-containing protein A-like	---	---	---	1.9194	3.78266	up	NaCl2-24
1608802_s_at	LOC100268002	glutathione S-transferase omega-like 2	---	---	0005515 // protein binding // inferred from electronic annotation	2.78818	6.90756	up	NaCl2-24
1608819_at	LOC100266805	nucleolin-like	---	---	0000166 // nucleotide binding // inferred from electronic annotation /// 0003676 // nucleic acid binding // inferred from electronic annotation	1.00513	2.00712	up	NaCl2-24
1608860_at	LOC100241980	uncharacterized LOC100241980	---	---	---	1.02417	2.03378	up	NaCl2-24
1608863_s_at	LOC100248010	katanin p60 ATPase-containing subunit A1	0009058 // biosynthetic process // inferred from electronic annotation	0005829 // cytosol // inferred from electronic annotation	0003824 // catalytic activity // inferred from electronic annotation /// 0008483 // transaminase activity // inferred from electronic annotation /// 0016740 // transferase activity // inferred from electronic annotation /// 0030170 // pyridoxal phosphate binding // inferred from electronic annotation	1.99661	3.9906	up	NaCl2-24
1608878_s_at	LOC100244761	protein LURP-one-related 10	---	---	---	1.4011	2.64103	up	NaCl2-24
1608883_at	LOC100243946	ATP-dependent 6-phosphofructokinase 3-like	0006002 // fructose 6-phosphate metabolic process // inferred from electronic annotation /// 0006096 // glycolytic process // inferred from electronic annotation /// 0008152 // metabolic process // inferred from electronic annotation /// 0016310 // phosphorylation // inferred from electronic annotation /// 0061615 // glycolytic process through fructose-6-phosphate // inferred from electronic anno…	0005737 // cytoplasm // inferred from electronic annotation /// 0005945 // 6-phosphofructokinase complex // inferred from electronic annotation	0000166 // nucleotide binding // inferred from electronic annotation /// 0003824 // catalytic activity // inferred from electronic annotation /// 0003872 // 6-phosphofructokinase activity // inferred from electronic annotation /// 0005524 // ATP binding // inferred from electronic annotation /// 0016301 // kinase activity // inferred from electronic annotation /// 0016740 // transferase activity …	1.66764	3.17694	up	NaCl2-24
1608930_at	LOC100247676 /// LOC100255699 /// LOC100262628	esterase /// esterase-like /// uncharacterized LOC100262628 /// esterase-like	0006629 // lipid metabolic process // inferred from electronic annotation /// 0008152 // metabolic process // inferred from electronic annotation	---	0016787 // hydrolase activity // inferred from electronic annotation /// 0016788 // hydrolase activity, acting on ester bonds // inferred from electronic annotation	3.09926	8.56981	up	NaCl2-24
1608931_at	LOC100242339	L-aspartate oxidase, chloroplastic	0009435 // NAD biosynthetic process // inferred from electronic annotation /// 0019363 // pyridine nucleotide biosynthetic process // inferred from electronic annotation /// 0055114 // oxidation-reduction process // inferred from electronic annotation	0005737 // cytoplasm // inferred from electronic annotation /// 0009507 // chloroplast // inferred from electronic annotation	0008734 // L-aspartate oxidase activity // inferred from electronic annotation /// 0009055 // electron carrier activity // inferred from electronic annotation /// 0016491 // oxidoreductase activity // inferred from electronic annotation /// 0044318 // L-aspartate:fumarate oxidoreductase activity // inferred from electronic annotation	1.59249	3.0157	up	NaCl2-24
1608940_at	LOC100242738	proline transporter 2-like	---	0016020 // membrane // inferred from electronic annotation /// 0016021 // integral component of membrane // inferred from electronic annotation	---	1.35271	2.55392	up	NaCl2-24
1608941_at	LOC100854478	uncharacterized LOC100854478	---	---	---	1.49565	2.8199	up	NaCl2-24
1608948_at	LOC100245327	polyadenylate-binding protein-interacting protein 12	---	---	0000166 // nucleotide binding // inferred from electronic annotation /// 0003676 // nucleic acid binding // inferred from electronic annotation	1.06308	2.08939	up	NaCl2-24
1608961_at	LOC100245515	ethylene-responsive transcription factor RAP2-4	0006351 // transcription, DNA-templated // inferred from electronic annotation /// 0006355 // regulation of transcription, DNA-templated // inferred from electronic annotation	0005634 // nucleus // inferred from electronic annotation	0003677 // DNA binding // inferred from electronic annotation /// 0003700 // transcription factor activity, sequence-specific DNA binding // inferred from electronic annotation	1.10958	2.15783	up	NaCl2-24
1608966_at	LOC100256404	E3 ubiquitin-protein ligase RING1	---	---	---	1.33105	2.51586	up	NaCl2-24
1608991_at	LOC100255967	probable plastidic glucose transporter 2	0006810 // transport // inferred from electronic annotation /// 0034219 // carbohydrate transmembrane transport // inferred from electronic annotation /// 0055085 // transmembrane transport // inferred from electronic annotation	0016020 // membrane // inferred from electronic annotation /// 0016021 // integral component of membrane // inferred from electronic annotation	0005215 // transporter activity // inferred from electronic annotation /// 0005351 // sugar:proton symporter activity // inferred from electronic annotation /// 0015144 // carbohydrate transmembrane transporter activity // inferred from electronic annotation /// 0022857 // transmembrane transporter activity // inferred from electronic annotation /// 0022891 // substrate-specific transmembrane tra…	1.86313	3.63795	up	NaCl2-24
1608995_at	AGA	alpha-galactosidase	0008152 // metabolic process // inferred from electronic annotation /// 0034484 // raffinose catabolic process // inferred from electronic annotation	0009506 // plasmodesma // inferred from electronic annotation	0003824 // catalytic activity // inferred from electronic annotation /// 0004553 // hydrolase activity, hydrolyzing O-glycosyl compounds // inferred from electronic annotation /// 0052692 // raffinose alpha-galactosidase activity // inferred from electronic annotation	2.40198	5.28529	up	NaCl2-24
1609021_at	LOC100260318	transcription factor MYB59	---	---	0003677 // DNA binding // inferred from electronic annotation /// 0003682 // chromatin binding // inferred from electronic annotation	1.02037	2.02844	up	NaCl2-24
1609060_s_at	LOC100267123	FK506-binding protein 4	0030001 // metal ion transport // inferred from electronic annotation	---	0046872 // metal ion binding // inferred from electronic annotation	2.11849	4.3424	up	NaCl2-24
1609068_at	LOC100255095	uncharacterized LOC100255095	---	---	---	1.0231	2.03229	up	NaCl2-24
1609107_at	LOC100258264	zinc finger protein ZAT10	---	---	0003676 // nucleic acid binding // inferred from electronic annotation /// 0046872 // metal ion binding // inferred from electronic annotation	2.36045	5.1353	up	NaCl2-24
1609113_s_at	LOC100266637	---	---	0016020 // membrane // inferred from electronic annotation /// 0016021 // integral component of membrane // inferred from electronic annotation	---	2.89486	7.43774	up	NaCl2-24
1609140_at	LOC100244170	alanine--tRNA ligase, cytoplasmic	0006419 // alanyl-tRNA aminoacylation // inferred from electronic annotation /// 0043039 // tRNA aminoacylation // inferred from electronic annotation	0005737 // cytoplasm // inferred from electronic annotation	0000166 // nucleotide binding // inferred from electronic annotation /// 0003676 // nucleic acid binding // inferred from electronic annotation /// 0004813 // alanine-tRNA ligase activity // inferred from electronic annotation /// 0005524 // ATP binding // inferred from electronic annotation /// 0016876 // ligase activity, forming aminoacyl-tRNA and related compounds // inferred from electronic a…	1.26316	2.4002	up	NaCl2-24
1609151_at	LOC100241384	external alternative NAD(P)H-ubiquinone oxidoreductase B2, mitochondrial	---	---	---	2.91896	7.563	up	NaCl2-24
1609153_at	LOC100258310	malonate--CoA ligase	0008152 // metabolic process // inferred from electronic annotation /// 0090410 // malonate catabolic process // inferred from electronic annotation	0005634 // nucleus // inferred from electronic annotation /// 0005829 // cytosol // inferred from electronic annotation /// 0016020 // membrane // inferred from electronic annotation	0003824 // catalytic activity // inferred from electronic annotation /// 0016208 // AMP binding // inferred from electronic annotation /// 0090409 // malonyl-CoA synthetase activity // inferred from electronic annotation	2.50284	5.66798	up	NaCl2-24
1609171_at	LOC100251782	scarecrow-like protein 14	0006351 // transcription, DNA-templated // inferred from electronic annotation /// 0006355 // regulation of transcription, DNA-templated // inferred from electronic annotation	---	---	2.17162	4.5053	up	NaCl2-24
1609172_at	LOC100243607	NAC domain-containing protein 72	0006351 // transcription, DNA-templated // inferred from electronic annotation /// 0006355 // regulation of transcription, DNA-templated // inferred from electronic annotation	0005634 // nucleus // inferred from electronic annotation	0003677 // DNA binding // inferred from electronic annotation	3.81351	14.0598	up	NaCl2-24
1609181_at	LOC100249006 /// LOC100254111	protein YLS2 /// protein YLS2 /// protein YLS2-like	0009058 // biosynthetic process // inferred from electronic annotation	0016020 // membrane // inferred from electronic annotation /// 0016021 // integral component of membrane // inferred from electronic annotation	0016844 // strictosidine synthase activity // inferred from electronic annotation	1.46645	2.76342	up	NaCl2-24
1609198_at	---	---	---	---	---	2.43341	5.40167	up	NaCl2-24
1609218_at	LOC100854891	uncharacterized LOC100854891	---	---	---	1.98702	3.96418	up	NaCl2-24
1609226_at	LOC100259611	calnexin homolog	0006457 // protein folding // inferred from electronic annotation	0005783 // endoplasmic reticulum // inferred from electronic annotation /// 0016020 // membrane // inferred from electronic annotation /// 0016021 // integral component of membrane // inferred from electronic annotation	0005509 // calcium ion binding // inferred from electronic annotation /// 0005515 // protein binding // inferred from electronic annotation /// 0051082 // unfolded protein binding // inferred from electronic annotation	1.14605	2.21308	up	NaCl2-24
1609232_at	LOC100257394	haloacid dehalogenase-like hydrolase domain-containing protein Sgpp /// phosphatase YqaB-like	0008152 // metabolic process // inferred from electronic annotation	---	0016787 // hydrolase activity // inferred from electronic annotation	1.33193	2.5174	up	NaCl2-24
1609234_at	LOC100266870	polyphenol oxidase, chloroplastic-like	0055114 // oxidation-reduction process // inferred from electronic annotation	---	0004097 // catechol oxidase activity // inferred from electronic annotation	3.54857	11.7011	up	NaCl2-24
1609257_at	LOC100251924	uncharacterized LOC100251924	---	---	---	1.91345	3.76708	up	NaCl2-24
1609258_at	LOC100249520	copper amine oxidase 1	0009308 // amine metabolic process // inferred from electronic annotation /// 0055114 // oxidation-reduction process // inferred from electronic annotation	---	0005507 // copper ion binding // inferred from electronic annotation /// 0008131 // primary amine oxidase activity // inferred from electronic annotation /// 0016491 // oxidoreductase activity // inferred from electronic annotation /// 0046872 // metal ion binding // inferred from electronic annotation /// 0048038 // quinone binding // inferred from electronic annotation	1.52052	2.86895	up	NaCl2-24
1609295_at	LOC100245524	homeobox-leucine zipper protein ATHB-12	0006351 // transcription, DNA-templated // inferred from electronic annotation /// 0006355 // regulation of transcription, DNA-templated // inferred from electronic annotation	0005634 // nucleus // inferred from electronic annotation	0000976 // transcription regulatory region sequence-specific DNA binding // inferred from electronic annotation /// 0003677 // DNA binding // inferred from electronic annotation /// 0003700 // transcription factor activity, sequence-specific DNA binding // inferred from electronic annotation /// 0043565 // sequence-specific DNA binding // inferred from electronic annotation	3.94869	15.4409	up	NaCl2-24
1609321_at	LOC100241916 /// LOC100854817	peroxidase 12	0006979 // response to oxidative stress // inferred from electronic annotation /// 0010075 // regulation of meristem growth // inferred from electronic annotation /// 0042744 // hydrogen peroxide catabolic process // inferred from electronic annotation /// 0048653 // anther development // inferred from electronic annotation /// 0055114 // oxidation-reduction process // inferred from electronic an…	0005576 // extracellular region // inferred from electronic annotation /// 0005618 // cell wall // inferred from electronic annotation /// 0005773 // vacuole // inferred from electronic annotation /// 0009505 // plant-type cell wall // inferred from electronic annotation /// 0009506 // plasmodesma // inferred from electronic annotation /// 0016020 // membrane // inferred from electronic annotation	0004601 // peroxidase activity // inferred from electronic annotation /// 0016491 // oxidoreductase activity // inferred from electronic annotation /// 0020037 // heme binding // inferred from electronic annotation /// 0046872 // metal ion binding // inferred from electronic annotation	1.12364	2.17896	up	NaCl2-24
1609370_at	LOC100252511	proton-coupled amino acid transporter 3	0003333 // amino acid transmembrane transport // inferred from electronic annotation /// 0006865 // amino acid transport // inferred from electronic annotation	0016020 // membrane // inferred from electronic annotation /// 0016021 // integral component of membrane // inferred from electronic annotation	0015171 // amino acid transmembrane transporter activity // inferred from electronic annotation	1.07703	2.10969	up	NaCl2-24
1609402_at	LOC100267606	sucrose synthase 2	0001666 // response to hypoxia // inferred from electronic annotation /// 0005982 // starch metabolic process // inferred from electronic annotation /// 0005985 // sucrose metabolic process // inferred from electronic annotation /// 0009058 // biosynthetic process // inferred from electronic annotation /// 0010431 // seed maturation // inferred from electronic annotation /// 0019375 // galactolip…	---	0016157 // sucrose synthase activity // inferred from electronic annotation /// 0016740 // transferase activity // inferred from electronic annotation /// 0016757 // transferase activity, transferring glycosyl groups // inferred from electronic annotation	1.20931	2.31227	up	NaCl2-24
1609405_at	LOC100254860	solute carrier family 25 member 44	0006810 // transport // inferred from electronic annotation /// 0006839 // mitochondrial transport // inferred from electronic annotation /// 0055085 // transmembrane transport // inferred from electronic annotation	0005739 // mitochondrion // inferred from electronic annotation /// 0005743 // mitochondrial inner membrane // inferred from electronic annotation /// 0016020 // membrane // inferred from electronic annotation /// 0016021 // integral component of membrane // inferred from electronic annotation	---	1.95532	3.87803	up	NaCl2-24
1609447_at	LOC100262687	uncharacterized LOC100262687	---	0009535 // chloroplast thylakoid membrane // inferred from electronic annotation /// 0016020 // membrane // inferred from electronic annotation /// 0016021 // integral component of membrane // inferred from electronic annotation	---	4.02338	16.2614	up	NaCl2-24
1609451_at	LOC100265442	pheophytinase, chloroplastic	0015996 // chlorophyll catabolic process // inferred from electronic annotation	0009507 // chloroplast // inferred from electronic annotation	0005515 // protein binding // inferred from electronic annotation /// 0016787 // hydrolase activity // inferred from electronic annotation /// 0080124 // pheophytinase activity // inferred from electronic annotation	1.76205	3.3918	up	NaCl2-24
1609487_at	LOC100246811	UDP-arabinopyranose mutase 1	0030244 // cellulose biosynthetic process // inferred from electronic annotation /// 0033356 // UDP-L-arabinose metabolic process // inferred from electronic annotation /// 0071555 // cell wall organization // inferred from electronic annotation	0005618 // cell wall // inferred from electronic annotation /// 0005794 // Golgi apparatus // inferred from electronic annotation /// 0005829 // cytosol // inferred from electronic annotation /// 0009506 // plasmodesma // inferred from electronic annotation /// 0016020 // membrane // inferred from electronic annotation /// 0030054 // cell junction // inferred from electronic annotation	0008466 // glycogenin glucosyltransferase activity // inferred from electronic annotation /// 0016758 // transferase activity, transferring hexosyl groups // inferred from electronic annotation /// 0016866 // intramolecular transferase activity // inferred from electronic annotation /// 0052691 // UDP-arabinopyranose mutase activity // inferred from electronic annotation	1.00461	2.0064	up	NaCl2-24
1609491_at	LOC100260662	carboxyl-terminal-processing peptidase 3, chloroplastic	0006508 // proteolysis // inferred from electronic annotation /// 0015996 // chlorophyll catabolic process // inferred from electronic annotation /// 0035556 // intracellular signal transduction // inferred from electronic annotation	0009543 // chloroplast thylakoid lumen // inferred from electronic annotation /// 0016020 // membrane // inferred from electronic annotation	0005515 // protein binding // inferred from electronic annotation /// 0008236 // serine-type peptidase activity // inferred from electronic annotation	2.10618	4.30551	up	NaCl2-24
1609503_at	LOC100267009	uncharacterized LOC100267009	---	0005886 // plasma membrane // inferred from electronic annotation	---	1.80714	3.49947	up	NaCl2-24
1609527_at	LOC100246030 /// LOC100257953	probable cyclic nucleotide-gated ion channel 20, chloroplastic /// probable cyclic nucleotide-gated ion channel 20, chloroplastic	---	---	---	1.61134	3.05536	up	NaCl2-24
1609567_at	LOC100241045	nitronate monooxygenase	0008152 // metabolic process // inferred from electronic annotation /// 0046482 // para-aminobenzoic acid metabolic process // inferred from electronic annotation /// 0055114 // oxidation-reduction process // inferred from electronic annotation	0005829 // cytosol // inferred from electronic annotation	0003824 // catalytic activity // inferred from electronic annotation /// 0003938 // IMP dehydrogenase activity // inferred from electronic annotation /// 0016491 // oxidoreductase activity // inferred from electronic annotation /// 0018580 // nitronate monooxygenase activity // inferred from electronic annotation	1.81504	3.51869	up	NaCl2-24
1609584_at	LOC100250944 /// LOC100259358	cytochrome P450 81E8 /// cytochrome P450 81E8-like /// cytochrome P450 81E8-like	0055114 // oxidation-reduction process // inferred from electronic annotation	---	0005506 // iron ion binding // inferred from electronic annotation /// 0009055 // electron carrier activity // inferred from electronic annotation /// 0016705 // oxidoreductase activity, acting on paired donors, with incorporation or reduction of molecular oxygen // inferred from electronic annotation /// 0020037 // heme binding // inferred from electronic annotation	1.01829	2.02552	up	NaCl2-24
1609629_at	LOC100250476	ethylene-responsive transcription factor ERF113	0006351 // transcription, DNA-templated // inferred from electronic annotation /// 0006355 // regulation of transcription, DNA-templated // inferred from electronic annotation /// 0009407 // toxin catabolic process // inferred from electronic annotation /// 0009651 // response to salt stress // inferred from electronic annotation /// 0010260 // organ senescence // inferred from electronic annotat…	0005634 // nucleus // inferred from electronic annotation	0003677 // DNA binding // inferred from electronic annotation /// 0003700 // transcription factor activity, sequence-specific DNA binding // inferred from electronic annotation	1.37009	2.58488	up	NaCl2-24
1609654_at	LOC100259774	probable phospholipid hydroperoxide glutathione peroxidase	0006333 // chromatin assembly or disassembly // inferred from electronic annotation /// 0006979 // response to oxidative stress // inferred from electronic annotation /// 0007623 // circadian rhythm // inferred from electronic annotation /// 0009407 // toxin catabolic process // inferred from electronic annotation /// 0055114 // oxidation-reduction process // inferred from electronic annotation	0005829 // cytosol // inferred from electronic annotation /// 0005886 // plasma membrane // inferred from electronic annotation /// 0009507 // chloroplast // inferred from electronic annotation /// 0048046 // apoplast // inferred from electronic annotation	0004601 // peroxidase activity // inferred from electronic annotation /// 0004602 // glutathione peroxidase activity // inferred from electronic annotation /// 0016491 // oxidoreductase activity // inferred from electronic annotation	1.1105	2.1592	up	NaCl2-24
1609662_at	LOC100253954	scarecrow-like protein 1	0006351 // transcription, DNA-templated // inferred from electronic annotation /// 0006355 // regulation of transcription, DNA-templated // inferred from electronic annotation	---	0003700 // transcription factor activity, sequence-specific DNA binding // inferred from electronic annotation	1.06619	2.09389	up	NaCl2-24
1609670_at	LOC100253141	uncharacterized LOC100253141	---	---	---	2.35042	5.09974	up	NaCl2-24
1609681_at	LOC100257895	uncharacterized LOC100257895	0046777 // protein autophosphorylation // inferred from electronic annotation	---	0004674 // protein serine/threonine kinase activity // inferred from electronic annotation /// 0005515 // protein binding // inferred from electronic annotation	1.64479	3.12702	up	NaCl2-24
1609699_at	LOC100241045	nitronate monooxygenase	0008152 // metabolic process // inferred from electronic annotation /// 0046482 // para-aminobenzoic acid metabolic process // inferred from electronic annotation /// 0055114 // oxidation-reduction process // inferred from electronic annotation	0005829 // cytosol // inferred from electronic annotation	0003824 // catalytic activity // inferred from electronic annotation /// 0003938 // IMP dehydrogenase activity // inferred from electronic annotation /// 0016491 // oxidoreductase activity // inferred from electronic annotation /// 0018580 // nitronate monooxygenase activity // inferred from electronic annotation	1.68269	3.21026	up	NaCl2-24
1609712_at	LOC100263428	cytochrome P450 71A1-like	0055114 // oxidation-reduction process // inferred from electronic annotation	0016020 // membrane // inferred from electronic annotation /// 0016021 // integral component of membrane // inferred from electronic annotation	0004497 // monooxygenase activity // inferred from electronic annotation /// 0005506 // iron ion binding // inferred from electronic annotation /// 0009055 // electron carrier activity // inferred from electronic annotation /// 0016491 // oxidoreductase activity // inferred from electronic annotation /// 0016705 // oxidoreductase activity, acting on paired donors, with incorporation or reduction …	1.20468	2.30486	up	NaCl2-24
1609744_at	AAT /// LOC100240811	uncharacterized protein YIR042C /// uncharacterized protein YIR042C	0008152 // metabolic process // inferred from electronic annotation	---	0008080 // N-acetyltransferase activity // inferred from electronic annotation /// 0016740 // transferase activity // inferred from electronic annotation	1.55439	2.93709	up	NaCl2-24
1609766_at	LOC100255070	aspartic proteinase-like protein 2	0006508 // proteolysis // inferred from electronic annotation	---	0004190 // aspartic-type endopeptidase activity // inferred from electronic annotation	1.62722	3.08916	up	NaCl2-24
1609774_s_at	LOC100258211	ras-related protein Rab5-like	0006886 // intracellular protein transport // inferred from electronic annotation /// 0006913 // nucleocytoplasmic transport // inferred from electronic annotation /// 0007165 // signal transduction // inferred from electronic annotation /// 0007264 // small GTPase mediated signal transduction // inferred from electronic annotation /// 0015031 // protein transport // inferred from electronic anno…	0005622 // intracellular // inferred from electronic annotation /// 0016020 // membrane // inferred from electronic annotation	0000166 // nucleotide binding // inferred from electronic annotation /// 0003924 // GTPase activity // inferred from electronic annotation /// 0005525 // GTP binding // inferred from electronic annotation	1.07029	2.09985	up	NaCl2-24
1609818_at	LOC100263193	inactive beta-amylase 9	0000272 // polysaccharide catabolic process // inferred from electronic annotation /// 0005975 // carbohydrate metabolic process // inferred from electronic annotation	---	0003824 // catalytic activity // inferred from electronic annotation /// 0016161 // beta-amylase activity // inferred from electronic annotation /// 0043169 // cation binding // inferred from electronic annotation	1.01488	2.02074	up	NaCl2-24
1609828_at	LOC100255700	auxin-induced protein X10A	0009733 // response to auxin // inferred from electronic annotation	---	---	1.43729	2.70811	up	NaCl2-24
1609837_s_at	LOC100258413	heat stress transcription factor A-4a	0006355 // regulation of transcription, DNA-templated // inferred from electronic annotation /// 0009408 // response to heat // inferred from electronic annotation	0005634 // nucleus // inferred from electronic annotation	0003677 // DNA binding // inferred from electronic annotation /// 0003700 // transcription factor activity, sequence-specific DNA binding // inferred from electronic annotation /// 0043565 // sequence-specific DNA binding // inferred from electronic annotation	1.18696	2.27672	up	NaCl2-24
1609867_s_at	LOC100261521	uncharacterized LOC100261521	0008152 // metabolic process // inferred from electronic annotation /// 0015996 // chlorophyll catabolic process // inferred from electronic annotation	---	0003824 // catalytic activity // inferred from electronic annotation /// 0016787 // hydrolase activity // inferred from electronic annotation	2.17029	4.50115	up	NaCl2-24
1609872_at	LOC100258467	probable protein phosphatase 2C 44	0006470 // protein dephosphorylation // inferred from electronic annotation /// 0008152 // metabolic process // inferred from electronic annotation	---	0003824 // catalytic activity // inferred from electronic annotation /// 0004722 // protein serine/threonine phosphatase activity // inferred from electronic annotation	3.03418	8.19182	up	NaCl2-24
1609917_at	LOC100266307	probable mitochondrial 2-oxoglutarate/malate carrier protein-like /// mitochondrial uncoupling protein 5-like	0006810 // transport // inferred from electronic annotation /// 0006839 // mitochondrial transport // inferred from electronic annotation	0016020 // membrane // inferred from electronic annotation /// 0016021 // integral component of membrane // inferred from electronic annotation /// 0031966 // mitochondrial membrane // inferred from electronic annotation	---	2.53688	5.80334	up	NaCl2-24
1609922_s_at	LOC100260685	indole-3-acetic acid-induced protein ARG2	0006950 // response to stress // inferred from electronic annotation	---	---	1.27944	2.42744	up	NaCl2-24
1609955_at	LOC100267740	probable E3 ubiquitin-protein ligase HIP1	---	---	0005515 // protein binding // inferred from electronic annotation /// 0008270 // zinc ion binding // inferred from electronic annotation /// 0046872 // metal ion binding // inferred from electronic annotation	1.08381	2.11963	up	NaCl2-24
1609980_a_at	PVVSPMS	spermine synthase	0006595 // polyamine metabolic process // inferred from electronic annotation /// 0006596 // polyamine biosynthetic process // inferred from electronic annotation /// 0042742 // defense response to bacterium // inferred from electronic annotation	0005737 // cytoplasm // inferred from electronic annotation	0003824 // catalytic activity // inferred from electronic annotation /// 0004766 // spermidine synthase activity // inferred from electronic annotation /// 0016740 // transferase activity // inferred from electronic annotation /// 0016768 // spermine synthase activity // inferred from electronic annotation	1.06772	2.09611	up	NaCl2-24
1609984_at	LOC100262346	extradiol ring-cleavage dioxygenase	0006725 // cellular aromatic compound metabolic process // inferred from electronic annotation /// 0055114 // oxidation-reduction process // inferred from electronic annotation	---	0008198 // ferrous iron binding // inferred from electronic annotation /// 0008270 // zinc ion binding // inferred from electronic annotation /// 0016491 // oxidoreductase activity // inferred from electronic annotation /// 0016701 // oxidoreductase activity, acting on single donors with incorporation of molecular oxygen // inferred from electronic annotation	1.06642	2.09422	up	NaCl2-24
1609985_at	LOC100255189	ATP-citrate synthase alpha chain protein 1	---	---	---	1.32948	2.51312	up	NaCl2-24
1609986_at	LOC100261396	equilibrative nucleotide transporter 3	0006810 // transport // inferred from electronic annotation /// 1901642 // nucleoside transmembrane transport // inferred from electronic annotation	0016020 // membrane // inferred from electronic annotation /// 0016021 // integral component of membrane // inferred from electronic annotation	0005337 // nucleoside transmembrane transporter activity // inferred from electronic annotation	1.76423	3.39693	up	NaCl2-24
1609995_s_at	LOC100256784	aconitase 2, mitochondrial	0055114 // oxidation-reduction process // inferred from electronic annotation	---	0016491 // oxidoreductase activity // inferred from electronic annotation /// 0016706 // oxidoreductase activity, acting on paired donors, with incorporation or reduction of molecular oxygen, 2-oxoglutarate as one donor, and incorporation of one atom each of oxygen into both donors // inferred from electronic annotation /// 0046872 // metal ion binding // inferred from electronic annotation	2.64885	6.27168	up	NaCl2-24
1610059_at	LOC100265578	probable low-specificity L-threonine aldolase 1	0006520 // cellular amino acid metabolic process // inferred from electronic annotation	---	0003824 // catalytic activity // inferred from electronic annotation /// 0016829 // lyase activity // inferred from electronic annotation /// 0030170 // pyridoxal phosphate binding // inferred from electronic annotation	2.41283	5.32518	up	NaCl2-24
1610064_at	LOC100243352	probable WRKY transcription factor 33	0006355 // regulation of transcription, DNA-templated // inferred from electronic annotation	---	0003700 // transcription factor activity, sequence-specific DNA binding // inferred from electronic annotation /// 0043565 // sequence-specific DNA binding // inferred from electronic annotation	2.14508	4.42316	up	NaCl2-24
1610081_a_at	LOC100252790	uncharacterized LOC100252790	0006914 // autophagy // inferred from electronic annotation /// 0009651 // response to salt stress // inferred from electronic annotation	---	---	1.7214	3.29756	up	NaCl2-24
1610113_at	LOC100247417	allantoate deiminase	0006508 // proteolysis // inferred from electronic annotation /// 0008152 // metabolic process // inferred from electronic annotation /// 0010136 // ureide catabolic process // inferred from electronic annotation /// 0015996 // chlorophyll catabolic process // inferred from electronic annotation	0005783 // endoplasmic reticulum // inferred from electronic annotation	0008237 // metallopeptidase activity // inferred from electronic annotation /// 0016787 // hydrolase activity // inferred from electronic annotation /// 0016813 // hydrolase activity, acting on carbon-nitrogen (but not peptide) bonds, in linear amidines // inferred from electronic annotation /// 0047652 // allantoate deiminase activity // inferred from electronic annotation	1.30843	2.47672	up	NaCl2-24
1610126_at	LOC100256163	aspartate aminotransferase, cytoplasmic	0006520 // cellular amino acid metabolic process // inferred from electronic annotation /// 0006635 // fatty acid beta-oxidation // inferred from electronic annotation /// 0009058 // biosynthetic process // inferred from electronic annotation /// 0009407 // toxin catabolic process // inferred from electronic annotation /// 0009693 // ethylene biosynthetic process // inferred from electronic annot…	0005777 // peroxisome // inferred from electronic annotation /// 0009536 // plastid // inferred from electronic annotation /// 0016020 // membrane // inferred from electronic annotation	0003824 // catalytic activity // inferred from electronic annotation /// 0004069 // L-aspartate:2-oxoglutarate aminotransferase activity // inferred from electronic annotation /// 0008483 // transaminase activity // inferred from electronic annotation /// 0016740 // transferase activity // inferred from electronic annotation /// 0030170 // pyridoxal phosphate binding // inferred from electronic a…	3.01946	8.10867	up	NaCl2-24
1610213_at	LOC100253855	BRASSINOSTEROID INSENSITIVE 1-associated receptor kinase 1	0006468 // protein phosphorylation // inferred from electronic annotation /// 0016310 // phosphorylation // inferred from electronic annotation	0016020 // membrane // inferred from electronic annotation /// 0016021 // integral component of membrane // inferred from electronic annotation	0000166 // nucleotide binding // inferred from electronic annotation /// 0004672 // protein kinase activity // inferred from electronic annotation /// 0004674 // protein serine/threonine kinase activity // inferred from electronic annotation /// 0005515 // protein binding // inferred from electronic annotation /// 0005524 // ATP binding // inferred from electronic annotation /// 0016301 // kinase…	1.62225	3.07855	up	NaCl2-24
1610218_s_at	LOC100261061 /// LOC100264653	UDP-glucose 6-dehydrogenase 3 /// UDP-glucose 6-dehydrogenase-like	0055114 // oxidation-reduction process // inferred from electronic annotation	---	0000166 // nucleotide binding // inferred from electronic annotation /// 0003979 // UDP-glucose 6-dehydrogenase activity // inferred from electronic annotation /// 0016491 // oxidoreductase activity // inferred from electronic annotation /// 0016616 // oxidoreductase activity, acting on the CH-OH group of donors, NAD or NADP as acceptor // inferred from electronic annotation /// 0050662 // coenzy…	2.15404	4.45073	up	NaCl2-24
1610243_at	LOC100242434	probable glutathione S-transferase	---	---	0005515 // protein binding // inferred from electronic annotation	1.98249	3.95173	up	NaCl2-24
1610310_at	LOC100254156	nudix hydrolase 18, mitochondrial	0008152 // metabolic process // inferred from electronic annotation	---	0016787 // hydrolase activity // inferred from electronic annotation	2.18126	4.53548	up	NaCl2-24
1610323_at	LOC100259666	hydrophobic protein LTI6A	0009409 // response to cold // inferred from electronic annotation	0016020 // membrane // inferred from electronic annotation /// 0016021 // integral component of membrane // inferred from electronic annotation	---	1.41614	2.6687	up	NaCl2-24
1610325_at	LOC100241660	cytochrome P450 71A26-like	0055114 // oxidation-reduction process // inferred from electronic annotation	0016020 // membrane // inferred from electronic annotation /// 0016021 // integral component of membrane // inferred from electronic annotation	0004497 // monooxygenase activity // inferred from electronic annotation /// 0005506 // iron ion binding // inferred from electronic annotation /// 0009055 // electron carrier activity // inferred from electronic annotation /// 0016491 // oxidoreductase activity // inferred from electronic annotation /// 0016705 // oxidoreductase activity, acting on paired donors, with incorporation or reduction …	2.55474	5.87563	up	NaCl2-24
1610329_at	LOC100267925	uncharacterized LOC100267925	0015996 // chlorophyll catabolic process // inferred from electronic annotation	---	---	1.15022	2.21947	up	NaCl2-24
1610356_at	LOC100262760	putative nuclease HARBI1	---	---	---	3.38426	10.4415	up	NaCl2-24
1610363_at	LOC100267452	ABC transporter B family member 11	0006810 // transport // inferred from electronic annotation /// 0008152 // metabolic process // inferred from electronic annotation /// 0055085 // transmembrane transport // inferred from electronic annotation	0016020 // membrane // inferred from electronic annotation /// 0016021 // integral component of membrane // inferred from electronic annotation	0000166 // nucleotide binding // inferred from electronic annotation /// 0005524 // ATP binding // inferred from electronic annotation /// 0016887 // ATPase activity // inferred from electronic annotation /// 0017111 // nucleoside-triphosphatase activity // inferred from electronic annotation /// 0042626 // ATPase activity, coupled to transmembrane movement of substances // inferred from electron…	1.71485	3.28263	up	NaCl2-24
1610368_at	LOC100244792	vacuolar protein sorting-associated protein 41 homolog	0006623 // protein targeting to vacuole // inferred from electronic annotation /// 0006886 // intracellular protein transport // inferred from electronic annotation /// 0009630 // gravitropism // inferred from electronic annotation /// 0016192 // vesicle-mediated transport // inferred from electronic annotation	0005622 // intracellular // inferred from electronic annotation	0000166 // nucleotide binding // inferred from electronic annotation /// 0005515 // protein binding // inferred from electronic annotation /// 0008270 // zinc ion binding // inferred from electronic annotation	1.31929	2.49544	up	NaCl2-24
1610394_at	LOC100244757 /// LOC100267837 /// LOC100854477	ferritin-4, chloroplastic-like /// ferritin-4, chloroplastic /// uncharacterized LOC100854477	0006826 // iron ion transport // inferred from electronic annotation /// 0006879 // cellular iron ion homeostasis // inferred from electronic annotation /// 0055114 // oxidation-reduction process // inferred from electronic annotation	0005623 // cell // inferred from electronic annotation /// 0016020 // membrane // inferred from electronic annotation /// 0016021 // integral component of membrane // inferred from electronic annotation	0004322 // ferroxidase activity // inferred from electronic annotation /// 0008199 // ferric iron binding // inferred from electronic annotation /// 0016491 // oxidoreductase activity // inferred from electronic annotation /// 0046872 // metal ion binding // inferred from electronic annotation /// 0046914 // transition metal ion binding // inferred from electronic annotation	1.36985	2.58444	up	NaCl2-24
1610405_at	LOC100246118	patatin-like protein 6	0006629 // lipid metabolic process // inferred from electronic annotation /// 0008152 // metabolic process // inferred from electronic annotation /// 0016042 // lipid catabolic process // inferred from electronic annotation	---	0016787 // hydrolase activity // inferred from electronic annotation	1.45701	2.7454	up	NaCl2-24
1610410_at	LOC100251984	UDP-glycosyltransferase 87A1-like	0008152 // metabolic process // inferred from electronic annotation	---	0016740 // transferase activity // inferred from electronic annotation /// 0016757 // transferase activity, transferring glycosyl groups // inferred from electronic annotation /// 0016758 // transferase activity, transferring hexosyl groups // inferred from electronic annotation	2.71104	6.54795	up	NaCl2-24
1610433_at	LOC100250736	beta-1,3-galactosyltransferase 7	0006486 // protein glycosylation // inferred from electronic annotation	0005794 // Golgi apparatus // inferred from electronic annotation /// 0016020 // membrane // inferred from electronic annotation /// 0016021 // integral component of membrane // inferred from electronic annotation	0008378 // galactosyltransferase activity // inferred from electronic annotation /// 0016740 // transferase activity // inferred from electronic annotation /// 0016757 // transferase activity, transferring glycosyl groups // inferred from electronic annotation	2.47223	5.54902	up	NaCl2-24
1610480_at	LOC100254239	NAC domain-containing protein 21/22-like	0006351 // transcription, DNA-templated // inferred from electronic annotation /// 0006355 // regulation of transcription, DNA-templated // inferred from electronic annotation	0005634 // nucleus // inferred from electronic annotation	0003677 // DNA binding // inferred from electronic annotation	4.15978	17.8739	up	NaCl2-24
1610485_a_at	LOC100263653	E3 ubiquitin-protein ligase RLIM-like	---	---	0005515 // protein binding // inferred from electronic annotation /// 0008270 // zinc ion binding // inferred from electronic annotation /// 0046872 // metal ion binding // inferred from electronic annotation	1.30919	2.47802	up	NaCl2-24
1610504_at	LOC100258133	elicitor-responsive protein 3	---	---	0005515 // protein binding // inferred from electronic annotation	1.27897	2.42666	up	NaCl2-24
1610522_a_at	LOC100259194	probable LRR receptor-like serine/threonine-protein kinase At2g16250	0006468 // protein phosphorylation // inferred from electronic annotation	0016020 // membrane // inferred from electronic annotation /// 0016021 // integral component of membrane // inferred from electronic annotation	0004672 // protein kinase activity // inferred from electronic annotation /// 0005515 // protein binding // inferred from electronic annotation /// 0005524 // ATP binding // inferred from electronic annotation /// 0016772 // transferase activity, transferring phosphorus-containing groups // inferred from electronic annotation	2.07668	4.21835	up	NaCl2-24
1610524_s_at	LOC100254725	heat shock 70kDa protein 1/8-like	---	---	0000166 // nucleotide binding // inferred from electronic annotation /// 0005524 // ATP binding // inferred from electronic annotation	1.7457	3.35357	up	NaCl2-24
1610527_at	LOC100852699 /// PMT5	polyol transporter 5	0006810 // transport // inferred from electronic annotation /// 0015749 // monosaccharide transport // inferred from electronic annotation /// 0015752 // D-ribose transport // inferred from electronic annotation /// 0015753 // D-xylose transport // inferred from electronic annotation /// 0015757 // galactose transport // inferred from electronic annotation /// 0015758 // glucose transport // infe…	0016020 // membrane // inferred from electronic annotation /// 0016021 // integral component of membrane // inferred from electronic annotation	0005215 // transporter activity // inferred from electronic annotation /// 0005351 // sugar:proton symporter activity // inferred from electronic annotation /// 0005354 // galactose transmembrane transporter activity // inferred from electronic annotation /// 0005355 // glucose transmembrane transporter activity // inferred from electronic annotation /// 0005365 // myo-inositol transmembrane tran…	1.17429	2.25682	up	NaCl2-24
1610537_at	LOC100261105	uncharacterized LOC100261105	---	---	---	1.52816	2.88417	up	NaCl2-24
1610551_at	LOC100854697	vacuolar protein sorting-associated protein 29-like	0042147 // retrograde transport, endosome to Golgi // inferred from electronic annotation	0030904 // retromer complex // inferred from electronic annotation	0016788 // hydrolase activity, acting on ester bonds // inferred from electronic annotation	1.34278	2.53639	up	NaCl2-24
1610597_at	LOC100251901	uncharacterized LOC100251901	---	---	---	1.08508	2.12149	up	NaCl2-24
1610600_at	LOC100248732 /// LOC100853220	uncharacterized LOC100853220	---	---	---	2.75229	6.73787	up	NaCl2-24
1610610_at	LOC100246869 /// LOC100253706	probable 2-oxoglutarate/Fe(II)-dependent dioxygenase /// probable 2-oxoglutarate/Fe(II)-dependent dioxygenase	0055114 // oxidation-reduction process // inferred from electronic annotation	---	0016491 // oxidoreductase activity // inferred from electronic annotation /// 0016706 // oxidoreductase activity, acting on paired donors, with incorporation or reduction of molecular oxygen, 2-oxoglutarate as one donor, and incorporation of one atom each of oxygen into both donors // inferred from electronic annotation /// 0046872 // metal ion binding // inferred from electronic annotation	1.10947	2.15766	up	NaCl2-24
1610623_s_at	LOC100258038	cytochrome b561 and DOMON domain-containing protein At5g35735	0006612 // protein targeting to membrane // inferred from electronic annotation /// 0009625 // response to insect // inferred from electronic annotation /// 0009862 // systemic acquired resistance, salicylic acid mediated signaling pathway // inferred from electronic annotation /// 0009963 // positive regulation of flavonoid biosynthetic process // inferred from electronic annotation /// 0010363 …	0005886 // plasma membrane // inferred from electronic annotation /// 0016020 // membrane // inferred from electronic annotation /// 0016021 // integral component of membrane // inferred from electronic annotation	---	1.99851	3.99588	up	NaCl2-24
1610633_at	---	B-box zinc finger protein 32	---	0005622 // intracellular // inferred from electronic annotation	0008270 // zinc ion binding // inferred from electronic annotation	2.92145	7.57608	up	NaCl2-24
1610646_s_at	LOC100242636	beta-amylase 1, chloroplastic	0000272 // polysaccharide catabolic process // inferred from electronic annotation /// 0005975 // carbohydrate metabolic process // inferred from electronic annotation	---	0003824 // catalytic activity // inferred from electronic annotation /// 0016161 // beta-amylase activity // inferred from electronic annotation	3.23794	9.43446	up	NaCl2-24
1610696_s_at	LOC100262975	probable transporter mch1	---	0005634 // nucleus // inferred from electronic annotation /// 0016020 // membrane // inferred from electronic annotation /// 0016021 // integral component of membrane // inferred from electronic annotation	---	1.80527	3.49494	up	NaCl2-24
1610712_s_at	LOC100261124	phosphate carrier protein, mitochondrial-like	0006810 // transport // inferred from electronic annotation	0016020 // membrane // inferred from electronic annotation /// 0016021 // integral component of membrane // inferred from electronic annotation	---	1.04884	2.06887	up	NaCl2-24
1610724_at	LOC100262718	uncharacterized LOC100262718	0005975 // carbohydrate metabolic process // inferred from electronic annotation /// 0006096 // glycolytic process // inferred from electronic annotation /// 0006098 // pentose-phosphate shunt // inferred from electronic annotation /// 0006573 // valine metabolic process // inferred from electronic annotation /// 0055114 // oxidation-reduction process // inferred from electronic annotation	---	0000166 // nucleotide binding // inferred from electronic annotation /// 0003824 // catalytic activity // inferred from electronic annotation /// 0004332 // fructose-bisphosphate aldolase activity // inferred from electronic annotation /// 0004616 // phosphogluconate dehydrogenase (decarboxylating) activity // inferred from electronic annotation /// 0008270 // zinc ion binding // inferred from el…	2.6686	6.35814	up	NaCl2-24
1610775_s_at	LOC100254080	probable WRKY transcription factor 75	0006355 // regulation of transcription, DNA-templated // inferred from electronic annotation	---	0003700 // transcription factor activity, sequence-specific DNA binding // inferred from electronic annotation /// 0043565 // sequence-specific DNA binding // inferred from electronic annotation	2.43394	5.40367	up	NaCl2-24
1610781_at	LOC100248555	tRNA(adenine(34)) deaminase, chloroplastic	0008152 // metabolic process // inferred from electronic annotation	0005829 // cytosol // inferred from electronic annotation	0003824 // catalytic activity // inferred from electronic annotation /// 0008270 // zinc ion binding // inferred from electronic annotation /// 0016787 // hydrolase activity // inferred from electronic annotation	1.1755	2.25871	up	NaCl2-24
1610784_at	LOC100256407	probable acyl-activating enzyme 5, peroxisomal	---	---	---	1.26262	2.39931	up	NaCl2-24
1610800_at	---	---	---	---	---	1.23972	2.36153	up	NaCl2-24
1610806_at	---	---	---	---	---	2.68651	6.43755	up	NaCl2-24
1610839_at	LOC100244263	peroxisomal adenine nucleotide carrier 1	0006810 // transport // inferred from electronic annotation /// 0055085 // transmembrane transport // inferred from electronic annotation	0016020 // membrane // inferred from electronic annotation /// 0016021 // integral component of membrane // inferred from electronic annotation	---	1.32608	2.5072	up	NaCl2-24
1610882_s_at	LOC100249096	transcription factor bHLH68	---	---	0046983 // protein dimerization activity // inferred from electronic annotation	1.41813	2.6724	up	NaCl2-24
1610896_at	LOC100267648	endoplasmin homolog	0006094 // gluconeogenesis // inferred from electronic annotation /// 0006096 // glycolytic process // inferred from electronic annotation /// 0006457 // protein folding // inferred from electronic annotation /// 0006499 // N-terminal protein myristoylation // inferred from electronic annotation /// 0006833 // water transport // inferred from electronic annotation /// 0006950 // response to stres…	0005634 // nucleus // inferred from electronic annotation /// 0005739 // mitochondrion // inferred from electronic annotation /// 0005773 // vacuole // inferred from electronic annotation /// 0005774 // vacuolar membrane // inferred from electronic annotation /// 0005783 // endoplasmic reticulum // inferred from electronic annotation /// 0005886 // plasma membrane // inferred from electronic anno…	0005524 // ATP binding // inferred from electronic annotation /// 0051082 // unfolded protein binding // inferred from electronic annotation	2.07229	4.20553	up	NaCl2-24
1610920_at	LOC100257224	CBS domain-containing protein CBSX1, chloroplastic	0042744 // hydrogen peroxide catabolic process // inferred from electronic annotation /// 0045454 // cell redox homeostasis // inferred from electronic annotation	0005623 // cell // inferred from electronic annotation /// 0009570 // chloroplast stroma // inferred from electronic annotation	0030554 // adenyl nucleotide binding // inferred from electronic annotation	2.17222	4.50716	up	NaCl2-24
1610949_s_at	LOC100247492	FK506-binding protein 4	0030001 // metal ion transport // inferred from electronic annotation	---	0046872 // metal ion binding // inferred from electronic annotation	1.78226	3.43964	up	NaCl2-24
1610959_at	LOC100263719	O-glucosyltransferase rumi homolog	---	0016020 // membrane // inferred from electronic annotation /// 0016021 // integral component of membrane // inferred from electronic annotation	---	1.34004	2.53159	up	NaCl2-24
1610961_s_at	LOC100263495	dynein light chain LC6, flagellar outer arm	0007017 // microtubule-based process // inferred from electronic annotation	0005875 // microtubule associated complex // inferred from electronic annotation	---	1.29185	2.44842	up	NaCl2-24
1610968_at	LOC100260839	cysteine proteinase inhibitor 12	0006972 // hyperosmotic response // inferred from electronic annotation /// 0006979 // response to oxidative stress // inferred from electronic annotation /// 0009409 // response to cold // inferred from electronic annotation /// 0009414 // response to water deprivation // inferred from electronic annotation /// 0010466 // negative regulation of peptidase activity // inferred from electronic anno…	0005783 // endoplasmic reticulum // inferred from electronic annotation /// 0005829 // cytosol // inferred from electronic annotation	0004869 // cysteine-type endopeptidase inhibitor activity // inferred from electronic annotation /// 0030414 // peptidase inhibitor activity // inferred from electronic annotation /// 0050897 // cobalt ion binding // inferred from electronic annotation	1.46265	2.75613	up	NaCl2-24
1610976_s_at	LOC100249497	protein SSUH2 homolog	---	---	0031072 // heat shock protein binding // inferred from electronic annotation /// 0051082 // unfolded protein binding // inferred from electronic annotation	1.21512	2.3216	up	NaCl2-24
1610987_at	---	---	---	---	---	1.37536	2.59433	up	NaCl2-24
1610989_at	LOC100247682	glutathione S-transferase U8-like	---	---	0005515 // protein binding // inferred from electronic annotation	1.32979	2.51366	up	NaCl2-24
1611015_at	---	rho GTPase-activating protein gacV-like	---	0016020 // membrane // inferred from electronic annotation /// 0016021 // integral component of membrane // inferred from electronic annotation	---	1.47611	2.78197	up	NaCl2-24
1611029_at	LOC100261010	formin-like protein 13	---	---	---	1.13933	2.20279	up	NaCl2-24
1611032_at	---	---	---	---	---	1.00722	2.01003	up	NaCl2-24
1611039_s_at	LOC100246765	SNAP25 homologous protein SNAP33	---	---	0005515 // protein binding // inferred from electronic annotation	1.34435	2.53915	up	NaCl2-24
1611046_at	LOC100251124 /// LOC100256282	uncharacterized LOC100256282	---	---	---	3.73082	13.2766	up	NaCl2-24
1611091_s_at	MYBPA1	MYBPA1 protein	---	---	0003677 // DNA binding // inferred from electronic annotation /// 0003682 // chromatin binding // inferred from electronic annotation	2.99026	7.94616	up	NaCl2-24
1611117_at	---	---	---	---	---	2.57202	5.94642	up	NaCl2-24
1611166_at	---	---	---	---	---	1.61238	3.05756	up	NaCl2-24
1611172_at	CIPK02	CBL-interacting protein kinase 02	0006468 // protein phosphorylation // inferred from electronic annotation /// 0007165 // signal transduction // inferred from electronic annotation /// 0016310 // phosphorylation // inferred from electronic annotation	0016020 // membrane // inferred from electronic annotation /// 0016021 // integral component of membrane // inferred from electronic annotation	0000166 // nucleotide binding // inferred from electronic annotation /// 0004672 // protein kinase activity // inferred from electronic annotation /// 0004674 // protein serine/threonine kinase activity // inferred from electronic annotation /// 0005524 // ATP binding // inferred from electronic annotation /// 0016301 // kinase activity // inferred from electronic annotation /// 0016740 // transf…	2.1059	4.30467	up	NaCl2-24
1611197_at	LOC100259765	reticulon-like protein B23	---	0016020 // membrane // inferred from electronic annotation /// 0016021 // integral component of membrane // inferred from electronic annotation	---	1.13861	2.20169	up	NaCl2-24
1611232_s_at	LOC100268014	enhancer of rudimentary homolog	0006221 // pyrimidine nucleotide biosynthetic process // inferred from electronic annotation /// 0007049 // cell cycle // inferred from electronic annotation /// 0045747 // positive regulation of Notch signaling pathway // inferred from electronic annotation	---	---	1.21982	2.32917	up	NaCl2-24
1611272_at	LOC100246645	uncharacterized LOC100246645	---	0016020 // membrane // inferred from electronic annotation /// 0016021 // integral component of membrane // inferred from electronic annotation	---	5.29747	39.3277	up	NaCl2-24
1611296_at	LOC100265112	protein STAY-GREEN 1, chloroplastic-like	---	---	---	3.02885	8.16157	up	NaCl2-24
1611326_at	LOC100263109	sugar transporter ERD6-like 7	0006810 // transport // inferred from electronic annotation /// 0034219 // carbohydrate transmembrane transport // inferred from electronic annotation /// 0055085 // transmembrane transport // inferred from electronic annotation	0005773 // vacuole // inferred from electronic annotation /// 0005774 // vacuolar membrane // inferred from electronic annotation /// 0009507 // chloroplast // inferred from electronic annotation /// 0016020 // membrane // inferred from electronic annotation /// 0016021 // integral component of membrane // inferred from electronic annotation	0005215 // transporter activity // inferred from electronic annotation /// 0005351 // sugar:proton symporter activity // inferred from electronic annotation /// 0015144 // carbohydrate transmembrane transporter activity // inferred from electronic annotation /// 0022857 // transmembrane transporter activity // inferred from electronic annotation /// 0022891 // substrate-specific transmembrane tra…	1.08713	2.12451	up	NaCl2-24
1611384_at	LOC100244040	uncharacterized LOC100244040	---	---	---	1.07649	2.10889	up	NaCl2-24
1611398_at	AOX2	mitochondrial alternative oxidase 2	0007585 // respiratory gaseous exchange // inferred from electronic annotation /// 0010230 // alternative respiration // inferred from electronic annotation /// 0055114 // oxidation-reduction process // inferred from electronic annotation	0005740 // mitochondrial envelope // inferred from electronic annotation /// 0016020 // membrane // inferred from electronic annotation /// 0016021 // integral component of membrane // inferred from electronic annotation /// 0070469 // respiratory chain // inferred from electronic annotation	0009916 // alternative oxidase activity // inferred from electronic annotation /// 0016491 // oxidoreductase activity // inferred from electronic annotation /// 0046872 // metal ion binding // inferred from electronic annotation	1.07187	2.10215	up	NaCl2-24
1611422_at	LOC100262373	transcription factor ORG2	---	---	---	1.525	2.87786	up	NaCl2-24
1611452_at	LOC100246482	hydroquinone glucosyltransferase	0008152 // metabolic process // inferred from electronic annotation	---	0016740 // transferase activity // inferred from electronic annotation /// 0016757 // transferase activity, transferring glycosyl groups // inferred from electronic annotation /// 0016758 // transferase activity, transferring hexosyl groups // inferred from electronic annotation	1.50375	2.83579	up	NaCl2-24
1611488_at	LOC100267776	1-acylglycerol-3-phosphate O-acyltransferase	0009407 // toxin catabolic process // inferred from electronic annotation /// 0010200 // response to chitin // inferred from electronic annotation /// 0010583 // response to cyclopentenone // inferred from electronic annotation /// 0052542 // defense response by callose deposition // inferred from electronic annotation /// 0055088 // lipid homeostasis // inferred from electronic annotation /// 00…	---	0004623 // phospholipase A2 activity // inferred from electronic annotation /// 0016298 // lipase activity // inferred from electronic annotation /// 0016787 // hydrolase activity // inferred from electronic annotation /// 0042171 // lysophosphatidic acid acyltransferase activity // inferred from electronic annotation	1.51551	2.859	up	NaCl2-24
1611497_at	LOC100257576	probable potassium transporter 17	0006811 // ion transport // inferred from electronic annotation /// 0006813 // potassium ion transport // inferred from electronic annotation /// 0071805 // potassium ion transmembrane transport // inferred from electronic annotation	0016020 // membrane // inferred from electronic annotation /// 0016021 // integral component of membrane // inferred from electronic annotation	0015079 // potassium ion transmembrane transporter activity // inferred from electronic annotation	2.61241	6.11526	up	NaCl2-24
1611501_at	LOC100267545	uncharacterized LOC100267545	---	---	---	1.66005	3.16028	up	NaCl2-24
1611548_s_at	LOC100248610	uncharacterized LOC100257186	---	---	0005509 // calcium ion binding // inferred from electronic annotation	3.57513	11.9185	up	NaCl2-24
1611550_at	LOC100263619	probable WRKY transcription factor 46	0006355 // regulation of transcription, DNA-templated // inferred from electronic annotation	0005737 // cytoplasm // inferred from electronic annotation	0003700 // transcription factor activity, sequence-specific DNA binding // inferred from electronic annotation /// 0043565 // sequence-specific DNA binding // inferred from electronic annotation	1.46097	2.75293	up	NaCl2-24
1611569_at	LOC100267541	chitin-inducible gibberellin-responsive protein 1-like	0006351 // transcription, DNA-templated // inferred from electronic annotation /// 0006355 // regulation of transcription, DNA-templated // inferred from electronic annotation	---	---	1.02572	2.03597	up	NaCl2-24
1611572_at	LOC100255220	uncharacterized protein At5g39865	0045454 // cell redox homeostasis // inferred from electronic annotation /// 0048653 // anther development // inferred from electronic annotation /// 0055114 // oxidation-reduction process // inferred from electronic annotation	0005623 // cell // inferred from electronic annotation	0009055 // electron carrier activity // inferred from electronic annotation /// 0015035 // protein disulfide oxidoreductase activity // inferred from electronic annotation	1.70921	3.26981	up	NaCl2-24
1611611_at	LOC100259980	germin-like protein	---	0005576 // extracellular region // inferred from electronic annotation	0030145 // manganese ion binding // inferred from electronic annotation /// 0045735 // nutrient reservoir activity // inferred from electronic annotation /// 0046872 // metal ion binding // inferred from electronic annotation	6.32174	79.9896	up	NaCl2-24
1611643_at	LOC100247789	putative syntaxin-24-like	---	0016020 // membrane // inferred from electronic annotation /// 0016021 // integral component of membrane // inferred from electronic annotation	---	4.37161	20.7008	up	NaCl2-24
1611662_at	LOC100252443	probable mitochondrial chaperone BCS1-B	---	---	0000166 // nucleotide binding // inferred from electronic annotation /// 0005524 // ATP binding // inferred from electronic annotation /// 0017111 // nucleoside-triphosphatase activity // inferred from electronic annotation	1.28229	2.43226	up	NaCl2-24
1611710_at	CHI4D /// VVCHI4A	class IV chitinase /// class IV endochitinase	0005975 // carbohydrate metabolic process // inferred from electronic annotation /// 0006032 // chitin catabolic process // inferred from electronic annotation /// 0008152 // metabolic process // inferred from electronic annotation /// 0016998 // cell wall macromolecule catabolic process // inferred from electronic annotation	---	0004568 // chitinase activity // inferred from electronic annotation /// 0008061 // chitin binding // inferred from electronic annotation /// 0016787 // hydrolase activity // inferred from electronic annotation /// 0016798 // hydrolase activity, acting on glycosyl bonds // inferred from electronic annotation	1.73409	3.32671	up	NaCl2-24
1611719_at	LOC100267226	protein TRANSPARENT TESTA 12	0006855 // drug transmembrane transport // inferred from electronic annotation /// 0055085 // transmembrane transport // inferred from electronic annotation	0016020 // membrane // inferred from electronic annotation /// 0016021 // integral component of membrane // inferred from electronic annotation	0015238 // drug transmembrane transporter activity // inferred from electronic annotation /// 0015297 // antiporter activity // inferred from electronic annotation	1.18391	2.27192	up	NaCl2-24
1611728_s_at	LOC100855240	uncharacterized LOC100855240	---	---	---	1.21373	2.31937	up	NaCl2-24
1611820_at	LOC100243176 /// LOC100265484 /// LOC100852822	probable nucleoredoxin 1	0045454 // cell redox homeostasis // inferred from electronic annotation /// 0055114 // oxidation-reduction process // inferred from electronic annotation	0005623 // cell // inferred from electronic annotation	0047134 // protein-disulfide reductase activity // inferred from electronic annotation	3.3095	9.91421	up	NaCl2-24
1611851_at	LOC100251605	ATP-dependent 6-phosphofructokinase 2	0006002 // fructose 6-phosphate metabolic process // inferred from electronic annotation /// 0006096 // glycolytic process // inferred from electronic annotation /// 0008152 // metabolic process // inferred from electronic annotation /// 0016310 // phosphorylation // inferred from electronic annotation /// 0061615 // glycolytic process through fructose-6-phosphate // inferred from electronic anno…	0005737 // cytoplasm // inferred from electronic annotation /// 0005829 // cytosol // inferred from electronic annotation /// 0005945 // 6-phosphofructokinase complex // inferred from electronic annotation	0000166 // nucleotide binding // inferred from electronic annotation /// 0003824 // catalytic activity // inferred from electronic annotation /// 0003872 // 6-phosphofructokinase activity // inferred from electronic annotation /// 0005524 // ATP binding // inferred from electronic annotation /// 0016301 // kinase activity // inferred from electronic annotation /// 0016740 // transferase activity …	2.19284	4.57204	up	NaCl2-24
1611867_at	LOC100253886	probable calcium-binding protein CML44	---	---	0005509 // calcium ion binding // inferred from electronic annotation	2.16159	4.47408	up	NaCl2-24
1611875_at	LOC100253026	methionine gamma-lyase	0006520 // cellular amino acid metabolic process // inferred from electronic annotation /// 0006730 // one-carbon metabolic process // inferred from electronic annotation /// 0019458 // methionine catabolic process via 2-oxobutanoate // inferred from electronic annotation /// 0051289 // protein homotetramerization // inferred from electronic annotation	0005829 // cytosol // inferred from electronic annotation	0003824 // catalytic activity // inferred from electronic annotation /// 0018826 // methionine gamma-lyase activity // inferred from electronic annotation /// 0030170 // pyridoxal phosphate binding // inferred from electronic annotation	2.04279	4.12043	up	NaCl2-24
1611892_s_at	LOC100242738	proline transporter 2-like	---	0016020 // membrane // inferred from electronic annotation /// 0016021 // integral component of membrane // inferred from electronic annotation	---	2.02163	4.06042	up	NaCl2-24
1611896_at	LOC100255930	protein NRT1/ PTR FAMILY 8.3-like	0006810 // transport // inferred from electronic annotation /// 0006857 // oligopeptide transport // inferred from electronic annotation	0016020 // membrane // inferred from electronic annotation /// 0016021 // integral component of membrane // inferred from electronic annotation	0005215 // transporter activity // inferred from electronic annotation	2.03508	4.09846	up	NaCl2-24
1611897_s_at	LOC100243978	caffeoyl-CoA O-methyltransferase	0032259 // methylation // inferred from electronic annotation	---	0008171 // O-methyltransferase activity // inferred from electronic annotation	1.40045	2.63984	up	NaCl2-24
1611917_at	LOC100259611	calnexin homolog	0006457 // protein folding // inferred from electronic annotation	0005783 // endoplasmic reticulum // inferred from electronic annotation /// 0016020 // membrane // inferred from electronic annotation /// 0016021 // integral component of membrane // inferred from electronic annotation	0005509 // calcium ion binding // inferred from electronic annotation /// 0005515 // protein binding // inferred from electronic annotation /// 0051082 // unfolded protein binding // inferred from electronic annotation	1.49267	2.81409	up	NaCl2-24
1611919_at	LOC100246780	uncharacterized LOC100246780	0009926 // auxin polar transport // inferred from electronic annotation /// 0015992 // proton transport // inferred from electronic annotation /// 0055085 // transmembrane transport // inferred from electronic annotation	0016020 // membrane // inferred from electronic annotation /// 0016021 // integral component of membrane // inferred from electronic annotation	0009672 // auxin:proton symporter activity // inferred from electronic annotation	1.7295	3.31612	up	NaCl2-24
1611957_s_at	LOC100263534	cationic amino acid transporter 1	0003333 // amino acid transmembrane transport // inferred from electronic annotation /// 0006612 // protein targeting to membrane // inferred from electronic annotation /// 0006820 // anion transport // inferred from electronic annotation /// 0006862 // nucleotide transport // inferred from electronic annotation /// 0006865 // amino acid transport // inferred from electronic annotation /// 000688…	0005622 // intracellular // inferred from electronic annotation /// 0005737 // cytoplasm // inferred from electronic annotation /// 0005886 // plasma membrane // inferred from electronic annotation /// 0016020 // membrane // inferred from electronic annotation /// 0016021 // integral component of membrane // inferred from electronic annotation	0005313 // L-glutamate transmembrane transporter activity // inferred from electronic annotation /// 0015171 // amino acid transmembrane transporter activity // inferred from electronic annotation /// 0015181 // arginine transmembrane transporter activity // inferred from electronic annotation /// 0015189 // L-lysine transmembrane transporter activity // inferred from electronic annotation	1.09933	2.14255	up	NaCl2-24
1612006_at	LOC100265199	potassium transporter 4	0006811 // ion transport // inferred from electronic annotation /// 0006813 // potassium ion transport // inferred from electronic annotation /// 0016036 // cellular response to phosphate starvation // inferred from electronic annotation /// 0019375 // galactolipid biosynthetic process // inferred from electronic annotation /// 0019761 // glucosinolate biosynthetic process // inferred from electr…	0016020 // membrane // inferred from electronic annotation /// 0016021 // integral component of membrane // inferred from electronic annotation	0015079 // potassium ion transmembrane transporter activity // inferred from electronic annotation	1.48177	2.7929	up	NaCl2-24
1612034_at	LOC100265881	autophagy-related protein 18f	0016036 // cellular response to phosphate starvation // inferred from electronic annotation /// 0019375 // galactolipid biosynthetic process // inferred from electronic annotation /// 0042631 // cellular response to water deprivation // inferred from electronic annotation	---	0005515 // protein binding // inferred from electronic annotation	1.07322	2.10413	up	NaCl2-24
1612044_s_at	LOC100252443	probable mitochondrial chaperone BCS1-B	---	---	0000166 // nucleotide binding // inferred from electronic annotation /// 0005524 // ATP binding // inferred from electronic annotation /// 0017111 // nucleoside-triphosphatase activity // inferred from electronic annotation	2.74235	6.69157	up	NaCl2-24
1612056_at	LOC100263511	mannose-6-phosphate isomerase 1	0005975 // carbohydrate metabolic process // inferred from electronic annotation /// 0009298 // GDP-mannose biosynthetic process // inferred from electronic annotation	---	0004476 // mannose-6-phosphate isomerase activity // inferred from electronic annotation /// 0008270 // zinc ion binding // inferred from electronic annotation /// 0016853 // isomerase activity // inferred from electronic annotation /// 0046872 // metal ion binding // inferred from electronic annotation	1.98435	3.95685	up	NaCl2-24
1612057_s_at	LOC100241023	uncharacterized LOC100241023	0007165 // signal transduction // inferred from electronic annotation /// 0009414 // response to water deprivation // inferred from electronic annotation /// 0009723 // response to ethylene // inferred from electronic annotation /// 0009733 // response to auxin // inferred from electronic annotation /// 0009737 // response to abscisic acid // inferred from electronic annotation /// 0009738 // abs…	---	---	1.10409	2.14964	up	NaCl2-24
1612083_at	LOC100252364	random slug protein 5	0006810 // transport // inferred from electronic annotation /// 0019344 // cysteine biosynthetic process // inferred from electronic annotation	0005622 // intracellular // inferred from electronic annotation	0005215 // transporter activity // inferred from electronic annotation	1.26669	2.4061	up	NaCl2-24
1612098_x_at	LOC100264572	---	---	---	---	2.31874	4.98895	up	NaCl2-24
1612103_at	LOC100249678	UDP-glucuronic acid decarboxylase 5	0044237 // cellular metabolic process // inferred from electronic annotation	---	0003824 // catalytic activity // inferred from electronic annotation /// 0050662 // coenzyme binding // inferred from electronic annotation	1.84989	3.60473	up	NaCl2-24
1612108_at	LOC100248099	uncharacterized LOC100248099	---	---	---	1.79053	3.45942	up	NaCl2-24
1612124_at	LOC100232862 /// LOC100258977	caffeic acid O-methyltransferase /// caffeic acid 3-O-methyltransferase	0006598 // polyamine catabolic process // inferred from electronic annotation /// 0009611 // response to wounding // inferred from electronic annotation /// 0009698 // phenylpropanoid metabolic process // inferred from electronic annotation /// 0009805 // coumarin biosynthetic process // inferred from electronic annotation /// 0009809 // lignin biosynthetic process // inferred from electronic ann…	0005634 // nucleus // inferred from electronic annotation /// 0005737 // cytoplasm // inferred from electronic annotation /// 0005829 // cytosol // inferred from electronic annotation /// 0005886 // plasma membrane // inferred from electronic annotation /// 0009506 // plasmodesma // inferred from electronic annotation	0008168 // methyltransferase activity // inferred from electronic annotation /// 0008171 // O-methyltransferase activity // inferred from electronic annotation /// 0016740 // transferase activity // inferred from electronic annotation /// 0030744 // luteolin O-methyltransferase activity // inferred from electronic annotation /// 0030755 // quercetin 3-O-methyltransferase activity // inferred from…	3.42177	10.7165	up	NaCl2-24
1612310_at	LOC100247320	heat shock factor protein HSF24	0006355 // regulation of transcription, DNA-templated // inferred from electronic annotation /// 0006984 // ER-nucleus signaling pathway // inferred from electronic annotation /// 0009407 // toxin catabolic process // inferred from electronic annotation /// 0009408 // response to heat // inferred from electronic annotation /// 0009414 // response to water deprivation // inferred from electronic a…	0005634 // nucleus // inferred from electronic annotation	0003677 // DNA binding // inferred from electronic annotation /// 0003700 // transcription factor activity, sequence-specific DNA binding // inferred from electronic annotation /// 0043565 // sequence-specific DNA binding // inferred from electronic annotation	3.83645	14.2853	up	NaCl2-24
1612351_at	LOC100855232	geraniol 8-hydroxylase-like	0055114 // oxidation-reduction process // inferred from electronic annotation	---	0004497 // monooxygenase activity // inferred from electronic annotation /// 0005506 // iron ion binding // inferred from electronic annotation /// 0009055 // electron carrier activity // inferred from electronic annotation /// 0016491 // oxidoreductase activity // inferred from electronic annotation /// 0016705 // oxidoreductase activity, acting on paired donors, with incorporation or reduction …	1.28017	2.42868	up	NaCl2-24
1612364_at	LOC100253403	sphinganine C(4)-monooxygenase 1	0006633 // fatty acid biosynthetic process // inferred from electronic annotation /// 0009640 // photomorphogenesis // inferred from electronic annotation /// 0016126 // sterol biosynthetic process // inferred from electronic annotation /// 0046520 // sphingoid biosynthetic process // inferred from electronic annotation /// 0055114 // oxidation-reduction process // inferred from electronic annota…	0005783 // endoplasmic reticulum // inferred from electronic annotation /// 0005794 // Golgi apparatus // inferred from electronic annotation /// 0016020 // membrane // inferred from electronic annotation /// 0016021 // integral component of membrane // inferred from electronic annotation	0000170 // sphingosine hydroxylase activity // inferred from electronic annotation /// 0003824 // catalytic activity // inferred from electronic annotation /// 0005506 // iron ion binding // inferred from electronic annotation /// 0016491 // oxidoreductase activity // inferred from electronic annotation	1.15767	2.23098	up	NaCl2-24
1612389_at	GDH	glutamate dehydrogenase	0006520 // cellular amino acid metabolic process // inferred from electronic annotation /// 0055114 // oxidation-reduction process // inferred from electronic annotation	---	0004353 // glutamate dehydrogenase [NAD(P)+] activity // inferred from electronic annotation /// 0016491 // oxidoreductase activity // inferred from electronic annotation /// 0016639 // oxidoreductase activity, acting on the CH-NH2 group of donors, NAD or NADP as acceptor // inferred from electronic annotation	1.41275	2.66244	up	NaCl2-24
1612393_s_at	LOC100253090	glyoxylate/hydroxypyruvate reductase HPR3-like	0008152 // metabolic process // inferred from electronic annotation /// 0055114 // oxidation-reduction process // inferred from electronic annotation	---	0016616 // oxidoreductase activity, acting on the CH-OH group of donors, NAD or NADP as acceptor // inferred from electronic annotation /// 0048037 // cofactor binding // inferred from electronic annotation /// 0051287 // NAD binding // inferred from electronic annotation	1.88686	3.69829	up	NaCl2-24
1612426_at	---	---	---	---	---	2.95382	7.748	up	NaCl2-24
1612450_at	LOC100255989	vacuolar protein sorting-associated protein 2 homolog 1	0007034 // vacuolar transport // inferred from electronic annotation /// 0009644 // response to high light intensity // inferred from electronic annotation /// 0010200 // response to chitin // inferred from electronic annotation /// 0015031 // protein transport // inferred from electronic annotation /// 0016192 // vesicle-mediated transport // inferred from electronic annotation /// 0042542 // re…	0000815 // ESCRT III complex // inferred from electronic annotation /// 0005771 // multivesicular body // inferred from electronic annotation	0005515 // protein binding // inferred from electronic annotation	1.24622	2.37219	up	NaCl2-24
1612466_at	LOC100253496	calcium-binding allergen Ole e 8-like	---	---	0005509 // calcium ion binding // inferred from electronic annotation	1.28898	2.44355	up	NaCl2-24
1612472_at	NFD2	nuclear fusion defective 2 protein / ribonuclease III	0006396 // RNA processing // inferred from electronic annotation /// 0010267 // production of ta-siRNAs involved in RNA interference // inferred from electronic annotation /// 0016075 // rRNA catabolic process // inferred from electronic annotation /// 0035196 // production of miRNAs involved in gene silencing by miRNA // inferred from electronic annotation /// 0051607 // defense response to viru…	0005773 // vacuole // inferred from electronic annotation	0003723 // RNA binding // inferred from electronic annotation /// 0004525 // ribonuclease III activity // inferred from electronic annotation	1.1448	2.21115	up	NaCl2-24
1612482_at	LOC100258468	pantothenate kinase 1	0006085 // acetyl-CoA biosynthetic process // inferred from electronic annotation /// 0015937 // coenzyme A biosynthetic process // inferred from electronic annotation /// 0016310 // phosphorylation // inferred from electronic annotation	---	0004594 // pantothenate kinase activity // inferred from electronic annotation /// 0005524 // ATP binding // inferred from electronic annotation	1.46263	2.7561	up	NaCl2-24
1612495_at	LOC100254598	glycine-rich protein A3	---	---	---	1.68928	3.22495	up	NaCl2-24
1612510_at	LOC100250654	calmodulin-binding receptor-like cytoplasmic kinase 3	0006468 // protein phosphorylation // inferred from electronic annotation /// 0009627 // systemic acquired resistance // inferred from electronic annotation /// 0009697 // salicylic acid biosynthetic process // inferred from electronic annotation /// 0009863 // salicylic acid mediated signaling pathway // inferred from electronic annotation /// 0030968 // endoplasmic reticulum unfolded protein re…	---	0004672 // protein kinase activity // inferred from electronic annotation /// 0004674 // protein serine/threonine kinase activity // inferred from electronic annotation /// 0005524 // ATP binding // inferred from electronic annotation /// 0016301 // kinase activity // inferred from electronic annotation /// 0016772 // transferase activity, transferring phosphorus-containing groups // inferred fro…	1.64574	3.12909	up	NaCl2-24
1612535_s_at	LOC100246597	glutathione S-transferase L3	---	---	0005515 // protein binding // inferred from electronic annotation	1.88691	3.69842	up	NaCl2-24
1612595_s_at	LOC100255489	O-acyltransferase WSD1-like	0045017 // glycerolipid biosynthetic process // inferred from electronic annotation	0016020 // membrane // inferred from electronic annotation /// 0016021 // integral component of membrane // inferred from electronic annotation	0004144 // diacylglycerol O-acyltransferase activity // inferred from electronic annotation	1.96123	3.89395	up	NaCl2-24
1612603_at	LOC100854068	RING-H2 finger protein ATL54	---	0016020 // membrane // inferred from electronic annotation /// 0016021 // integral component of membrane // inferred from electronic annotation	0005515 // protein binding // inferred from electronic annotation /// 0008270 // zinc ion binding // inferred from electronic annotation /// 0046872 // metal ion binding // inferred from electronic annotation	1.00946	2.01315	up	NaCl2-24
1612636_at	LOC100263585	ethylene-responsive transcription factor ERF023-like	0006351 // transcription, DNA-templated // inferred from electronic annotation /// 0006355 // regulation of transcription, DNA-templated // inferred from electronic annotation	0005634 // nucleus // inferred from electronic annotation	0003677 // DNA binding // inferred from electronic annotation /// 0003700 // transcription factor activity, sequence-specific DNA binding // inferred from electronic annotation	1.20224	2.30097	up	NaCl2-24
1612649_s_at	LOC100244122	probable WRKY transcription factor 7	0002679 // respiratory burst involved in defense response // inferred from electronic annotation /// 0006355 // regulation of transcription, DNA-templated // inferred from electronic annotation /// 0009693 // ethylene biosynthetic process // inferred from electronic annotation /// 0035556 // intracellular signal transduction // inferred from electronic annotation	0005622 // intracellular // inferred from electronic annotation	0003700 // transcription factor activity, sequence-specific DNA binding // inferred from electronic annotation /// 0005516 // calmodulin binding // inferred from electronic annotation /// 0043565 // sequence-specific DNA binding // inferred from electronic annotation	1.0814	2.11609	up	NaCl2-24
1612705_s_at	LOC100262017	uncharacterized LOC100262017	---	---	---	1.61631	3.0659	up	NaCl2-24
1612706_at	LOC100254477	laccase-14	0046274 // lignin catabolic process // inferred from electronic annotation /// 0055114 // oxidation-reduction process // inferred from electronic annotation	0005576 // extracellular region // inferred from electronic annotation /// 0048046 // apoplast // inferred from electronic annotation	0005507 // copper ion binding // inferred from electronic annotation /// 0016491 // oxidoreductase activity // inferred from electronic annotation /// 0046872 // metal ion binding // inferred from electronic annotation /// 0052716 // hydroquinone:oxygen oxidoreductase activity // inferred from electronic annotation	2.26375	4.80239	up	NaCl2-24
1612725_at	LOC100240763	vacuolar cation/proton exchanger 3	0006812 // cation transport // inferred from electronic annotation /// 0006816 // calcium ion transport // inferred from electronic annotation /// 0055085 // transmembrane transport // inferred from electronic annotation /// 0070588 // calcium ion transmembrane transport // inferred from electronic annotation /// 0098655 // cation transmembrane transport // inferred from electronic annotation	0016020 // membrane // inferred from electronic annotation /// 0016021 // integral component of membrane // inferred from electronic annotation	0008324 // cation transmembrane transporter activity // inferred from electronic annotation /// 0015369 // calcium:proton antiporter activity // inferred from electronic annotation	1.53566	2.89921	up	NaCl2-24
1612747_at	LOC100264719	ceramide glucosyltransferase-like	0008152 // metabolic process // inferred from electronic annotation	0016020 // membrane // inferred from electronic annotation /// 0016021 // integral component of membrane // inferred from electronic annotation	0008120 // ceramide glucosyltransferase activity // inferred from electronic annotation /// 0016757 // transferase activity, transferring glycosyl groups // inferred from electronic annotation	1.83456	3.56662	up	NaCl2-24
1612777_at	LOC100262144	heptahelical transmembrane protein 2	---	0016020 // membrane // inferred from electronic annotation /// 0016021 // integral component of membrane // inferred from electronic annotation	---	1.5627	2.95406	up	NaCl2-24
1612823_at	TPC1	two pore channel 1	0006810 // transport // inferred from electronic annotation /// 0006811 // ion transport // inferred from electronic annotation /// 0034220 // ion transmembrane transport // inferred from electronic annotation /// 0034765 // regulation of ion transmembrane transport // inferred from electronic annotation /// 0055085 // transmembrane transport // inferred from electronic annotation	0016020 // membrane // inferred from electronic annotation /// 0016021 // integral component of membrane // inferred from electronic annotation	0005216 // ion channel activity // inferred from electronic annotation /// 0005244 // voltage-gated ion channel activity // inferred from electronic annotation /// 0005245 // voltage-gated calcium channel activity // inferred from electronic annotation /// 0005509 // calcium ion binding // inferred from electronic annotation	1.98934	3.97054	up	NaCl2-24
1612876_at	LOC100262591	nucleobase-ascorbate transporter 3	0006810 // transport // inferred from electronic annotation /// 0055085 // transmembrane transport // inferred from electronic annotation	0005886 // plasma membrane // inferred from electronic annotation /// 0009506 // plasmodesma // inferred from electronic annotation /// 0016020 // membrane // inferred from electronic annotation /// 0016021 // integral component of membrane // inferred from electronic annotation	0005215 // transporter activity // inferred from electronic annotation /// 0022857 // transmembrane transporter activity // inferred from electronic annotation	1.74355	3.34859	up	NaCl2-24
1612913_at	LOC100255795	citrate synthase-like	0006099 // tricarboxylic acid cycle // inferred from electronic annotation /// 0044262 // cellular carbohydrate metabolic process // inferred from electronic annotation	---	0004108 // citrate (Si)-synthase activity // inferred from electronic annotation /// 0016740 // transferase activity // inferred from electronic annotation /// 0046912 // transferase activity, transferring acyl groups, acyl groups converted into alkyl on transfer // inferred from electronic annotation	1.60029	3.03204	up	NaCl2-24
1612925_at	LOC100246604	NEDD8 ultimate buster 1	---	---	0005515 // protein binding // inferred from electronic annotation	1.01673	2.02333	up	NaCl2-24
1612955_at	---	uncharacterized LOC104881086	---	---	---	2.99012	7.9454	up	NaCl2-24
1612968_at	LOC100258721	UPF0392 protein RCOM_0530710	---	0005794 // Golgi apparatus // inferred from electronic annotation	---	1.4396	2.71245	up	NaCl2-24
1613007_at	LOC100251913	E3 ubiquitin-protein ligase RGLG2	---	---	0005515 // protein binding // inferred from electronic annotation /// 0008270 // zinc ion binding // inferred from electronic annotation /// 0046872 // metal ion binding // inferred from electronic annotation	1.64392	3.12514	up	NaCl2-24
1613079_at	LOC100256357	probable tyrosine-protein phosphatase At1g05000	0016311 // dephosphorylation // inferred from electronic annotation /// 0035335 // peptidyl-tyrosine dephosphorylation // inferred from electronic annotation /// 0043407 // negative regulation of MAP kinase activity // inferred from electronic annotation /// 1900424 // regulation of defense response to bacterium // inferred from electronic annotation	---	0004721 // phosphoprotein phosphatase activity // inferred from electronic annotation /// 0004725 // protein tyrosine phosphatase activity // inferred from electronic annotation /// 0016791 // phosphatase activity // inferred from electronic annotation	1.20094	2.2989	up	NaCl2-24
1613082_at	LOC100244413 /// LOC100259788	cysteine-rich and transmembrane domain-containing protein A-like /// cysteine-rich and transmembrane domain-containing protein A-like	---	---	---	2.46764	5.53139	up	NaCl2-24
1613114_at	LOC100252664	vacuolar-sorting receptor 6-like	---	0016020 // membrane // inferred from electronic annotation /// 0016021 // integral component of membrane // inferred from electronic annotation	0005509 // calcium ion binding // inferred from electronic annotation	1.62704	3.08879	up	NaCl2-24
1613145_at	LOC100255313	vesicle-associated protein 2-1	0006612 // protein targeting to membrane // inferred from electronic annotation /// 0009963 // positive regulation of flavonoid biosynthetic process // inferred from electronic annotation /// 0010363 // regulation of plant-type hypersensitive response // inferred from electronic annotation	0005789 // endoplasmic reticulum membrane // inferred from electronic annotation /// 0005886 // plasma membrane // inferred from electronic annotation /// 0016020 // membrane // inferred from electronic annotation /// 0016021 // integral component of membrane // inferred from electronic annotation	---	1.58573	3.00161	up	NaCl2-24
1613180_at	---	---	---	---	---	1.927	3.80264	up	NaCl2-24
1613186_at	LOC100264822	zinc finger A20 and AN1 domain-containing stress-associated protein 4	---	---	0003677 // DNA binding // inferred from electronic annotation /// 0008270 // zinc ion binding // inferred from electronic annotation /// 0046872 // metal ion binding // inferred from electronic annotation	1.40641	2.65076	up	NaCl2-24
1613204_at	LOC100232878 /// LOC100256345 /// LOC100267917	probable glutathione S-transferase /// probable glutathione S-transferase /// probable glutathione S-transferase	0008152 // metabolic process // inferred from electronic annotation	---	0005515 // protein binding // inferred from electronic annotation /// 0016740 // transferase activity // inferred from electronic annotation	4.15787	17.8503	up	NaCl2-24
1613220_at	LOC100263004	early nodulin-93	0009723 // response to ethylene // inferred from electronic annotation	0005739 // mitochondrion // inferred from electronic annotation	---	1.42953	2.69359	up	NaCl2-24
1613265_s_at	LOC100251662	probable tyrosine-protein phosphatase At1g05000	0016311 // dephosphorylation // inferred from electronic annotation /// 0035335 // peptidyl-tyrosine dephosphorylation // inferred from electronic annotation	---	0004725 // protein tyrosine phosphatase activity // inferred from electronic annotation /// 0016791 // phosphatase activity // inferred from electronic annotation	2.12304	4.35611	up	NaCl2-24
1613296_x_at	LOC100250736	beta-1,3-galactosyltransferase 7	0006486 // protein glycosylation // inferred from electronic annotation	0005794 // Golgi apparatus // inferred from electronic annotation /// 0016020 // membrane // inferred from electronic annotation /// 0016021 // integral component of membrane // inferred from electronic annotation	0008378 // galactosyltransferase activity // inferred from electronic annotation /// 0016740 // transferase activity // inferred from electronic annotation /// 0016757 // transferase activity, transferring glycosyl groups // inferred from electronic annotation	2.86076	7.26398	up	NaCl2-24
1613298_s_at	LOC100263004	early nodulin-93	0009723 // response to ethylene // inferred from electronic annotation	0005739 // mitochondrion // inferred from electronic annotation	---	2.23959	4.72264	up	NaCl2-24
1613301_at	LOC100854489	stem-specific protein TSJT1	---	---	---	2.88624	7.39342	up	NaCl2-24
1613344_at	---	---	---	---	---	1.09537	2.13667	up	NaCl2-24
1613427_at	LOC100249754	phosphoinositide phosphatase SAC2	0007033 // vacuole organization // inferred from electronic annotation /// 0032957 // inositol trisphosphate metabolic process // inferred from electronic annotation /// 0036092 // phosphatidylinositol-3-phosphate biosynthetic process // inferred from electronic annotation /// 0046855 // inositol phosphate dephosphorylation // inferred from electronic annotation	0016020 // membrane // inferred from electronic annotation /// 0016021 // integral component of membrane // inferred from electronic annotation	0004439 // phosphatidylinositol-4,5-bisphosphate 5-phosphatase activity // inferred from electronic annotation /// 0042578 // phosphoric ester hydrolase activity // inferred from electronic annotation	1.25214	2.38194	up	NaCl2-24
1613429_s_at	LOC100259515	inositol-3-phosphate synthase	0006021 // inositol biosynthetic process // inferred from electronic annotation /// 0008654 // phospholipid biosynthetic process // inferred from electronic annotation	---	0004512 // inositol-3-phosphate synthase activity // inferred from electronic annotation	1.64248	3.12202	up	NaCl2-24
1613449_at	LOC100250355	uncharacterized LOC100250355	---	---	---	1.43131	2.69691	up	NaCl2-24
1613514_s_at	AGA	alpha-galactosidase	0008152 // metabolic process // inferred from electronic annotation /// 0034484 // raffinose catabolic process // inferred from electronic annotation	0009506 // plasmodesma // inferred from electronic annotation	0003824 // catalytic activity // inferred from electronic annotation /// 0004553 // hydrolase activity, hydrolyzing O-glycosyl compounds // inferred from electronic annotation /// 0052692 // raffinose alpha-galactosidase activity // inferred from electronic annotation	2.3686	5.16441	up	NaCl2-24
1613540_s_at	LOC100252953	hybrid signal transduction histidine kinase M	0000165 // MAPK cascade // inferred from electronic annotation /// 0006499 // N-terminal protein myristoylation // inferred from electronic annotation /// 0006612 // protein targeting to membrane // inferred from electronic annotation /// 0007154 // cell communication // inferred from electronic annotation /// 0009409 // response to cold // inferred from electronic annotation /// 0009738 // absci…	0005622 // intracellular // inferred from electronic annotation	---	2.62516	6.16951	up	NaCl2-24
1613548_at	LOC100247942	probable acyl-activating enzyme 1, peroxisomal	0008152 // metabolic process // inferred from electronic annotation /// 0015996 // chlorophyll catabolic process // inferred from electronic annotation	0005777 // peroxisome // inferred from electronic annotation	0003824 // catalytic activity // inferred from electronic annotation /// 0016208 // AMP binding // inferred from electronic annotation	1.02921	2.04091	up	NaCl2-24
1613576_s_at	LOC100232908 /// LOC100261610	calmodulin /// calmodulin-7	0005513 // detection of calcium ion // inferred from electronic annotation /// 0006084 // acetyl-CoA metabolic process // inferred from electronic annotation /// 0009612 // response to mechanical stimulus // inferred from electronic annotation /// 0010099 // regulation of photomorphogenesis // inferred from electronic annotation /// 0019722 // calcium-mediated signaling // inferred from electroni…	---	0005509 // calcium ion binding // inferred from electronic annotation	1.15194	2.22213	up	NaCl2-24
1613619_at	LOC100255729	isoflavone 3'-hydroxylase-like	0055114 // oxidation-reduction process // inferred from electronic annotation	0016020 // membrane // inferred from electronic annotation /// 0016021 // integral component of membrane // inferred from electronic annotation	0004497 // monooxygenase activity // inferred from electronic annotation /// 0005506 // iron ion binding // inferred from electronic annotation /// 0009055 // electron carrier activity // inferred from electronic annotation /// 0016491 // oxidoreductase activity // inferred from electronic annotation /// 0016705 // oxidoreductase activity, acting on paired donors, with incorporation or reduction …	1.36471	2.57524	up	NaCl2-24
1613630_s_at	LOC100254725	heat shock 70kDa protein 1/8-like	---	---	0000166 // nucleotide binding // inferred from electronic annotation /// 0005524 // ATP binding // inferred from electronic annotation	1.2303	2.34616	up	NaCl2-24
1613675_at	LOC100249786	probable LRR receptor-like serine/threonine-protein kinase At1g07650	0006468 // protein phosphorylation // inferred from electronic annotation	0016020 // membrane // inferred from electronic annotation /// 0016021 // integral component of membrane // inferred from electronic annotation	0000166 // nucleotide binding // inferred from electronic annotation /// 0004672 // protein kinase activity // inferred from electronic annotation /// 0004674 // protein serine/threonine kinase activity // inferred from electronic annotation /// 0005524 // ATP binding // inferred from electronic annotation /// 0016772 // transferase activity, transferring phosphorus-containing groups // inferred …	1.18725	2.27719	up	NaCl2-24
1613740_at	LOC100248677	protein SENSITIVE TO PROTON RHIZOTOXICITY 1-like	0006355 // regulation of transcription, DNA-templated // inferred from electronic annotation /// 0010044 // response to aluminum ion // inferred from electronic annotation /// 0010447 // response to acidic pH // inferred from electronic annotation	0005622 // intracellular // inferred from electronic annotation	0003676 // nucleic acid binding // inferred from electronic annotation /// 0003700 // transcription factor activity, sequence-specific DNA binding // inferred from electronic annotation /// 0008270 // zinc ion binding // inferred from electronic annotation /// 0046872 // metal ion binding // inferred from electronic annotation	1.11693	2.16885	up	NaCl2-24
1613756_at	LOC100250736	beta-1,3-galactosyltransferase 7	0006486 // protein glycosylation // inferred from electronic annotation	0005794 // Golgi apparatus // inferred from electronic annotation /// 0016020 // membrane // inferred from electronic annotation /// 0016021 // integral component of membrane // inferred from electronic annotation	0008378 // galactosyltransferase activity // inferred from electronic annotation /// 0016740 // transferase activity // inferred from electronic annotation /// 0016757 // transferase activity, transferring glycosyl groups // inferred from electronic annotation	2.50978	5.69534	up	NaCl2-24
1613767_at	LOC100255354	uncharacterized LOC100255354	0006950 // response to stress // inferred from electronic annotation /// 0030968 // endoplasmic reticulum unfolded protein response // inferred from electronic annotation /// 0052542 // defense response by callose deposition // inferred from electronic annotation	---	0005516 // calmodulin binding // inferred from electronic annotation	1.2781	2.42519	up	NaCl2-24
1613770_s_at	LOC100254231	protein TIFY 10A	---	---	---	2.09158	4.26215	up	NaCl2-24
1613795_at	LOC100259254	UDP-sugar pyrophosphorylase	0006011 // UDP-glucose metabolic process // inferred from electronic annotation /// 0008152 // metabolic process // inferred from electronic annotation /// 0009226 // nucleotide-sugar biosynthetic process // inferred from electronic annotation /// 0009555 // pollen development // inferred from electronic annotation /// 0033356 // UDP-L-arabinose metabolic process // inferred from electronic annot…	0005829 // cytosol // inferred from electronic annotation /// 0090406 // pollen tube // inferred from electronic annotation	0003983 // UTP:glucose-1-phosphate uridylyltransferase activity // inferred from electronic annotation /// 0010491 // UTP:arabinose-1-phosphate uridylyltransferase activity // inferred from electronic annotation /// 0016779 // nucleotidyltransferase activity // inferred from electronic annotation /// 0017103 // UTP:galactose-1-phosphate uridylyltransferase activity // inferred from electronic ann…	1.81908	3.52856	up	NaCl2-24
1613845_at	LOC100253787	---	---	---	---	3.78318	13.7674	up	NaCl2-24
1613847_s_at	LOC100256616	cysteine-rich and transmembrane domain-containing protein A	0009554 // megasporogenesis // inferred from electronic annotation	0005886 // plasma membrane // inferred from electronic annotation	---	1.11746	2.16965	up	NaCl2-24
1613896_at	LOC100258695	protein NRT1/ PTR FAMILY 2.11	---	---	---	3.89406	14.8672	up	NaCl2-24
1613902_at	---	---	---	---	---	1.25454	2.38591	up	NaCl2-24
1613925_at	LOC100257340	uncharacterized LOC100257340	---	---	---	1.0405	2.05695	up	NaCl2-24
1613935_at	LOC100263768	uncharacterized LOC100263768	---	---	---	1.66805	3.17786	up	NaCl2-24
1613946_s_at	LOC100245524	homeobox-leucine zipper protein ATHB-12	0006351 // transcription, DNA-templated // inferred from electronic annotation /// 0006355 // regulation of transcription, DNA-templated // inferred from electronic annotation	0005634 // nucleus // inferred from electronic annotation	0000976 // transcription regulatory region sequence-specific DNA binding // inferred from electronic annotation /// 0003677 // DNA binding // inferred from electronic annotation /// 0003700 // transcription factor activity, sequence-specific DNA binding // inferred from electronic annotation /// 0043565 // sequence-specific DNA binding // inferred from electronic annotation	2.9948	7.97124	up	NaCl2-24
1613996_at	LOC100248626	uncharacterized LOC100248626	0006952 // defense response // inferred from electronic annotation /// 0008219 // cell death // inferred from electronic annotation /// 0009693 // ethylene biosynthetic process // inferred from electronic annotation /// 0010150 // leaf senescence // inferred from electronic annotation	0005634 // nucleus // inferred from electronic annotation /// 0005730 // nucleolus // inferred from electronic annotation	0000166 // nucleotide binding // inferred from electronic annotation /// 0003676 // nucleic acid binding // inferred from electronic annotation	1.04696	2.06617	up	NaCl2-24
1614008_at	LOC100250296	polygalacturonase	---	---	---	2.5879	6.01224	up	NaCl2-24
1614014_at	LOC100246391	serine acetyltransferase 1, chloroplastic	0006535 // cysteine biosynthetic process from serine // inferred from electronic annotation	0005737 // cytoplasm // inferred from electronic annotation	0009001 // serine O-acetyltransferase activity // inferred from electronic annotation /// 0016740 // transferase activity // inferred from electronic annotation /// 0016746 // transferase activity, transferring acyl groups // inferred from electronic annotation	1.36362	2.5733	up	NaCl2-24
1614029_at	LOC100853806 /// LOC100854673	probable receptor-like protein kinase At1g67000 /// cysteine-rich receptor-like protein kinase 37 /// cysteine-rich receptor-like protein kinase 37 /// glycerophosphodiester phosphodiesterase protein kinase domain-containing GDPDL2-like /// cysteine-rich receptor-like protein kinase 37	0006468 // protein phosphorylation // inferred from electronic annotation	---	0000166 // nucleotide binding // inferred from electronic annotation /// 0004672 // protein kinase activity // inferred from electronic annotation /// 0004674 // protein serine/threonine kinase activity // inferred from electronic annotation /// 0005524 // ATP binding // inferred from electronic annotation /// 0016772 // transferase activity, transferring phosphorus-containing groups // inferred …	1.24181	2.36494	up	NaCl2-24
1614034_at	LOC100255020	protein NRT1/ PTR FAMILY 6.4	0006810 // transport // inferred from electronic annotation	0016020 // membrane // inferred from electronic annotation /// 0016021 // integral component of membrane // inferred from electronic annotation	0005215 // transporter activity // inferred from electronic annotation	1.06535	2.09268	up	NaCl2-24
1614047_s_at	LOC100268134	probable galactinol--sucrose galactosyltransferase 6	0008152 // metabolic process // inferred from electronic annotation /// 0009744 // response to sucrose // inferred from electronic annotation /// 0009750 // response to fructose // inferred from electronic annotation	0009506 // plasmodesma // inferred from electronic annotation	0003824 // catalytic activity // inferred from electronic annotation /// 0004553 // hydrolase activity, hydrolyzing O-glycosyl compounds // inferred from electronic annotation	2.59878	6.05773	up	NaCl2-24
1614086_at	ADH1	alcohol dehydrogenase 1	0006970 // response to osmotic stress // inferred from electronic annotation /// 0009862 // systemic acquired resistance, salicylic acid mediated signaling pathway // inferred from electronic annotation /// 0010310 // regulation of hydrogen peroxide metabolic process // inferred from electronic annotation /// 0045333 // cellular respiration // inferred from electronic annotation /// 0055114 // ox…	0005829 // cytosol // inferred from electronic annotation /// 0005886 // plasma membrane // inferred from electronic annotation	0000166 // nucleotide binding // inferred from electronic annotation /// 0004022 // alcohol dehydrogenase (NAD) activity // inferred from electronic annotation /// 0008270 // zinc ion binding // inferred from electronic annotation /// 0016491 // oxidoreductase activity // inferred from electronic annotation /// 0046872 // metal ion binding // inferred from electronic annotation	1.49148	2.81177	up	NaCl2-24
1614141_at	LOC100265131	uncharacterized LOC100265131	---	0016020 // membrane // inferred from electronic annotation /// 0016021 // integral component of membrane // inferred from electronic annotation	---	3.72332	13.2079	up	NaCl2-24
1614179_at	LOC100246674	uncharacterized LOC100246674	---	---	---	1.43213	2.69844	up	NaCl2-24
1614240_at	LOC100256632	oxalate--CoA ligase-like	0008152 // metabolic process // inferred from electronic annotation /// 0010030 // positive regulation of seed germination // inferred from electronic annotation /// 0010167 // response to nitrate // inferred from electronic annotation /// 0010214 // seed coat development // inferred from electronic annotation /// 0015706 // nitrate transport // inferred from electronic annotation /// 0033611 // …	0005737 // cytoplasm // inferred from electronic annotation /// 0009506 // plasmodesma // inferred from electronic annotation /// 0009507 // chloroplast // inferred from electronic annotation /// 0009570 // chloroplast stroma // inferred from electronic annotation /// 0048046 // apoplast // inferred from electronic annotation	0003824 // catalytic activity // inferred from electronic annotation /// 0016208 // AMP binding // inferred from electronic annotation /// 0050203 // oxalate-CoA ligase activity // inferred from electronic annotation	2.64467	6.25354	up	NaCl2-24
1614319_at	LOC100263312	L-type lectin-domain containing receptor kinase S.4	0006468 // protein phosphorylation // inferred from electronic annotation	0016020 // membrane // inferred from electronic annotation /// 0016021 // integral component of membrane // inferred from electronic annotation	0000166 // nucleotide binding // inferred from electronic annotation /// 0004672 // protein kinase activity // inferred from electronic annotation /// 0004674 // protein serine/threonine kinase activity // inferred from electronic annotation /// 0005524 // ATP binding // inferred from electronic annotation /// 0016772 // transferase activity, transferring phosphorus-containing groups // inferred …	1.45805	2.74737	up	NaCl2-24
1614326_s_at	LOC100255146	uncharacterized LOC100255146	---	0016020 // membrane // inferred from electronic annotation /// 0016021 // integral component of membrane // inferred from electronic annotation	---	1.33868	2.5292	up	NaCl2-24
1614332_s_at	LOC100265533	zinc finger protein ZAT11	---	---	0046872 // metal ion binding // inferred from electronic annotation	3.18819	9.11466	up	NaCl2-24
1614344_at	---	---	---	---	---	1.09842	2.1412	up	NaCl2-24
1614349_at	LOC100255616	NAC domain-containing protein 77	0006351 // transcription, DNA-templated // inferred from electronic annotation /// 0006355 // regulation of transcription, DNA-templated // inferred from electronic annotation /// 0008152 // metabolic process // inferred from electronic annotation	0005634 // nucleus // inferred from electronic annotation /// 0016020 // membrane // inferred from electronic annotation /// 0016021 // integral component of membrane // inferred from electronic annotation	0003677 // DNA binding // inferred from electronic annotation /// 0016787 // hydrolase activity // inferred from electronic annotation	1.04824	2.06801	up	NaCl2-24
1614354_at	LOC100262214	uncharacterized LOC100262214	0010264 // myo-inositol hexakisphosphate biosynthetic process // inferred from electronic annotation /// 0016310 // phosphorylation // inferred from electronic annotation	---	0005524 // ATP binding // inferred from electronic annotation /// 0016301 // kinase activity // inferred from electronic annotation /// 0016773 // phosphotransferase activity, alcohol group as acceptor // inferred from electronic annotation /// 0019140 // inositol 3-kinase activity // inferred from electronic annotation	1.14857	2.21694	up	NaCl2-24
1614375_at	LOC100260480	glycerophosphodiester phosphodiesterase GDPD6	0006071 // glycerol metabolic process // inferred from electronic annotation /// 0006629 // lipid metabolic process // inferred from electronic annotation	0005773 // vacuole // inferred from electronic annotation	0008081 // phosphoric diester hydrolase activity // inferred from electronic annotation /// 0008889 // glycerophosphodiester phosphodiesterase activity // inferred from electronic annotation	1.43272	2.69956	up	NaCl2-24
1614410_at	LOC100247965	salt stress-induced hydrophobic peptide ESI3	---	0016020 // membrane // inferred from electronic annotation /// 0016021 // integral component of membrane // inferred from electronic annotation	---	1.87668	3.6723	up	NaCl2-24
1614423_at	LOC100251623	cinnamoyl-CoA reductase 1	0008152 // metabolic process // inferred from electronic annotation /// 0044237 // cellular metabolic process // inferred from electronic annotation	---	0003824 // catalytic activity // inferred from electronic annotation /// 0050662 // coenzyme binding // inferred from electronic annotation	2.70221	6.50798	up	NaCl2-24
1614428_at	LOC100266723	glutamate--cysteine ligase, chloroplastic	0002213 // defense response to insect // inferred from electronic annotation /// 0006007 // glucose catabolic process // inferred from electronic annotation /// 0006094 // gluconeogenesis // inferred from electronic annotation /// 0006096 // glycolytic process // inferred from electronic annotation /// 0006750 // glutathione biosynthetic process // inferred from electronic annotation /// 0009408 …	0009536 // plastid // inferred from electronic annotation /// 0009570 // chloroplast stroma // inferred from electronic annotation	0004357 // glutamate-cysteine ligase activity // inferred from electronic annotation	3.32281	10.0061	up	NaCl2-24
1614437_at	---	uncharacterized LOC104881268	---	---	---	1.95501	3.87719	up	NaCl2-24
1614440_at	LOC100233115	3-deoxy-D-arabino-heptulosonate 7-phosphate synthase 02	0009073 // aromatic amino acid family biosynthetic process // inferred from electronic annotation /// 0009611 // response to wounding // inferred from electronic annotation /// 0009627 // systemic acquired resistance // inferred from electronic annotation /// 0009805 // coumarin biosynthetic process // inferred from electronic annotation /// 0034976 // response to endoplasmic reticulum stress // …	0009536 // plastid // inferred from electronic annotation /// 0016020 // membrane // inferred from electronic annotation	0003849 // 3-deoxy-7-phosphoheptulonate synthase activity // inferred from electronic annotation	1.31076	2.48073	up	NaCl2-24
1614444_at	LOC100248687	2-hydroxyisoflavanone dehydratase	0008152 // metabolic process // inferred from electronic annotation	---	0016787 // hydrolase activity // inferred from electronic annotation	1.8883	3.70199	up	NaCl2-24
1614456_at	LOC100247088	synaptotagmin-5	0016126 // sterol biosynthetic process // inferred from electronic annotation /// 0019745 // pentacyclic triterpenoid biosynthetic process // inferred from electronic annotation	0005783 // endoplasmic reticulum // inferred from electronic annotation /// 0005886 // plasma membrane // inferred from electronic annotation /// 0009506 // plasmodesma // inferred from electronic annotation /// 0012505 // endomembrane system // inferred from electronic annotation /// 0016020 // membrane // inferred from electronic annotation /// 0016021 // integral component of membrane // infer…	0005515 // protein binding // inferred from electronic annotation /// 0008289 // lipid binding // inferred from electronic annotation	1.30972	2.47893	up	NaCl2-24
1614479_at	ADC	arginine decarboxylase	0006527 // arginine catabolic process // inferred from electronic annotation /// 0008295 // spermidine biosynthetic process // inferred from electronic annotation	---	0003824 // catalytic activity // inferred from electronic annotation /// 0008792 // arginine decarboxylase activity // inferred from electronic annotation /// 0016829 // lyase activity // inferred from electronic annotation /// 0016831 // carboxy-lyase activity // inferred from electronic annotation	1.4393	2.71188	up	NaCl2-24
1614502_at	LOC100267863	cytochrome P450 84A1	0055114 // oxidation-reduction process // inferred from electronic annotation	0016020 // membrane // inferred from electronic annotation /// 0016021 // integral component of membrane // inferred from electronic annotation	0004497 // monooxygenase activity // inferred from electronic annotation /// 0005506 // iron ion binding // inferred from electronic annotation /// 0009055 // electron carrier activity // inferred from electronic annotation /// 0016491 // oxidoreductase activity // inferred from electronic annotation /// 0016705 // oxidoreductase activity, acting on paired donors, with incorporation or reduction …	2.59251	6.03148	up	NaCl2-24
1614505_s_at	LOC100246508 /// LOC100267300 /// LOC100854225	F-box protein At1g61340-like /// telomerase Cajal body protein 1 /// F-box protein At1g61340-like	---	---	0005515 // protein binding // inferred from electronic annotation	2.2679	4.81622	up	NaCl2-24
1614522_at	---	---	---	---	---	1.49339	2.8155	up	NaCl2-24
1614543_a_at	LOC100252506	stress enhanced protein 2, chloroplastic	0009765 // photosynthesis, light harvesting // inferred from electronic annotation	0009535 // chloroplast thylakoid membrane // inferred from electronic annotation /// 0016020 // membrane // inferred from electronic annotation /// 0016021 // integral component of membrane // inferred from electronic annotation	0016168 // chlorophyll binding // inferred from electronic annotation	1.7445	3.35078	up	NaCl2-24
1614556_at	---	---	---	---	---	1.02468	2.03451	up	NaCl2-24
1614574_at	LOC100248535	probable cytokinin riboside 5'-monophosphate phosphoribohydrolase LOGL1	---	---	---	1.01077	2.01499	up	NaCl2-24
1614582_at	LOC100265011	calreticulin-3-like	0006457 // protein folding // inferred from electronic annotation	0005783 // endoplasmic reticulum // inferred from electronic annotation	0005509 // calcium ion binding // inferred from electronic annotation /// 0005515 // protein binding // inferred from electronic annotation /// 0051082 // unfolded protein binding // inferred from electronic annotation	1.38224	2.60673	up	NaCl2-24
1614595_at	LOC100251947	mitogen-activated protein kinase homolog NTF6	0000165 // MAPK cascade // inferred from electronic annotation /// 0006468 // protein phosphorylation // inferred from electronic annotation /// 0007165 // signal transduction // inferred from electronic annotation /// 0016310 // phosphorylation // inferred from electronic annotation	0005622 // intracellular // inferred from electronic annotation	0000166 // nucleotide binding // inferred from electronic annotation /// 0004672 // protein kinase activity // inferred from electronic annotation /// 0004674 // protein serine/threonine kinase activity // inferred from electronic annotation /// 0004707 // MAP kinase activity // inferred from electronic annotation /// 0004713 // protein tyrosine kinase activity // inferred from electronic annotat…	2.12779	4.37048	up	NaCl2-24
1614607_at	LOC100247453	uncharacterized protein At4g22758 /// uncharacterized LOC104880431	---	---	---	1.6758	3.19496	up	NaCl2-24
1614672_at	---	---	---	---	---	1.34926	2.54782	up	NaCl2-24
1614738_at	---	---	---	---	---	2.6651	6.34271	up	NaCl2-24
1614769_at	---	---	---	---	---	1.93791	3.83149	up	NaCl2-24
1614779_s_at	---	remorin-like	---	---	---	2.65049	6.27881	up	NaCl2-24
1614780_at	LOC100264483	golgin subfamily B member 1	0052541 // plant-type cell wall cellulose metabolic process // inferred from electronic annotation /// 0052546 // cell wall pectin metabolic process // inferred from electronic annotation	---	---	1.08347	2.11912	up	NaCl2-24
1614806_s_at	LOC100264507	probable WRKY transcription factor 40-like	0006355 // regulation of transcription, DNA-templated // inferred from electronic annotation	---	0003700 // transcription factor activity, sequence-specific DNA binding // inferred from electronic annotation /// 0043565 // sequence-specific DNA binding // inferred from electronic annotation	3.32865	10.0467	up	NaCl2-24
1614820_at	LOC100854531	tonoplast dicarboxylate transporter-like /// tonoplast dicarboxylate transporter-like	0006814 // sodium ion transport // inferred from electronic annotation /// 0055085 // transmembrane transport // inferred from electronic annotation	0016020 // membrane // inferred from electronic annotation /// 0016021 // integral component of membrane // inferred from electronic annotation	0005215 // transporter activity // inferred from electronic annotation	3.0514	8.29015	up	NaCl2-24
1614862_at	LOC100259789 /// LOC100265103	tropinone reductase homolog At1g07440 /// tropinone reductase homolog At1g07440	0008152 // metabolic process // inferred from electronic annotation /// 0055114 // oxidation-reduction process // inferred from electronic annotation	---	0016491 // oxidoreductase activity // inferred from electronic annotation	2.90171	7.47309	up	NaCl2-24
1614923_at	LOC100245191	3-hydroxy-3-methylglutaryl-coenzyme A reductase	0008299 // isoprenoid biosynthetic process // inferred from electronic annotation /// 0015936 // coenzyme A metabolic process // inferred from electronic annotation /// 0016104 // triterpenoid biosynthetic process // inferred from electronic annotation /// 0016126 // sterol biosynthetic process // inferred from electronic annotation /// 0055114 // oxidation-reduction process // inferred from elec…	0005783 // endoplasmic reticulum // inferred from electronic annotation /// 0005789 // endoplasmic reticulum membrane // inferred from electronic annotation /// 0016020 // membrane // inferred from electronic annotation /// 0016021 // integral component of membrane // inferred from electronic annotation /// 0043231 // intracellular membrane-bounded organelle // inferred from electronic annotation	0004420 // hydroxymethylglutaryl-CoA reductase (NADPH) activity // inferred from electronic annotation /// 0016491 // oxidoreductase activity // inferred from electronic annotation /// 0016616 // oxidoreductase activity, acting on the CH-OH group of donors, NAD or NADP as acceptor // inferred from electronic annotation /// 0042282 // hydroxymethylglutaryl-CoA reductase activity // inferred from e…	1.00188	2.00261	up	NaCl2-24
1614931_at	LOC100241227	uncharacterized LOC100241227	0006351 // transcription, DNA-templated // inferred from electronic annotation /// 0006355 // regulation of transcription, DNA-templated // inferred from electronic annotation	0005634 // nucleus // inferred from electronic annotation	0003676 // nucleic acid binding // inferred from electronic annotation /// 0003677 // DNA binding // inferred from electronic annotation /// 0003682 // chromatin binding // inferred from electronic annotation /// 0008270 // zinc ion binding // inferred from electronic annotation	1.61724	3.06787	up	NaCl2-24
1614973_at	LOC100266486	uncharacterized LOC100266486	---	---	---	1.54518	2.9184	up	NaCl2-24
1614987_at	LOC100241685	MATE efflux family protein 1	0006855 // drug transmembrane transport // inferred from electronic annotation /// 0019761 // glucosinolate biosynthetic process // inferred from electronic annotation /// 0055085 // transmembrane transport // inferred from electronic annotation	0016020 // membrane // inferred from electronic annotation /// 0016021 // integral component of membrane // inferred from electronic annotation	0015238 // drug transmembrane transporter activity // inferred from electronic annotation /// 0015297 // antiporter activity // inferred from electronic annotation	1.35425	2.55665	up	NaCl2-24
1614995_at	LOC100267574	calcium-dependent protein kinase 2	0006468 // protein phosphorylation // inferred from electronic annotation	---	0000166 // nucleotide binding // inferred from electronic annotation /// 0004672 // protein kinase activity // inferred from electronic annotation /// 0004674 // protein serine/threonine kinase activity // inferred from electronic annotation /// 0005509 // calcium ion binding // inferred from electronic annotation /// 0005524 // ATP binding // inferred from electronic annotation /// 0016772 // tr…	1.04372	2.06154	up	NaCl2-24
1615001_s_at	LOC100247965	salt stress-induced hydrophobic peptide ESI3	---	0016020 // membrane // inferred from electronic annotation /// 0016021 // integral component of membrane // inferred from electronic annotation	---	1.0079	2.01099	up	NaCl2-24
1615012_s_at	LOC100251782	scarecrow-like protein 14	0006351 // transcription, DNA-templated // inferred from electronic annotation /// 0006355 // regulation of transcription, DNA-templated // inferred from electronic annotation	---	---	1.98092	3.94744	up	NaCl2-24
1615035_at	LOC100249972	B-cell receptor-associated protein 31-like	0006886 // intracellular protein transport // inferred from electronic annotation	0005774 // vacuolar membrane // inferred from electronic annotation /// 0005783 // endoplasmic reticulum // inferred from electronic annotation /// 0009506 // plasmodesma // inferred from electronic annotation /// 0016020 // membrane // inferred from electronic annotation /// 0016021 // integral component of membrane // inferred from electronic annotation	---	1.29215	2.44893	up	NaCl2-24
1615038_at	LOC100258490	soluble inorganic pyrophosphatase	0006796 // phosphate-containing compound metabolic process // inferred from electronic annotation /// 0008152 // metabolic process // inferred from electronic annotation	0005737 // cytoplasm // inferred from electronic annotation /// 0005829 // cytosol // inferred from electronic annotation /// 0016020 // membrane // inferred from electronic annotation	0000287 // magnesium ion binding // inferred from electronic annotation /// 0004427 // inorganic diphosphatase activity // inferred from electronic annotation	1.11269	2.16249	up	NaCl2-24
1615060_at	LOC100243934	probable choline kinase 1	0016310 // phosphorylation // inferred from electronic annotation /// 0046474 // glycerophospholipid biosynthetic process // inferred from electronic annotation	---	0016301 // kinase activity // inferred from electronic annotation /// 0016772 // transferase activity, transferring phosphorus-containing groups // inferred from electronic annotation	2.60512	6.08442	up	NaCl2-24
1615079_x_at	LOC100248669	probable aldo-keto reductase 1	---	---	---	2.13484	4.39187	up	NaCl2-24
1615086_s_at	LOC100243952	stromal cell-derived factor 2-like protein	0006457 // protein folding // inferred from electronic annotation /// 0009408 // response to heat // inferred from electronic annotation /// 0009627 // systemic acquired resistance // inferred from electronic annotation /// 0009644 // response to high light intensity // inferred from electronic annotation /// 0034976 // response to endoplasmic reticulum stress // inferred from electronic annotati…	0005783 // endoplasmic reticulum // inferred from electronic annotation /// 0016020 // membrane // inferred from electronic annotation	---	1.49735	2.82323	up	NaCl2-24
1615104_s_at	LOC100254126	dehydrin ERD14	0006950 // response to stress // inferred from electronic annotation /// 0009415 // response to water // inferred from electronic annotation	---	---	1.71465	3.28217	up	NaCl2-24
1615113_at	LOC100264151	probable calcium-binding protein CML35	---	---	0005509 // calcium ion binding // inferred from electronic annotation	1.33248	2.51835	up	NaCl2-24
1615140_s_at	---	---	---	---	---	2.09153	4.262	up	NaCl2-24
1615147_at	LOC100248294	---	---	0016020 // membrane // inferred from electronic annotation /// 0016021 // integral component of membrane // inferred from electronic annotation	---	5.06101	33.3823	up	NaCl2-24
1615200_at	---	---	---	---	---	1.73064	3.31874	up	NaCl2-24
1615301_at	LOC100242686	protein YLS9	---	0016020 // membrane // inferred from electronic annotation /// 0016021 // integral component of membrane // inferred from electronic annotation	---	2.9814	7.89755	up	NaCl2-24
1615319_s_at	LOC100255020	protein NRT1/ PTR FAMILY 6.4	0006810 // transport // inferred from electronic annotation	0016020 // membrane // inferred from electronic annotation /// 0016021 // integral component of membrane // inferred from electronic annotation	0005215 // transporter activity // inferred from electronic annotation	1.73263	3.32334	up	NaCl2-24
1615332_at	LOC100251552	TOM1-like protein 2	0006886 // intracellular protein transport // inferred from electronic annotation /// 0006891 // intra-Golgi vesicle-mediated transport // inferred from electronic annotation	0005622 // intracellular // inferred from electronic annotation /// 0005795 // Golgi stack // inferred from electronic annotation	0008565 // protein transporter activity // inferred from electronic annotation	1.07052	2.10019	up	NaCl2-24
1615360_at	LOC100260470	cysteine proteinase inhibitor 5-like	0010466 // negative regulation of peptidase activity // inferred from electronic annotation /// 0010951 // negative regulation of endopeptidase activity // inferred from electronic annotation	---	0004869 // cysteine-type endopeptidase inhibitor activity // inferred from electronic annotation /// 0030414 // peptidase inhibitor activity // inferred from electronic annotation	2.08786	4.25117	up	NaCl2-24
1615365_at	LOC100253158	probable GTP diphosphokinase RSH3, chloroplastic	0015969 // guanosine tetraphosphate metabolic process // inferred from electronic annotation	---	0003824 // catalytic activity // inferred from electronic annotation	1.15101	2.2207	up	NaCl2-24
1615439_at	LOC100257308	probable cinnamyl alcohol dehydrogenase 1	0055114 // oxidation-reduction process // inferred from electronic annotation	---	0008270 // zinc ion binding // inferred from electronic annotation /// 0016491 // oxidoreductase activity // inferred from electronic annotation /// 0046872 // metal ion binding // inferred from electronic annotation	1.13777	2.2004	up	NaCl2-24
1615458_at	LOC100255664	uncharacterized LOC100255664	0006612 // protein targeting to membrane // inferred from electronic annotation /// 0009723 // response to ethylene // inferred from electronic annotation /// 0009738 // abscisic acid-activated signaling pathway // inferred from electronic annotation /// 0009863 // salicylic acid mediated signaling pathway // inferred from electronic annotation /// 0009867 // jasmonic acid mediated signaling path…	0005634 // nucleus // inferred from electronic annotation	---	2.14878	4.43453	up	NaCl2-24
1615485_at	LOC100263292	anamorsin homolog	0006915 // apoptotic process // inferred from electronic annotation /// 0008152 // metabolic process // inferred from electronic annotation /// 0016226 // iron-sulfur cluster assembly // inferred from electronic annotation /// 0032259 // methylation // inferred from electronic annotation /// 0043066 // negative regulation of apoptotic process // inferred from electronic annotation	0005737 // cytoplasm // inferred from electronic annotation /// 0005739 // mitochondrion // inferred from electronic annotation /// 0005758 // mitochondrial intermembrane space // inferred from electronic annotation	0008168 // methyltransferase activity // inferred from electronic annotation /// 0009055 // electron carrier activity // inferred from electronic annotation /// 0046872 // metal ion binding // inferred from electronic annotation /// 0051536 // iron-sulfur cluster binding // inferred from electronic annotation /// 0051537 // 2 iron, 2 sulfur cluster binding // inferred from electronic annotation	2.04338	4.1221	up	NaCl2-24
1615508_s_at	NFD2	nuclear fusion defective 2 protein / ribonuclease III	0006396 // RNA processing // inferred from electronic annotation /// 0010267 // production of ta-siRNAs involved in RNA interference // inferred from electronic annotation /// 0016075 // rRNA catabolic process // inferred from electronic annotation /// 0035196 // production of miRNAs involved in gene silencing by miRNA // inferred from electronic annotation /// 0051607 // defense response to viru…	0005773 // vacuole // inferred from electronic annotation	0003723 // RNA binding // inferred from electronic annotation /// 0004525 // ribonuclease III activity // inferred from electronic annotation	1.37898	2.60084	up	NaCl2-24
1615514_s_at	LOC100241557	bax inhibitor 1-like	---	0016020 // membrane // inferred from electronic annotation /// 0016021 // integral component of membrane // inferred from electronic annotation	---	1.09607	2.13771	up	NaCl2-24
1615524_at	MADS8	MADS-box protein	0006351 // transcription, DNA-templated // inferred from electronic annotation /// 0006355 // regulation of transcription, DNA-templated // inferred from electronic annotation	0005634 // nucleus // inferred from electronic annotation	0003677 // DNA binding // inferred from electronic annotation /// 0003700 // transcription factor activity, sequence-specific DNA binding // inferred from electronic annotation /// 0046983 // protein dimerization activity // inferred from electronic annotation	1.58721	3.00467	up	NaCl2-24
1615532_at	---	---	---	---	---	1.90972	3.75737	up	NaCl2-24
1615540_s_at	LOC100263051	protein NRT1/ PTR FAMILY 5.2	0006810 // transport // inferred from electronic annotation	0016020 // membrane // inferred from electronic annotation /// 0016021 // integral component of membrane // inferred from electronic annotation	0005215 // transporter activity // inferred from electronic annotation	1.63079	3.09682	up	NaCl2-24
1615552_at	LOC100261424	galactinol synthase 2	0006012 // galactose metabolic process // inferred from electronic annotation	---	0016740 // transferase activity // inferred from electronic annotation /// 0016757 // transferase activity, transferring glycosyl groups // inferred from electronic annotation /// 0047216 // inositol 3-alpha-galactosyltransferase activity // inferred from electronic annotation	4.08767	17.0024	up	NaCl2-24
1615569_at	LOC100258690	probable LRR receptor-like serine/threonine-protein kinase At1g74360	0000165 // MAPK cascade // inferred from electronic annotation /// 0002679 // respiratory burst involved in defense response // inferred from electronic annotation /// 0006468 // protein phosphorylation // inferred from electronic annotation /// 0006612 // protein targeting to membrane // inferred from electronic annotation /// 0007169 // transmembrane receptor protein tyrosine kinase signaling p…	0005622 // intracellular // inferred from electronic annotation /// 0005739 // mitochondrion // inferred from electronic annotation /// 0016020 // membrane // inferred from electronic annotation /// 0016021 // integral component of membrane // inferred from electronic annotation	0000166 // nucleotide binding // inferred from electronic annotation /// 0004672 // protein kinase activity // inferred from electronic annotation /// 0004674 // protein serine/threonine kinase activity // inferred from electronic annotation /// 0005515 // protein binding // inferred from electronic annotation /// 0005524 // ATP binding // inferred from electronic annotation /// 0016301 // kinase…	1.2511	2.38023	up	NaCl2-24
1615581_at	---	aminotransferase ALD1-like	---	---	---	1.86641	3.64624	up	NaCl2-24
1615596_s_at	LOC100264822	zinc finger A20 and AN1 domain-containing stress-associated protein 4	---	---	0003677 // DNA binding // inferred from electronic annotation /// 0008270 // zinc ion binding // inferred from electronic annotation /// 0046872 // metal ion binding // inferred from electronic annotation	1.44471	2.72208	up	NaCl2-24
1615599_at	LOC100242836	---	---	---	---	1.00514	2.00714	up	NaCl2-24
1615605_at	LOC100248610	uncharacterized LOC100257186	---	---	0005509 // calcium ion binding // inferred from electronic annotation	3.71304	13.114	up	NaCl2-24
1615630_at	LOC100250058	uncharacterized LOC100250058	---	0016020 // membrane // inferred from electronic annotation /// 0016021 // integral component of membrane // inferred from electronic annotation	---	1.66399	3.16891	up	NaCl2-24
1615633_at	LOC100243547	probable carboxylesterase 12	0008152 // metabolic process // inferred from electronic annotation	---	0016787 // hydrolase activity // inferred from electronic annotation	1.19467	2.28893	up	NaCl2-24
1615639_a_at	LOC100266227	uncharacterized LOC100266227	0000902 // cell morphogenesis // inferred from electronic annotation /// 0006094 // gluconeogenesis // inferred from electronic annotation /// 0006096 // glycolytic process // inferred from electronic annotation /// 0006970 // response to osmotic stress // inferred from electronic annotation /// 0009269 // response to desiccation // inferred from electronic annotation /// 0009651 // response to s…	0005794 // Golgi apparatus // inferred from electronic annotation /// 0005829 // cytosol // inferred from electronic annotation /// 0005886 // plasma membrane // inferred from electronic annotation /// 0009506 // plasmodesma // inferred from electronic annotation /// 0016020 // membrane // inferred from electronic annotation	---	1.45431	2.74025	up	NaCl2-24
1615694_at	LOC100257251	RING-H2 finger protein ATL54	---	---	---	1.03571	2.05012	up	NaCl2-24
1615709_at	LOC100268037	alpha-aminoadipic semialdehyde synthase	0009744 // response to sucrose // inferred from electronic annotation /// 0009750 // response to fructose // inferred from electronic annotation /// 0010228 // vegetative to reproductive phase transition of meristem // inferred from electronic annotation /// 0016926 // protein desumoylation // inferred from electronic annotation /// 0019477 // L-lysine catabolic process // inferred from electroni…	0005737 // cytoplasm // inferred from electronic annotation /// 0005829 // cytosol // inferred from electronic annotation /// 0016020 // membrane // inferred from electronic annotation /// 0016021 // integral component of membrane // inferred from electronic annotation	0000166 // nucleotide binding // inferred from electronic annotation /// 0004753 // saccharopine dehydrogenase activity // inferred from electronic annotation /// 0016491 // oxidoreductase activity // inferred from electronic annotation /// 0047130 // saccharopine dehydrogenase (NADP+, L-lysine-forming) activity // inferred from electronic annotation	2.383	5.2162	up	NaCl2-24
1615744_at	LOC100854031	uncharacterized LOC100854031	---	---	---	1.66859	3.17903	up	NaCl2-24
1615774_at	LOC100260689	uncharacterized LOC100260689	---	---	---	1.26867	2.40939	up	NaCl2-24
1615803_s_at	LOC100267776	1-acylglycerol-3-phosphate O-acyltransferase	0009407 // toxin catabolic process // inferred from electronic annotation /// 0010200 // response to chitin // inferred from electronic annotation /// 0010583 // response to cyclopentenone // inferred from electronic annotation /// 0052542 // defense response by callose deposition // inferred from electronic annotation /// 0055088 // lipid homeostasis // inferred from electronic annotation /// 00…	---	0004623 // phospholipase A2 activity // inferred from electronic annotation /// 0016298 // lipase activity // inferred from electronic annotation /// 0016787 // hydrolase activity // inferred from electronic annotation /// 0042171 // lysophosphatidic acid acyltransferase activity // inferred from electronic annotation	2.06305	4.17867	up	NaCl2-24
1615827_at	LOC100252878	ubiquinol oxidase 2, mitochondrial	0055114 // oxidation-reduction process // inferred from electronic annotation	0016020 // membrane // inferred from electronic annotation /// 0016021 // integral component of membrane // inferred from electronic annotation /// 0070469 // respiratory chain // inferred from electronic annotation	0009916 // alternative oxidase activity // inferred from electronic annotation /// 0016491 // oxidoreductase activity // inferred from electronic annotation /// 0046872 // metal ion binding // inferred from electronic annotation	1.83317	3.5632	up	NaCl2-24
1615846_at	LOC100266416	uncharacterized LOC100266416	---	---	---	2.98604	7.92295	up	NaCl2-24
1615848_at	LOC100250419	uncharacterized LOC100250419	---	---	0005515 // protein binding // inferred from electronic annotation /// 0008270 // zinc ion binding // inferred from electronic annotation /// 0046872 // metal ion binding // inferred from electronic annotation	1.01158	2.01612	up	NaCl2-24
1615850_s_at	LOC100258165	cysteine proteinase inhibitor A	0010466 // negative regulation of peptidase activity // inferred from electronic annotation /// 0010951 // negative regulation of endopeptidase activity // inferred from electronic annotation	---	0004869 // cysteine-type endopeptidase inhibitor activity // inferred from electronic annotation /// 0030414 // peptidase inhibitor activity // inferred from electronic annotation	1.40693	2.65173	up	NaCl2-24
1615868_at	---	protein BPS1, chloroplastic-like	---	---	---	2.16649	4.4893	up	NaCl2-24
1615909_s_at	LOC100255269	probable serine/threonine-protein kinase WNK4	0006468 // protein phosphorylation // inferred from electronic annotation /// 0010260 // organ senescence // inferred from electronic annotation /// 0016036 // cellular response to phosphate starvation // inferred from electronic annotation /// 0019375 // galactolipid biosynthetic process // inferred from electronic annotation /// 0042631 // cellular response to water deprivation // inferred from…	0005634 // nucleus // inferred from electronic annotation /// 0005737 // cytoplasm // inferred from electronic annotation	0004672 // protein kinase activity // inferred from electronic annotation /// 0004674 // protein serine/threonine kinase activity // inferred from electronic annotation /// 0005524 // ATP binding // inferred from electronic annotation /// 0016301 // kinase activity // inferred from electronic annotation /// 0016772 // transferase activity, transferring phosphorus-containing groups // inferred fro…	1.75628	3.37826	up	NaCl2-24
1616038_at	LOC100854117	reticuline oxidase-like	---	---	---	1.74833	3.35971	up	NaCl2-24
1616043_at	LOC100245224	xylosyltransferase 2	0008152 // metabolic process // inferred from electronic annotation	0016020 // membrane // inferred from electronic annotation	0008375 // acetylglucosaminyltransferase activity // inferred from electronic annotation	2.29066	4.89279	up	NaCl2-24
1616057_s_at	LOC100248302	common plant regulatory factor 1	0006351 // transcription, DNA-templated // inferred from electronic annotation /// 0006355 // regulation of transcription, DNA-templated // inferred from electronic annotation	0005634 // nucleus // inferred from electronic annotation	0003677 // DNA binding // inferred from electronic annotation /// 0003700 // transcription factor activity, sequence-specific DNA binding // inferred from electronic annotation /// 0043565 // sequence-specific DNA binding // inferred from electronic annotation	1.53042	2.8887	up	NaCl2-24
1616094_at	MYBPA1	MYBPA1 protein	---	---	0003677 // DNA binding // inferred from electronic annotation /// 0003682 // chromatin binding // inferred from electronic annotation	2.05108	4.14417	up	NaCl2-24
1616107_s_at	LOC100247246	beta-amylase 3, chloroplastic	0000024 // maltose biosynthetic process // inferred from electronic annotation /// 0000272 // polysaccharide catabolic process // inferred from electronic annotation /// 0005975 // carbohydrate metabolic process // inferred from electronic annotation /// 0005983 // starch catabolic process // inferred from electronic annotation	0009570 // chloroplast stroma // inferred from electronic annotation	0003824 // catalytic activity // inferred from electronic annotation /// 0016161 // beta-amylase activity // inferred from electronic annotation /// 0043169 // cation binding // inferred from electronic annotation	1.15762	2.23089	up	NaCl2-24
1616116_at	LOC100268134	probable galactinol--sucrose galactosyltransferase 6	0008152 // metabolic process // inferred from electronic annotation /// 0009744 // response to sucrose // inferred from electronic annotation /// 0009750 // response to fructose // inferred from electronic annotation	0009506 // plasmodesma // inferred from electronic annotation	0003824 // catalytic activity // inferred from electronic annotation /// 0004553 // hydrolase activity, hydrolyzing O-glycosyl compounds // inferred from electronic annotation	3.22526	9.3519	up	NaCl2-24
1616145_a_at	LOC100261583	18.1 kDa class I heat shock protein	---	---	---	1.34073	2.53279	up	NaCl2-24
1616168_at	LOC100258564	mpv17-like protein	---	0016021 // integral component of membrane // inferred from electronic annotation	---	1.12001	2.17348	up	NaCl2-24
1616221_at	LOC100266637	---	---	0016020 // membrane // inferred from electronic annotation /// 0016021 // integral component of membrane // inferred from electronic annotation	---	2.99514	7.97309	up	NaCl2-24
1616282_at	LOC100261530	uncharacterized LOC100261530	---	---	---	1.37177	2.58788	up	NaCl2-24
1616284_at	LOC100250368	FAD synthase	0006777 // Mo-molybdopterin cofactor biosynthetic process // inferred from electronic annotation /// 0008152 // metabolic process // inferred from electronic annotation /// 0019761 // glucosinolate biosynthetic process // inferred from electronic annotation	---	0003824 // catalytic activity // inferred from electronic annotation /// 0016740 // transferase activity // inferred from electronic annotation	1.4505	2.73302	up	NaCl2-24
1616302_at	GRIP21	ripening-related protein-like	0008152 // metabolic process // inferred from electronic annotation	---	0003824 // catalytic activity // inferred from electronic annotation /// 0016787 // hydrolase activity // inferred from electronic annotation	4.54566	23.355	up	NaCl2-24
1616321_at	LOC100260776	uncharacterized LOC100260776	0009733 // response to auxin // inferred from electronic annotation /// 1900057 // positive regulation of leaf senescence // inferred from electronic annotation	---	---	1.24326	2.36734	up	NaCl2-24
1616344_at	LOC100266776	bifunctional UDP-glucose 4-epimerase and UDP-xylose 4-epimerase 1	0006012 // galactose metabolic process // inferred from electronic annotation /// 0044237 // cellular metabolic process // inferred from electronic annotation	---	0003824 // catalytic activity // inferred from electronic annotation /// 0003978 // UDP-glucose 4-epimerase activity // inferred from electronic annotation /// 0016853 // isomerase activity // inferred from electronic annotation /// 0050662 // coenzyme binding // inferred from electronic annotation	1.35522	2.55837	up	NaCl2-24
1616386_s_at	LOC100244762	glyoxysomal fatty acid beta-oxidation multifunctional protein MFP-a	0006631 // fatty acid metabolic process // inferred from electronic annotation /// 0007031 // peroxisome organization // inferred from electronic annotation /// 0008152 // metabolic process // inferred from electronic annotation /// 0009062 // fatty acid catabolic process // inferred from electronic annotation /// 0009407 // toxin catabolic process // inferred from electronic annotation /// 00431…	0005618 // cell wall // inferred from electronic annotation /// 0005730 // nucleolus // inferred from electronic annotation /// 0005777 // peroxisome // inferred from electronic annotation /// 0009506 // plasmodesma // inferred from electronic annotation	0000166 // nucleotide binding // inferred from electronic annotation /// 0003824 // catalytic activity // inferred from electronic annotation /// 0003857 // 3-hydroxyacyl-CoA dehydrogenase activity // inferred from electronic annotation /// 0004300 // enoyl-CoA hydratase activity // inferred from electronic annotation /// 0016491 // oxidoreductase activity // inferred from electronic annotation /…	1.22827	2.34285	up	NaCl2-24
1616399_s_at	ADC	arginine decarboxylase	0006527 // arginine catabolic process // inferred from electronic annotation /// 0008295 // spermidine biosynthetic process // inferred from electronic annotation	---	0003824 // catalytic activity // inferred from electronic annotation /// 0008792 // arginine decarboxylase activity // inferred from electronic annotation /// 0016829 // lyase activity // inferred from electronic annotation /// 0016831 // carboxy-lyase activity // inferred from electronic annotation	1.19343	2.28696	up	NaCl2-24
1616400_s_at	LOC100266723	glutamate--cysteine ligase, chloroplastic	0002213 // defense response to insect // inferred from electronic annotation /// 0006007 // glucose catabolic process // inferred from electronic annotation /// 0006094 // gluconeogenesis // inferred from electronic annotation /// 0006096 // glycolytic process // inferred from electronic annotation /// 0006750 // glutathione biosynthetic process // inferred from electronic annotation /// 0009408 …	0009536 // plastid // inferred from electronic annotation /// 0009570 // chloroplast stroma // inferred from electronic annotation	0004357 // glutamate-cysteine ligase activity // inferred from electronic annotation	3.11691	8.6753	up	NaCl2-24
1616434_s_at	LOC100232862 /// LOC100258977 /// LOC100854172	caffeic acid O-methyltransferase /// caffeic acid 3-O-methyltransferase	0006598 // polyamine catabolic process // inferred from electronic annotation /// 0009611 // response to wounding // inferred from electronic annotation /// 0009698 // phenylpropanoid metabolic process // inferred from electronic annotation /// 0009805 // coumarin biosynthetic process // inferred from electronic annotation /// 0009809 // lignin biosynthetic process // inferred from electronic ann…	0005634 // nucleus // inferred from electronic annotation /// 0005737 // cytoplasm // inferred from electronic annotation /// 0005829 // cytosol // inferred from electronic annotation /// 0005886 // plasma membrane // inferred from electronic annotation /// 0009506 // plasmodesma // inferred from electronic annotation	0008168 // methyltransferase activity // inferred from electronic annotation /// 0008171 // O-methyltransferase activity // inferred from electronic annotation /// 0016740 // transferase activity // inferred from electronic annotation /// 0030744 // luteolin O-methyltransferase activity // inferred from electronic annotation /// 0030755 // quercetin 3-O-methyltransferase activity // inferred from…	1.71208	3.27633	up	NaCl2-24
1616473_at	LOC100246134	6-phosphogluconate dehydrogenase, decarboxylating 3	0006098 // pentose-phosphate shunt // inferred from electronic annotation /// 0055114 // oxidation-reduction process // inferred from electronic annotation	---	0004616 // phosphogluconate dehydrogenase (decarboxylating) activity // inferred from electronic annotation /// 0016491 // oxidoreductase activity // inferred from electronic annotation /// 0016616 // oxidoreductase activity, acting on the CH-OH group of donors, NAD or NADP as acceptor // inferred from electronic annotation /// 0050661 // NADP binding // inferred from electronic annotation /// 00…	1.19703	2.29267	up	NaCl2-24
1616487_at	LOC100247858	putative calcium-binding protein CML19	---	---	0005509 // calcium ion binding // inferred from electronic annotation	2.24737	4.74815	up	NaCl2-24
1616495_at	LOC100233043	glutathione S-transferase F9	0008152 // metabolic process // inferred from electronic annotation	---	0005515 // protein binding // inferred from electronic annotation /// 0016740 // transferase activity // inferred from electronic annotation	1.08589	2.12269	up	NaCl2-24
1616500_at	ADH3	alcohol dehydrogenase 3	0006970 // response to osmotic stress // inferred from electronic annotation /// 0009862 // systemic acquired resistance, salicylic acid mediated signaling pathway // inferred from electronic annotation /// 0010310 // regulation of hydrogen peroxide metabolic process // inferred from electronic annotation /// 0055114 // oxidation-reduction process // inferred from electronic annotation	0005829 // cytosol // inferred from electronic annotation /// 0005886 // plasma membrane // inferred from electronic annotation	0004022 // alcohol dehydrogenase (NAD) activity // inferred from electronic annotation /// 0008270 // zinc ion binding // inferred from electronic annotation /// 0016491 // oxidoreductase activity // inferred from electronic annotation /// 0046872 // metal ion binding // inferred from electronic annotation	1.0574	2.08118	up	NaCl2-24
1616531_at	LOC100262541	probable nucleoredoxin 2	0035556 // intracellular signal transduction // inferred from electronic annotation	0005622 // intracellular // inferred from electronic annotation	---	3.56225	11.8126	up	NaCl2-24
1616559_at	LOC100254834	uncharacterized LOC100254834	---	---	0005515 // protein binding // inferred from electronic annotation	1.63925	3.11504	up	NaCl2-24
1616561_at	LOC100256140	alpha-1,4-glucan-protein synthase [UDP-forming] 2	0030244 // cellulose biosynthetic process // inferred from electronic annotation	---	0016866 // intramolecular transferase activity // inferred from electronic annotation	1.56966	2.96835	up	NaCl2-24
1616579_at	LOC100260111	ankyrin repeat-containing protein At3g12360	---	0016020 // membrane // inferred from electronic annotation /// 0016021 // integral component of membrane // inferred from electronic annotation	0005515 // protein binding // inferred from electronic annotation	1.44388	2.72052	up	NaCl2-24
1616695_s_at	LOC100263272	protein P21	0009816 // defense response to bacterium, incompatible interaction // inferred from electronic annotation /// 0009817 // defense response to fungus, incompatible interaction // inferred from electronic annotation /// 0051707 // response to other organism // inferred from electronic annotation	---	---	2.11412	4.32927	up	NaCl2-24
1616698_at	LOC100256784	aconitase 2, mitochondrial	0055114 // oxidation-reduction process // inferred from electronic annotation	---	0016491 // oxidoreductase activity // inferred from electronic annotation /// 0016706 // oxidoreductase activity, acting on paired donors, with incorporation or reduction of molecular oxygen, 2-oxoglutarate as one donor, and incorporation of one atom each of oxygen into both donors // inferred from electronic annotation /// 0046872 // metal ion binding // inferred from electronic annotation	3.1669	8.98114	up	NaCl2-24
[truncated: 259 more rows]

## Sheet: SALT-06-24-DOWN
Probe Set ID	Gene Symbol	Gene	Gene Ontology Biological Process	Gene Ontology Cellular Component	Gene Ontology Molecular Function	Level. SALT 06-24.Log2Ratio	Fold change	Up/Down	Stres/Time
[truncated: 1,068 more rows]
