# Supplementary material for: Salt stress induces endoplasmic reticulum stress-responsive genes in a grapevine rootstock
Source: PLoS One. 2020 Jul 30;15(7):e0236424. doi: 10.1371/journal.pone.0236424 (PMC7392237; doi:10.1371/journal.pone.0236424)
Supplement: S4 Table — Fold-variation after 6 and 24 h in salt treated or untreated plants for the same gene. (XLSX) [file pone.0236424.s005.xlsx]

## Sheet: NACL-06-24-up
ProbeSet	Name (Chip anotation file)	Accession	UGCluster	Symbol	Ensembl	EntrezID	Fold change	up/down	Stres
1606588_s_at	uncharacterized LOC100262687	XP_002285552	Vvi.2298	LOC100262687	VIT_18s0001g08300	100262687	7.36	up	NACL06
1606659_s_at	probable WRKY transcription factor 65	XP_002269267	Vvi.9725	LOC100244564	VIT_10s0003g01600	100244564	2.34	up	NACL06
1606705_at	chaperone protein dnaJ 11, chloroplastic	XP_002275924	Vvi.781	LOC100265189	VIT_19s0015g01370	100265189	4.22	up	NACL06
1606788_s_at	9-cis-epoxycarotenoid dioxygenase 1	NP_001268199	Vvi.24382	NCED1	VIT_19s0093g00550	100232942	30.51	up	NACL06
1606903_s_at	calcium-binding allergen Ole e 8-like	XP_010663678	Vvi.7590	LOC100264572	0	100264572	2.95	up	NACL06
1606987_at	probable disease resistance protein At4g33300	XP_002284172	Vvi.4159	LOC100260919	VIT_18s0001g11250	100260919	3.16	up	NACL06
1606996_s_at	protein PROTON GRADIENT REGULATION 5, chloroplastic	XP_002285437	Vvi.7830	LOC100254512	VIT_05s0049g01760	100254512	3.66	up	NACL06
1607058_at	3-methyl-2-oxobutanoate hydroxymethyltransferase 1, mitochondrial	XP_002276965	Vvi.15372	LOC100251716	VIT_15s0046g02170	100251716	7.57	up	NACL06
1607073_at	glycine-rich RNA-binding protein 4, mitochondrial	XP_002276063	Vvi.1989	LOC100247739	VIT_08s0007g02860	100247739	3.13	up	NACL06
1607104_at	UDP-galactose transporter 2	XP_003634527	Vvi.2113	LOC100854983	VIT_18s0072g00080	100854983	2.01	up	NACL06
1607105_at	putative glucuronosyltransferase PGSIP8	XP_010647629	Vvi.760	LOC100264305	0	100264305	2.38	up	NACL06
1607133_at	R2R3 transcription factor MYB108-like protein 1	NP_001267991	Vvi.5565	LOC100248153	VIT_05s0077g00500	100248153	4.73	up	NACL06
1607146_at	uncharacterized LOC100266416	XP_003631233	Vvi.3571	LOC100266416	VIT_01s0011g02320	100266416	6.02	up	NACL06
1607149_at	aspartate aminotransferase, mitochondrial	XP_002281764	Vvi.3126	LOC100254127	VIT_12s0028g01820	100254127	2.35	up	NACL06
1607193_at	ubiquinol oxidase 2, mitochondrial	XP_002262982	Vvi.683	LOC100247765	VIT_02s0033g01380	100247765	25.25	up	NACL06
1607213_at	uncharacterized protein At1g04910	XP_002266606	Vvi.10459	LOC100264773	VIT_13s0064g01510	100264773	2.19	up	NACL06
1607320_s_at	glutelin type-A 3 /// 11S globulin seed storage protein 2 /// 13S globulin basic chain-like /// glutelin type-A 3-like /// glutelin type-A 3-like	XP_002269304	Vvi.11226 /// Vvi.24653 /// Vvi.7642	LOC100254961 /// LOC100260054 /// LOC100263489 /// LOC100265260 /// LOC100854631	VIT_12s0034g01890 /// VIT_12s0034g01930	100254961 /// 100260054 /// 100263489 /// 100265260 /// 100854631	11.12	up	NACL06
1607321_at	chorismate synthase 1, chloroplastic	XP_002275232	Vvi.7038	LOC100241015	VIT_13s0019g04190	100241015	4.17	up	NACL06
1607475_s_at	caffeic acid 3-O-methyltransferase	XP_010660322	0	LOC100232921	VIT_02s0025g02920	100232921	3.36	up	NACL06
1607505_s_at	aldehyde dehydrogenase family 2 member B4, mitochondrial	XP_010653335	Vvi.12364	LOC100267386	VIT_01s0026g00220	100267386	2.21	up	NACL06
1607541_at	glycine-rich cell wall structural protein 2-like	XP_002285648	Vvi.9769	LOC100257913	VIT_05s0051g00680	100257913	2.88	up	NACL06
1607620_at	NAC domain-containing protein 67	XP_002282566	Vvi.6467	LOC100250331	VIT_08s0007g07670	100250331	3.65	up	NACL06
1607718_at	trihelix transcription factor ASIL2-like	XP_010654396	0	LOC100241240	VIT_09s0002g00720	100241240	2.34	up	NACL06
1607728_at	E3 ubiquitin-protein ligase At3g02290	XP_002278589	Vvi.706	LOC100256755	VIT_15s0046g01820	100256755	3.06	up	NACL06
1607922_at	uncharacterized LOC100257560	XP_003633154	Vvi.11777	LOC100257560	VIT_11s0118g00250	100257560	2.94	up	NACL06
1607984_at	0	0	0	0	0	0	2.52	up	NACL06
1608007_x_at	0	0	0	0	0	0	3.47	up	NACL06
1608022_at	9-cis-epoxycarotenoid dioxygenase 1	NP_001268199	Vvi.24382	NCED1	VIT_19s0093g00550	100232942	21.01	up	NACL06
1608050_at	uncharacterized LOC100242324	XP_002284089	Vvi.11340	LOC100242324	VIT_01s0011g04650	100242324	4.45	up	NACL06
1608169_at	iron-sulfur assembly protein IscA-like 2, mitochondrial	XP_002282626	Vvi.8835	LOC100244143	0	100244143	6.37	up	NACL06
1608172_at	stress induced protein	NP_001267984	Vvi.8476	SIUP1	0	100272213	2.91	up	NACL06
1608196_at	0	0	0	0	0	0	6.41	up	NACL06
1608229_s_at	galactinol synthase 2	XP_002281369	Vvi.9783	LOC100244167	VIT_14s0060g00810	100244167	11.32	up	NACL06
1608253_at	probable protein phosphatase 2C 24	XP_002282608	Vvi.1994	LOC100255251	VIT_06s0004g05460	100255251	9.18	up	NACL06
1608381_at	uncharacterized LOC100244058	XP_002283553	Vvi.2864	LOC100244058	VIT_01s0011g03660	100244058	3.84	up	NACL06
1608530_at	uncharacterized LOC100265997	XP_002285596	Vvi.1617	LOC100265997	0	100265997	3.47	up	NACL06
1608688_s_at	SPX domain-containing membrane protein At4g22990	XP_002282540	Vvi.9585	LOC100261500	VIT_02s0025g04540	100261500	2.3	up	NACL06
1608732_at	uncharacterized LOC104879562	0	Vvi.5686	LOC104879562	0	104879562	3.47	up	NACL06
1608796_s_at	cysteine-rich and transmembrane domain-containing protein A-like /// cysteine-rich and transmembrane domain-containing protein A-like	XP_002270540	Vvi.32756 /// Vvi.6954	LOC100244413 /// LOC100259788	VIT_03s0017g01410 /// VIT_03s0017g01460	100244413 /// 100259788	3.11	up	NACL06
1608802_s_at	glutathione S-transferase omega-like 2	XP_002277886	Vvi.2096	LOC100268002	VIT_01s0011g01900	100268002	4.07	up	NACL06
1608860_at	uncharacterized LOC100241980	XP_010664823	Vvi.4673	LOC100241980	VIT_18s0001g14410	100241980	2.51	up	NACL06
1608931_at	L-aspartate oxidase, chloroplastic	XP_002274361	Vvi.9043	LOC100242339	VIT_14s0066g01240	100242339	5.19	up	NACL06
1608940_at	proline transporter 2-like	XP_002280217	Vvi.2078	LOC100242738	VIT_13s0019g03220	100242738	4.08	up	NACL06
1608941_at	uncharacterized LOC100854478	XP_003632656	Vvi.7691	LOC100854478	0	100854478	3.26	up	NACL06
1608961_at	ethylene-responsive transcription factor RAP2-4	XP_002285802	Vvi.6671	LOC100245515	VIT_18s0001g05250	100245515	3.53	up	NACL06
1608991_at	probable plastidic glucose transporter 2	XP_002284229	Vvi.7406	LOC100255967	VIT_11s0016g03660	100255967	3.6	up	NACL06
1608995_at	alpha-galactosidase	NP_001267904	Vvi.7453	AGA	VIT_08s0007g08310	100248608	3.8	up	NACL06
1609060_s_at	FK506-binding protein 4	XP_002276701	Vvi.2230 /// Vvi.7478	LOC100267123	VIT_15s0046g02230	100267123	5.53	up	NACL06
1609113_s_at	0	0	Vvi.2064	0	VIT_13s0156g00150	0	6.24	up	NACL06
1609130_at	probable WRKY transcription factor 48	XP_002279385	Vvi.159	LOC100260212	VIT_05s0077g00730	100260212	2.14	up	NACL06
1609151_at	external alternative NAD(P)H-ubiquinone oxidoreductase B2, mitochondrial	XP_003635673	Vvi.9426	LOC100241384	0	100241384	8.99	up	NACL06
1609171_at	scarecrow-like protein 14	XP_002280790	Vvi.7827	LOC100251782	VIT_06s0004g04950	100251782	3.59	up	NACL06
1609172_at	NAC domain-containing protein 72	XP_002284668	Vvi.1428	LOC100243607	VIT_19s0014g03290	100243607	10.64	up	NACL06
1609198_at	0	0	0	0	0	0	2.37	up	NACL06
1609258_at	copper amine oxidase 1	XP_002273532	Vvi.3533	LOC100249520	VIT_00s0225g00090	100249520	3.2	up	NACL06
1609295_at	homeobox-leucine zipper protein ATHB-12	XP_002262950	Vvi.2402	LOC100245524	VIT_15s0048g02870	100245524	11.33	up	NACL06
1609397_at	bifunctional riboflavin biosynthesis protein RIBA 1, chloroplastic-like	XP_002267374	Vvi.2038	LOC100248717	VIT_03s0017g00650	100248717	3.15	up	NACL06
1609405_at	solute carrier family 25 member 44	XP_003633751	Vvi.11002	LOC100254860	VIT_14s0083g01170	100254860	3.48	up	NACL06
1609447_at	uncharacterized LOC100262687	XP_002285552	Vvi.2298	LOC100262687	VIT_18s0001g08300	100262687	3.67	up	NACL06
1609584_at	cytochrome P450 81E8 /// cytochrome P450 81E8-like /// cytochrome P450 81E8-like	XP_002278841	Vvi.11152	LOC100250944 /// LOC100259358 /// LOC100262973	VIT_07s0129g00860	100250944 /// 100259358 /// 100262973	2.1	up	NACL06
1609623_at	probable inactive poly [ADP-ribose] polymerase SRO1	XP_002283585	Vvi.6473	LOC100245401	VIT_18s0001g08290	100245401	2.01	up	NACL06
1609665_a_at	probable protein phosphatase 2C 34	XP_002283583	Vvi.1173	LOC100251160	VIT_14s0060g02070	100251160	2.25	up	NACL06
1609670_at	uncharacterized LOC100253141	XP_010657651	0	LOC100253141	VIT_12s0034g02390	100253141	2.71	up	NACL06
1609681_at	uncharacterized LOC100257895	XP_002272885	Vvi.589	LOC100257895	VIT_12s0134g00420	100257895	2.23	up	NACL06
1609744_at	uncharacterized protein YIR042C /// uncharacterized protein YIR042C	XP_002282836	Vvi.27681 /// Vvi.5441	LOC100233116 /// LOC100240811	VIT_05s0020g03690 /// VIT_05s0020g03710	100233116 /// 100240811	8.6	up	NACL06
1609745_at	common plant regulatory factor 1	XP_002274755	Vvi.6013	LOC100257104	VIT_02s0025g01020	100257104	2.12	up	NACL06
1609766_at	aspartic proteinase-like protein 2	XP_002272121	Vvi.10704	LOC100255070	VIT_06s0061g01030	100255070	2.32	up	NACL06
1609828_at	auxin-induced protein X10A	XP_002265485	Vvi.7227	LOC100255700	VIT_02s0154g00010	100255700	2.28	up	NACL06
1609837_s_at	heat stress transcription factor A-4a	XP_010655549	0	LOC100258413	0	100258413	2.16	up	NACL06
1609867_s_at	uncharacterized LOC100261521	XP_002273883	Vvi.1506	LOC100261521	VIT_02s0025g03520	100261521	3.21	up	NACL06
1609872_at	probable protein phosphatase 2C 44	XP_002274944	Vvi.19282	LOC100258467	VIT_09s0070g00490	100258467	5.29	up	NACL06
1609917_at	probable mitochondrial 2-oxoglutarate/malate carrier protein-like /// mitochondrial uncoupling protein 5-like	XP_002274117	Vvi.1241	LOC100266307 /// LOC100854774	VIT_00s2349g00010	100266307 /// 100854774	3.75	up	NACL06
1609922_s_at	indole-3-acetic acid-induced protein ARG2	XP_002270639	Vvi.10360 /// Vvi.2557	LOC100260685	VIT_07s0005g00660	100260685	2.78	up	NACL06
1609932_at	arogenate dehydratase/prephenate dehydratase 6, chloroplastic-like	XP_002268701	Vvi.1557	LOC100267022	VIT_06s0061g01300	100267022	3.76	up	NACL06
1609995_s_at	aconitase 2, mitochondrial	NP_001267871	Vvi.4992	ACO2	VIT_12s0059g01380	100256784	10.34	up	NACL06
1610059_at	probable low-specificity L-threonine aldolase 1	XP_002266992	Vvi.4005	LOC100265578	VIT_14s0036g00520	100265578	11.69	up	NACL06
1610064_at	probable WRKY transcription factor 33	XP_002272040	Vvi.6999	LOC100243352	VIT_06s0004g07500	100243352	3.52	up	NACL06
1610081_a_at	uncharacterized LOC100252790	XP_010654229	0	LOC100252790	0	100252790	2.78	up	NACL06
1610126_at	aspartate aminotransferase, cytoplasmic	XP_002284136	Vvi.7464	LOC100256163	VIT_04s0008g03770	100256163	3.34	up	NACL06
1610138_at	CBS domain-containing protein CBSX5	XP_002269338	Vvi.11130	LOC100267148	VIT_00s0587g00030	100267148	2.05	up	NACL06
1610206_at	phenylalanine ammonia-lyase	XP_002281799	Vvi.1950	LOC100241377	VIT_08s0040g01710	100241377	4.65	up	NACL06
1610213_at	BRASSINOSTEROID INSENSITIVE 1-associated receptor kinase 1	XP_002262698	Vvi.28682	LOC100253855	VIT_12s0055g01160	100253855	2.06	up	NACL06
1610218_s_at	UDP-glucose 6-dehydrogenase 3 /// UDP-glucose 6-dehydrogenase-like	XP_002269692	Vvi.8252	LOC100261061 /// LOC100264653	VIT_01s0011g00690	100261061 /// 100264653	2.82	up	NACL06
1610243_at	probable glutathione S-transferase	XP_002280532	Vvi.9617	LOC100242434	VIT_17s0000g02950	100242434	3.28	up	NACL06
1610330_at	zinc finger A20 and AN1 domain-containing stress-associated protein 5	XP_003633555	Vvi.1304	LOC100852428	VIT_13s0064g01220	100852428	2.07	up	NACL06
1610356_at	putative nuclease HARBI1	XP_002280033	Vvi.3442	LOC100262760	VIT_04s0008g01380	100262760	8.11	up	NACL06
1610410_at	UDP-glycosyltransferase 87A1-like	XP_002274420	Vvi.3842	LOC100251984	VIT_06s0004g07230	100251984	5.46	up	NACL06
1610522_a_at	probable LRR receptor-like serine/threonine-protein kinase At2g16250	XP_002281409	Vvi.7112	LOC100259194	VIT_18s0001g12520	100259194	3.83	up	NACL06
1610524_s_at	heat shock 70kDa protein 1/8-like	XP_002283532	Vvi.9086	LOC100254725	VIT_13s0019g01430	100254725	2.81	up	NACL06
1610600_at	uncharacterized LOC100853220	XP_003631458	Vvi.25237 /// Vvi.7924	LOC100853220	VIT_02s0236g00100 /// VIT_02s0236g00120	100853220	6.55	up	NACL06
1610646_s_at	beta-amylase 1, chloroplastic	XP_002285569	Vvi.1360	LOC100242636	VIT_05s0077g00280	100242636	6.15	up	NACL06
1610696_s_at	probable transporter mch1	XP_002270754	Vvi.2067	LOC100262975	VIT_09s0002g08430	100262975	6.6	up	NACL06
1610744_at	ammonium transporter 1 member 1	XP_002285558	Vvi.15964	LOC100258016	VIT_05s0077g00030	100258016	2	up	NACL06
1610775_s_at	probable WRKY transcription factor 75	XP_002275576	Vvi.14004	LOC100254080	VIT_01s0010g03930	100254080	6.1	up	NACL06
1610780_at	shikimate kinase	NP_001268016	Vvi.2090	LOC100262762	VIT_07s0031g01600	100262762	2.11	up	NACL06
1610824_s_at	stilbene synthase 2 /// stilbene synthase 2 /// stilbene synthase 2 /// stilbene synthase	NP_001268046	Vvi.24997 /// Vvi.25322 /// Vvi.27390	LOC100259169 /// LOC100853406 /// LOC100855299 /// STS	VIT_16s0100g00990 /// VIT_16s0100g01010 /// VIT_16s0100g01030	100217471 /// 100259169 /// 100853406 /// 100855299	13.93	up	NACL06
1610920_at	CBS domain-containing protein CBSX1, chloroplastic	XP_002285148	Vvi.6392	LOC100257224	VIT_03s0063g00060	100257224	5.91	up	NACL06
1610949_s_at	FK506-binding protein 4	0	Vvi.24456 /// Vvi.28358	LOC100247492	VIT_16s0050g01190 /// VIT_16s0050g01250	100247492	4.52	up	NACL06
1610961_s_at	dynein light chain LC6, flagellar outer arm	XP_002284463	Vvi.2532	LOC100263495	VIT_09s0002g04280	100263495	2.2	up	NACL06
1610987_at	0	0	0	0	0	0	3.15	up	NACL06
1611015_at	rho GTPase-activating protein gacV-like	XP_010646261	0	LOC104878147	0	104878147	2.48	up	NACL06
1611046_at	uncharacterized LOC100256282	XP_002280891	Vvi.24592 /// Vvi.27066	LOC100256282	0	100256282	13.77	up	NACL06
1611172_at	CBL-interacting protein kinase 02	NP_001268174	Vvi.1214	CIPK02	VIT_09s0070g00160	100261839	6.63	up	NACL06
1611272_at	uncharacterized LOC100246645	XP_002273470	Vvi.1440	LOC100246645	VIT_14s0006g01580	100246645	36.07	up	NACL06
1611285_s_at	WKRY protein	XP_002266188	Vvi.11310	WKRY	VIT_11s0052g00450	100251308	2.84	up	NACL06
1611296_at	protein STAY-GREEN 1, chloroplastic-like	XP_002282183	Vvi.4988	LOC100265112	VIT_02s0025g04660	100265112	2.9	up	NACL06
1611422_at	transcription factor ORG2	XP_010653965	Vvi.10025	LOC100262373	0	100262373	2.05	up	NACL06
1611452_at	hydroquinone glucosyltransferase	XP_002280923	Vvi.533	LOC100246482	VIT_15s0046g01190 /// VIT_15s0046g01210	100246482	2.68	up	NACL06
1611488_at	1-acylglycerol-3-phosphate O-acyltransferase	XP_002280655	Vvi.7122	LOC100267776	VIT_18s0001g13610	100267776	2.72	up	NACL06
1611548_s_at	uncharacterized LOC100257186	XP_002276532	Vvi.32517	LOC100257186	VIT_03s0038g01380	100257186	18.53	up	NACL06
1611550_at	probable WRKY transcription factor 46	XP_002281031	Vvi.10486	LOC100263619	0	100263619	2.87	up	NACL06
1611569_at	chitin-inducible gibberellin-responsive protein 1-like	XP_002282942	Vvi.1581	LOC100267541	VIT_19s0014g04940	100267541	3.4	up	NACL06
1611572_at	uncharacterized protein At5g39865	XP_002276361	Vvi.1748	LOC100255220	VIT_13s0067g01650	100255220	2.56	up	NACL06
1611662_at	probable mitochondrial chaperone BCS1-B	XP_002267418	Vvi.6980	LOC100252443	VIT_12s0035g00380	100252443	3.23	up	NACL06
1611719_at	protein TRANSPARENT TESTA 12	XP_010647092	0	LOC100267226	0	100267226	2.29	up	NACL06
1611851_at	ATP-dependent 6-phosphofructokinase 2	XP_003635479	Vvi.6692	LOC100251605	VIT_00s0780g00010	100251605	2.5	up	NACL06
1611867_at	probable calcium-binding protein CML44	XP_002285886	Vvi.13092	LOC100253886	VIT_18s0001g01630	100253886	2.56	up	NACL06
1611872_at	3-ketoacyl-CoA synthase 11-like	XP_002284986	Vvi.4744	LOC100266256	VIT_11s0016g04700	100266256	2.52	up	NACL06
1611892_s_at	proline transporter 2-like	XP_002280217	Vvi.2078	LOC100242738	VIT_13s0019g03220	100242738	4.16	up	NACL06
1611927_at	uncharacterized LOC100256474	XP_002283375	Vvi.1537	LOC100256474	VIT_02s0025g04060	100256474	2.51	up	NACL06
1612044_s_at	probable mitochondrial chaperone BCS1-B	XP_002267418	Vvi.6980	LOC100252443	VIT_12s0035g00380	100252443	6.28	up	NACL06
1612056_at	mannose-6-phosphate isomerase 1	XP_002283926	Vvi.910	LOC100263511	VIT_14s0006g02820	100263511	3.62	up	NACL06
1612057_s_at	uncharacterized LOC100241023	XP_002270742	Vvi.3251	LOC100241023	VIT_02s0025g03290	100241023	2.6	up	NACL06
1612098_x_at	0	0	0	0	0	0	2.84	up	NACL06
1612108_at	uncharacterized LOC100248099	XP_002283976	Vvi.2033	LOC100248099	VIT_09s0002g03690	100248099	3.68	up	NACL06
1612124_at	caffeic acid O-methyltransferase /// caffeic acid 3-O-methyltransferase	NP_001268100	Vvi.24512	LOC100232862 /// LOC100854172	VIT_16s0098g00850	100232862 /// 100854172	9.86	up	NACL06
1612190_at	allene oxide synthase	XP_002283780	Vvi.12624	LOC100267750	VIT_18s0001g11630	100267750	6.71	up	NACL06
1612310_at	heat shock factor protein HSF24	XP_002277765	Vvi.7306	LOC100247320	VIT_07s0031g00670	100247320	4.31	up	NACL06
1612364_at	sphinganine C(4)-monooxygenase 1	XP_002275229	Vvi.1885	LOC100253403	VIT_01s0026g02310	100253403	2	up	NACL06
1612426_at	0	0	Vvi.807	0	0	0	4.28	up	NACL06
1612466_at	calcium-binding allergen Ole e 8-like	XP_002274476	Vvi.15428	LOC100253496	VIT_14s0006g01400	100253496	2.01	up	NACL06
1612510_at	calmodulin-binding receptor-like cytoplasmic kinase 3	XP_010656510	Vvi.12090	LOC100250654	VIT_11s0118g00210	100250654	2.13	up	NACL06
1612617_s_at	uncharacterized LOC100855128	XP_010661536	0	LOC100855128	VIT_15s0048g02280	100855128	2.22	up	NACL06
1612649_s_at	probable WRKY transcription factor 7	XP_002283219	Vvi.15296	LOC100244122	VIT_07s0031g00080	100244122	2.21	up	NACL06
1612769_at	histidine-containing phosphotransfer protein 4	XP_002283696	Vvi.14273	LOC100254355	VIT_11s0016g03170	100254355	3.79	up	NACL06
1612804_at	stilbene synthase 2 /// stilbene synthase 2 /// stilbene synthase 2	XP_002268842	Vvi.24997 /// Vvi.25322	LOC100259169 /// LOC100853406 /// LOC100855299	VIT_16s0100g00990	100259169 /// 100853406 /// 100855299	5.75	up	NACL06
1612955_at	uncharacterized LOC104881086	0	Vvi.6868	LOC104881086	0	104881086	5.8	up	NACL06
1613082_at	cysteine-rich and transmembrane domain-containing protein A-like /// cysteine-rich and transmembrane domain-containing protein A-like	XP_002270540	Vvi.6954	LOC100244413 /// LOC100259788	VIT_03s0017g01410 /// VIT_03s0017g01460	100244413 /// 100259788	3.75	up	NACL06
1613124_s_at	polyubiquitin 4-like	XP_002266370	Vvi.14090	LOC100252768	0	100252768	2.55	up	NACL06
1613180_at	0	0	0	0	0	0	2.33	up	NACL06
1613220_at	early nodulin-93	XP_002275030	Vvi.6456	LOC100263004	VIT_04s0008g00470	100263004	2.77	up	NACL06
1613298_s_at	early nodulin-93	XP_002275030	Vvi.6456	LOC100263004	VIT_04s0008g00470	100263004	3.3	up	NACL06
1613344_at	0	0	0	0	0	0	14.81	up	NACL06
1613514_s_at	alpha-galactosidase	NP_001267904	Vvi.7453	AGA	VIT_08s0007g08310	100248608	4.27	up	NACL06
1613540_s_at	hybrid signal transduction histidine kinase M	XP_002266388	Vvi.7389	LOC100252953	VIT_02s0025g01720	100252953	3.88	up	NACL06
1613576_s_at	calmodulin /// calmodulin-7	NP_001268169	Vvi.7810	LOC100232908 /// LOC100261610	VIT_08s0040g00470	100232908 /// 100261610	2.42	up	NACL06
1613603_at	lysine histidine transporter-like 8	XP_002282126	Vvi.7709	LOC100248706	VIT_03s0038g03530	100248706	3.21	up	NACL06
1613630_s_at	heat shock 70kDa protein 1/8-like	XP_002283532	Vvi.9086	LOC100254725	VIT_13s0019g01430	100254725	2.43	up	NACL06
1613740_at	protein SENSITIVE TO PROTON RHIZOTOXICITY 1-like	XP_002270196	Vvi.9482	LOC100248677	VIT_18s0072g00840	100248677	2.46	up	NACL06
1613763_at	ATP-binding cassette, sub-family C (CFTR/MRP), member 1	NP_001290005	Vvi.4609	ABCC1	VIT_16s0050g02480	100245097	3.51	up	NACL06
1613845_at	0	0	Vvi.638	0	0	0	16.09	up	NACL06
1613896_at	protein NRT1/ PTR FAMILY 2.11	XP_002270812	Vvi.2380	LOC100258695	0	100258695	7.4	up	NACL06
1613946_s_at	homeobox-leucine zipper protein ATHB-12	XP_002262950	Vvi.2402	LOC100245524	VIT_15s0048g02870	100245524	7.13	up	NACL06
1614014_at	serine acetyltransferase 1, chloroplastic	XP_010644549	Vvi.19014	LOC100246391	VIT_19s0015g00130	100246391	5.84	up	NACL06
1614047_s_at	probable galactinol--sucrose galactosyltransferase 6	XP_002285418	Vvi.6745	LOC100268134	VIT_11s0016g05770	100268134	2.48	up	NACL06
1614078_at	uncharacterized LOC100254432	XP_002263786	Vvi.6620	LOC100254432	VIT_08s0007g00140	100254432	2.02	up	NACL06
1614141_at	uncharacterized LOC100265131	XP_002275821	Vvi.7246	LOC100265131	VIT_10s0003g00980	100265131	15.29	up	NACL06
1614144_at	uncharacterized LOC100261582	XP_002283129	Vvi.2296	LOC100261582	VIT_02s0025g04180	100261582	2.19	up	NACL06
1614179_at	uncharacterized LOC100246674	XP_002283257	Vvi.17346	LOC100246674	VIT_17s0000g07990	100246674	2.05	up	NACL06
1614240_at	oxalate--CoA ligase-like	XP_002267459	Vvi.11232	LOC100256632	VIT_16s0050g00390	100256632	4.49	up	NACL06
1614319_at	L-type lectin-domain containing receptor kinase S.4	XP_002278015	Vvi.16734	LOC100263312	VIT_13s0019g02040	100263312	2.36	up	NACL06
1614332_s_at	zinc finger protein ZAT11	XP_002284384	Vvi.1303 /// Vvi.24558 /// Vvi.25016	LOC100265533	VIT_06s0004g04180	100265533	9.4	up	NACL06
1614410_at	salt stress-induced hydrophobic peptide ESI3	XP_002278351	0	LOC100247965	VIT_13s0019g03650	100247965	3.38	up	NACL06
1614440_at	3-deoxy-D-arabino-heptulosonate 7-phosphate synthase 02	NP_001268096	Vvi.688	LOC100233115	VIT_18s0001g06250	100233115	3.81	up	NACL06
1614479_at	arginine decarboxylase	XP_002269030	Vvi.3031	LOC100233080	VIT_03s0038g00760	100233080	3.34	up	NACL06
1614505_s_at	F-box protein At1g61340-like /// telomerase Cajal body protein 1 /// F-box protein At1g61340-like	XP_002274518	Vvi.26666 /// Vvi.8754	LOC100246508 /// LOC100267300 /// LOC100854225	VIT_00s0181g00080 /// VIT_00s0181g00120	100246508 /// 100267300 /// 100854225	5.22	up	NACL06
1614522_at	0	0	0	0	0	0	10.8	up	NACL06
1614595_at	mitogen-activated protein kinase homolog NTF6	XP_002284710	Vvi.14750	LOC100251947	VIT_06s0004g03620	100251947	2.27	up	NACL06
1614607_at	uncharacterized protein At4g22758 /// uncharacterized LOC104880431	XP_002284639	Vvi.7455	LOC100247453 /// LOC104880431	VIT_01s0011g05250	100247453 /// 104880431	6.41	up	NACL06
1614624_at	uncharacterized LOC100253628	XP_002265824	0	LOC100253628	VIT_00s0533g00010	100253628	2.01	up	NACL06
1614635_at	uncharacterized LOC100250791	XP_002275823	Vvi.16929	LOC100250791	VIT_14s0066g02060 /// VIT_14s0066g02090	100250791	3.65	up	NACL06
1614806_s_at	probable WRKY transcription factor 40-like	NP_001267948	Vvi.6808	LOC100264507	VIT_04s0008g05760	100264507	9.41	up	NACL06
1614820_at	tonoplast dicarboxylate transporter-like /// tonoplast dicarboxylate transporter-like	XP_002277785	Vvi.26976 /// Vvi.5477	LOC100255398 /// LOC100854531	VIT_00s0187g00130	100255398 /// 100854531	2.23	up	NACL06
1614862_at	tropinone reductase homolog At1g07440 /// tropinone reductase homolog At1g07440	XP_002277835	Vvi.787	LOC100259789 /// LOC100265103	VIT_13s0019g02180	100259789 /// 100265103	5.31	up	NACL06
1614931_at	uncharacterized LOC100241227	XP_002283785	Vvi.170	LOC100241227	VIT_09s0002g03610	100241227	2.53	up	NACL06
1614973_at	uncharacterized LOC100266486	XP_002264045	Vvi.2854	LOC100266486	VIT_16s0039g00390	100266486	2.36	up	NACL06
1615001_s_at	salt stress-induced hydrophobic peptide ESI3	XP_002278351	0	LOC100247965	VIT_13s0019g03650	100247965	2.5	up	NACL06
1615012_s_at	scarecrow-like protein 14	XP_002280790	Vvi.7827	LOC100251782	VIT_06s0004g04950	100251782	5.03	up	NACL06
1615060_at	probable choline kinase 1	XP_002265759	Vvi.596	LOC100243934	VIT_18s0157g00190	100243934	2.41	up	NACL06
1615104_s_at	dehydrin ERD14	XP_002285919	Vvi.2152 /// Vvi.8051	LOC100254126	VIT_18s0001g00360	100254126	2.9	up	NACL06
1615147_at	0	0	Vvi.24396	0	VIT_08s0040g01820	0	29.62	up	NACL06
1615200_at	0	0	Vvi.17587	0	0	0	6.58	up	NACL06
1615360_at	cysteine proteinase inhibitor 5-like	XP_002277752	Vvi.593	LOC100260470	VIT_00s0187g00110	100260470	3.13	up	NACL06
1615363_at	uncharacterized LOC100259904	XP_002264304	Vvi.17776	LOC100259904	VIT_04s0023g02110	100259904	2.9	up	NACL06
1615401_at	anthocyanidin 3-O-glucosyltransferase 6-like	XP_010648215	0	LOC100262128	0	100262128	3.28	up	NACL06
1615458_at	uncharacterized LOC100255664	XP_002273940	Vvi.5161	LOC100255664	VIT_01s0150g00410	100255664	7.51	up	NACL06
1615485_at	anamorsin homolog	XP_002271546	Vvi.8579	LOC100263292	VIT_01s0010g01180	100263292	2.47	up	NACL06
1615532_at	0	0	0	0	0	0	2.75	up	NACL06
1615569_at	probable LRR receptor-like serine/threonine-protein kinase At1g74360	XP_002281604	Vvi.7899	LOC100258690	VIT_17s0000g06710	100258690	4.61	up	NACL06
1615581_at	aminotransferase ALD1-like	XP_010664281	0	LOC100267796	0	100267796	13.27	up	NACL06
1615596_s_at	zinc finger A20 and AN1 domain-containing stress-associated protein 4	XP_002282913	Vvi.10908	LOC100264822	VIT_08s0007g03530	100264822	2.06	up	NACL06
1615605_at	uncharacterized LOC100257186	XP_002276532	Vvi.32517	LOC100257186	VIT_03s0038g01380	100257186	13.31	up	NACL06
1615803_s_at	1-acylglycerol-3-phosphate O-acyltransferase	XP_002280655	Vvi.7122	LOC100267776	VIT_18s0001g13610	100267776	2.88	up	NACL06
1615827_at	ubiquinol oxidase 2, mitochondrial	XP_010665468	0	LOC100252878	0	100252878	4.68	up	NACL06
1615909_s_at	probable serine/threonine-protein kinase WNK4	XP_002268300	Vvi.7777	LOC100255269	VIT_06s0004g07920	100255269	2.52	up	NACL06
1616043_at	xylosyltransferase 2	XP_002285024	Vvi.9879	LOC100245224	VIT_19s0014g02650	100245224	3.03	up	NACL06
1616057_s_at	common plant regulatory factor 1	XP_002279966	Vvi.10393	LOC100248302	VIT_15s0046g01440	100248302	2.4	up	NACL06
1616116_at	probable galactinol--sucrose galactosyltransferase 6	XP_002285418	Vvi.6745	LOC100268134	VIT_11s0016g05770	100268134	2.18	up	NACL06
1616221_at	0	0	Vvi.2064	0	VIT_13s0156g00150	0	4.48	up	NACL06
1616302_at	ripening-related protein-like	NP_001268146	Vvi.5744	GRIP21	0	100232886	4.8	up	NACL06
1616399_s_at	arginine decarboxylase	XP_002269030	Vvi.3031	LOC100233080	VIT_03s0038g00760	100233080	2.76	up	NACL06
1616445_at	cinnamoyl-CoA reductase 1	XP_002274230	Vvi.10109	LOC100262839	VIT_14s0066g01150	100262839	4.04	up	NACL06
1616473_at	6-phosphogluconate dehydrogenase, decarboxylating 3	XP_002270984	Vvi.1411	LOC100246134	VIT_01s0010g01130	100246134	2.03	up	NACL06
1616531_at	probable nucleoredoxin 2	XP_002285895	Vvi.2576	LOC100262541	VIT_18s0001g01030	100262541	2.86	up	NACL06
1616579_at	ankyrin repeat-containing protein At3g12360	XP_002277535	Vvi.8242	LOC100260111	VIT_08s0040g02750	100260111	2.4	up	NACL06
1616695_s_at	protein P21	XP_002282917	Vvi.7397	LOC100263272	VIT_02s0025g04340	100263272	2.77	up	NACL06
1616698_at	aconitase 2, mitochondrial	NP_001267871	Vvi.4992	ACO2	VIT_12s0059g01380	100256784	10.88	up	NACL06
1616703_at	glutaredoxin-C9	XP_002278515	Vvi.1473	LOC100255569	VIT_10s0003g00390	100255569	4.63	up	NACL06
1616729_a_at	probable mitochondrial chaperone BCS1-B /// probable mitochondrial chaperone BCS1-B	XP_002267418	Vvi.11361 /// Vvi.6980	LOC100242191 /// LOC100252443	VIT_12s0035g00330 /// VIT_12s0035g00380	100242191 /// 100252443	7.58	up	NACL06
1616776_at	0	0	0	0	0	0	2.8	up	NACL06
1616811_at	dnaJ homolog subfamily B member 13	XP_003633023	Vvi.7032	LOC100252168	VIT_10s0003g00260	100252168	4.33	up	NACL06
1616853_at	oxalate--CoA ligase	XP_002272145	Vvi.1385	LOC100253117	VIT_02s0025g03660	100253117	7.05	up	NACL06
1616866_at	0	0	0	0	0	0	5.14	up	NACL06
1616893_s_at	calcium-binding allergen Ole e 8-like	XP_002274476	Vvi.15428	LOC100253496	VIT_14s0006g01400	100253496	2.31	up	NACL06
1616929_at	0	0	0	0	0	0	6.12	up	NACL06
1617055_at	uncharacterized LOC100258555	XP_002281329	Vvi.8016	LOC100258555	0	100258555	2.23	up	NACL06
1617097_at	uncharacterized transporter C5D6.04	XP_002264606	Vvi.2730	LOC100253302	VIT_04s0044g01850	100253302	2.67	up	NACL06
1617146_at	organ-specific protein P4	XP_003631637	Vvi.2105	LOC100852891	VIT_03s0063g02330	100852891	2.5	up	NACL06
1617237_s_at	vacuolar cation/proton exchanger 3	XP_002274791	Vvi.2316	LOC100240763	VIT_08s0007g02240	100240763	2.86	up	NACL06
1617322_at	uncharacterized LOC100242533	XP_002276596	Vvi.673	LOC100242533	VIT_14s0060g00410	100242533	2.27	up	NACL06
1617361_at	phosphoserine aminotransferase 2, chloroplastic-like	XP_003635671	Vvi.15498	LOC100854444	VIT_00s2579g00010	100854444	4.25	up	NACL06
1617466_at	probable low-specificity L-threonine aldolase 1	XP_002266992	Vvi.4005	LOC100265578	VIT_14s0036g00520	100265578	12.69	up	NACL06
1617470_s_at	Lysine histidine transporter 1-like	XP_002265308	Vvi.6740	LOC100262761	VIT_14s0171g00400	100262761	2.61	up	NACL06
1617483_at	RING-H2 finger protein ATL60-like	XP_002263215	Vvi.8806	LOC100267019	VIT_09s0002g00220	100267019	5.99	up	NACL06
1617596_at	lysM domain receptor-like kinase 4 /// lysM domain receptor-like kinase 4	XP_002269408	0	LOC100242712 /// LOC100264999	VIT_04s0023g01080	100242712 /// 100264999	3.86	up	NACL06
1617714_at	calmodulin-4	XP_002279066	Vvi.6788	LOC100263658	VIT_05s0077g00810	100263658	5.54	up	NACL06
1617849_at	ABC transporter C family member 4	XP_002265012	Vvi.6859	LOC100253698	VIT_07s0005g00260	100253698	2.54	up	NACL06
1617948_s_at	ankyrin repeat-containing protein At3g12360-like	0	0	LOC100266696	VIT_01s0010g01380	100266696	2.25	up	NACL06
1617959_s_at	uncharacterized LOC100243044	XP_002268696	Vvi.11231	LOC100243044	VIT_05s0077g02320	100243044	4.93	up	NACL06
1617984_at	0	0	Vvi.5002	0	0	0	3.23	up	NACL06
1618038_at	enhanced disease susceptibility 1	NP_001267967	Vvi.1390	EDS1	VIT_17s0000g07560	100233033	3.61	up	NACL06
1618088_at	LRR receptor-like serine/threonine-protein kinase GSO2	XP_010662805	0	LOC100853300	VIT_16s0050g00370	100853300	2.91	up	NACL06
1618155_at	anthocyanidin 3-O-glucosyltransferase 2	XP_010657837	Vvi.1485	LOC100242982	VIT_12s0034g00130	100242982	3.67	up	NACL06
1618215_s_at	clavaminate synthase-like protein At3g21360	XP_002283642	Vvi.11849	LOC100242926	VIT_09s0002g03450	100242926	2.01	up	NACL06
1618260_s_at	myb-related protein Myb4	XP_002285193	Vvi.9106	LOC100254518	VIT_05s0049g01020	100254518	3.09	up	NACL06
1618314_at	probable receptor-like protein kinase At1g11050	XP_002269016	Vvi.3459	LOC100251586	0	100251586	2.71	up	NACL06
1618339_at	uncharacterized LOC100855091	XP_003634487	Vvi.2369	LOC100855091	VIT_18s0001g07600	100855091	2.21	up	NACL06
1618422_s_at	uncharacterized LOC100252914	XP_002263769	Vvi.6928	LOC100252914	VIT_12s0057g01430	100252914	5.53	up	NACL06
1618493_s_at	ATP-binding cassette, sub-family C (CFTR/MRP), member 1	NP_001290005	Vvi.4609	ABCC1	VIT_16s0050g02480	100245097	4.34	up	NACL06
1618554_at	histidine-containing phosphotransfer protein 4	XP_002283696	Vvi.14273	LOC100254355	VIT_11s0016g03170	100254355	6.44	up	NACL06
1618561_at	pentatricopeptide repeat-containing protein At4g13650	XP_002282164	Vvi.8211	LOC100246875	VIT_08s0007g07520	100246875	7.48	up	NACL06
1618587_at	putative calcium-binding protein CML19	XP_002277499	Vvi.1519	LOC100247858	VIT_18s0122g00180	100247858	4.94	up	NACL06
1618638_at	serine/threonine-protein kinase SAPK3	XP_002262726	Vvi.10415	LOC100243594	VIT_02s0236g00130	100243594	2.6	up	NACL06
1618645_at	CBL-interacting protein kinase 01	NP_001267932	0	CIPK01	VIT_10s0003g01420	100263473	2.03	up	NACL06
1618778_at	uncharacterized LOC100245494	XP_002284055	Vvi.13277	LOC100245494	VIT_18s0001g06400	100245494	2.5	up	NACL06
1618804_at	putative RING-H2 finger protein ATL53	XP_010661291	0	LOC104881779	0	104881779	3.82	up	NACL06
1618893_at	0	0	0	0	0	0	4.99	up	NACL06
1618965_at	UDP-glycosyltransferase 89B1-like	XP_002268089	Vvi.16052	LOC100264439	VIT_17s0000g04750	100264439	13.52	up	NACL06
1618992_at	uncharacterized LOC100855367	XP_003633595	Vvi.7833	LOC100855367	VIT_13s0156g00100	100855367	4.11	up	NACL06
1619084_at	calcium-binding allergen Ole e 8-like	XP_010663678	Vvi.7590	LOC100264572	0	100264572	2.89	up	NACL06
1619168_at	probable mitochondrial 2-oxoglutarate/malate carrier protein-like /// mitochondrial uncoupling protein 5-like	XP_002274117	Vvi.1241	LOC100266307 /// LOC100854774	VIT_00s2349g00010	100266307 /// 100854774	4.82	up	NACL06
1619208_at	BON1-associated protein 2	XP_002271138	Vvi.11364	LOC100248930	VIT_15s0048g02070	100248930	8.48	up	NACL06
1619311_at	pathogenesis-related genes transcriptional activator PTI5-like	XP_010655476	0	LOC100264074	0	100264074	3.62	up	NACL06
1619371_at	beta-carotene hydroxylase	NP_001268126	Vvi.2348	BCH1	VIT_02s0025g00240	100232875	8.06	up	NACL06
1619405_s_at	uncharacterized LOC100248651	XP_002268663	Vvi.10658	LOC100248651	VIT_08s0007g04860	100248651	13.34	up	NACL06
1619410_at	homeobox-leucine zipper protein HAT5	XP_002269605	Vvi.5003	LOC100241577	VIT_01s0026g01550	100241577	3.37	up	NACL06
1619464_at	uncharacterized LOC100254564	XP_002278715	Vvi.2723	LOC100254564	VIT_10s0092g00640	100254564	2.46	up	NACL06
1619542_at	0	0	0	0	0	0	2.82	up	NACL06
1619580_at	F-box/kelch-repeat protein At5g60570	XP_010651152	0	LOC100255357	VIT_06s0004g02980	100255357	2.6	up	NACL06
1619664_at	ripening-related bZIP protein-like	NP_001268150	Vvi.86	GRIP55	VIT_18s0001g10450	100232889	2.44	up	NACL06
1619681_at	caseinolytic peptidase B protein homolog	XP_002280965	Vvi.8373	LOC100254275	VIT_11s0016g03900	100254275	2.35	up	NACL06
1619770_at	probable protein phosphatase 2C 49	XP_002263212	Vvi.2130	LOC100240944	0	100240944	3.11	up	NACL06
1619855_at	uncharacterized LOC100263174 /// uncharacterized LOC100854478	XP_002280536	Vvi.7691	LOC100263174 /// LOC100854478	VIT_08s0007g02330	100263174 /// 100854478	2.06	up	NACL06
1619877_at	uncharacterized LOC100257064	XP_002273406	Vvi.525	LOC100257064	VIT_13s0067g00700	100257064	3.76	up	NACL06
1619957_at	G-type lectin S-receptor-like serine/threonine-protein kinase RLK1	XP_002283213	Vvi.28515	LOC100250062	0	100250062	2.72	up	NACL06
1619960_at	uncharacterized LOC100264996	XP_002272519	Vvi.14555	LOC100264996	0	100264996	3.66	up	NACL06
1620071_at	gibberellin receptor GID1B	XP_002271700	Vvi.2048 /// Vvi.2909	LOC100249385	VIT_07s0104g00930	100249385	2.27	up	NACL06
1620083_at	basic leucine zipper 9	XP_002283059	Vvi.6616	LOC100264680	VIT_04s0008g02750	100264680	2.29	up	NACL06
1620163_x_at	salt stress-induced hydrophobic peptide ESI3	XP_002278351	0	LOC100247965	VIT_13s0019g03650	100247965	3.62	up	NACL06
1620166_at	probable membrane-associated kinase regulator 1-like	XP_002281505	Vvi.7348	LOC100266613	VIT_05s0020g03050	100266613	2.33	up	NACL06
1620192_at	0	0	0	0	0	0	6.24	up	NACL06
1620231_s_at	NEP1-interacting protein-like 1	XP_002263471	Vvi.8010	LOC100264312	VIT_00s0264g00020	100264312	2.91	up	NACL06
1620276_at	putative methyltransferase DDB_G0268948	XP_003632729	Vvi.2034	LOC100853017	VIT_08s0007g05580	100853017	6.99	up	NACL06
1620313_at	0	0	0	0	0	0	3.16	up	NACL06
1620342_at	caffeic acid 3-O-methyltransferase	XP_010660322	Vvi.12956	LOC100232921	VIT_02s0025g02920	100232921	5.48	up	NACL06
1620347_at	uncharacterized LOC100245312	XP_002284307	Vvi.1108	LOC100245312	VIT_08s0007g08840	100245312	2.63	up	NACL06
1620407_at	uncharacterized LOC104877280	XP_010660382	Vvi.7895	LOC104877280	0	104877280	2.02	up	NACL06
1620413_at	uncharacterized LOC100852520	XP_003631355	Vvi.11386	LOC100852520	VIT_01s0010g03640	100852520	5.17	up	NACL06
1620436_a_at	low temperature-induced protein lt101.2	XP_002277985	Vvi.12026	LOC100261866	VIT_08s0040g02660	100261866	3.22	up	NACL06
1620569_s_at	clavaminate synthase-like protein At3g21360	XP_002283642	Vvi.11849	LOC100242926	VIT_09s0002g03450	100242926	2.2	up	NACL06
1620621_at	NAC domain-containing protein 2	XP_010664191	0	LOC100255807	VIT_18s0001g02300	100255807	2.94	up	NACL06
1620628_at	neutral invertase	NP_001267976	Vvi.10356	NIN1	VIT_05s0077g00510	100233037	2.75	up	NACL06
1620664_at	beta-galactosidase 6	XP_010652935	Vvi.8081	LOC100264509	0	100264509	2.12	up	NACL06
1620702_a_at	uncharacterized LOC100263185	XP_002281854	Vvi.32	LOC100263185	VIT_05s0020g03190	100263185	2.95	up	NACL06
1620784_at	uncharacterized LOC100240987	XP_002277121	Vvi.11157	LOC100240987	VIT_18s0122g00300	100240987	4.85	up	NACL06
1620817_at	scarecrow-like protein 14	XP_002280790	Vvi.7827	LOC100251782	VIT_06s0004g04950	100251782	5.07	up	NACL06
1620823_at	protein kinase APK1B, chloroplastic	XP_010663977	0	LOC100259897	VIT_18s0122g01270	100259897	3.77	up	NACL06
1620905_at	UDP-glucose 6-dehydrogenase 3 /// UDP-glucose 6-dehydrogenase-like	XP_002269692	Vvi.8252	LOC100261061 /// LOC100264653	VIT_01s0011g00690	100261061 /// 100264653	2.52	up	NACL06
1620964_s_at	stilbene synthase 1-like /// stilbene synthase 1 /// resveratrol synthase /// stilbene synthase /// stilbene synthase	NP_001267934	Vvi.25320 /// Vvi.27488 /// Vvi.8	LOC100253166 /// LOC104877274 /// RS /// STS /// VINST1	VIT_16s0100g01070 /// VIT_16s0100g01190 /// VIT_16s0100g01200	100242994 /// 100253166 /// 100256566 /// 100265291 /// 104877274	18.44	up	NACL06
1620985_at	small heat shock protein, chloroplastic	XP_002272418	Vvi.4530	LOC100267630	VIT_16s0098g01060	100267630	2.36	up	NACL06
1621244_s_at	pentatricopeptide repeat-containing protein At4g13650	XP_002282164	Vvi.8211	LOC100246875	VIT_08s0007g07520	100246875	7.35	up	NACL06
1621261_at	exocyst complex component EXO70B1-like	XP_002274342	Vvi.8773	LOC100267121	VIT_08s0040g02730	100267121	6.35	up	NACL06
1621282_at	TMV resistance protein N-like	XP_010665371	0	LOC100255177	0	100255177	2.95	up	NACL06
1621378_at	ribose-phosphate pyrophosphokinase 1	XP_002282232	Vvi.2220	LOC100260851	VIT_02s0012g00530	100260851	3.87	up	NACL06
1621388_at	RING-H2 finger protein ATL33	XP_002283255	Vvi.18074	LOC100261405	VIT_05s0020g04000	100261405	2.2	up	NACL06
1621397_at	aspartate aminotransferase, cytoplasmic	XP_002284136	Vvi.7464	LOC100256163	VIT_04s0008g03770	100256163	2.49	up	NACL06
1621490_at	uncharacterized LOC100256024	XP_002268221	Vvi.24665	LOC100256024	VIT_14s0219g00110	100256024	3.33	up	NACL06
1621530_at	late embryogenesis abundant protein Lea14-A	XP_002277223	Vvi.11650	LOC100241458	VIT_15s0046g02110	100241458	2.73	up	NACL06
1621543_x_at	putative 12-oxophytodienoate reductase 11	XP_010665323	0	LOC100256781	VIT_18s0041g02020	100256781	7.03	up	NACL06
1621563_x_at	caffeic acid O-methyltransferase /// caffeic acid 3-O-methyltransferase	NP_001268100	Vvi.24512	LOC100232862 /// LOC100854172	VIT_16s0098g00850	100232862 /// 100854172	9.03	up	NACL06
1621565_s_at	RING finger and CHY zinc finger domain-containing protein 1-like	XP_002284652	Vvi.10185	LOC100252623	VIT_04s0008g04480	100252623	2.36	up	NACL06
1621592_s_at	dehydrin	NP_001268221	Vvi.29305	LOC100232959	0	100232959	9.57	up	NACL06
1621748_at	0	0	Vvi.5002	0	0	0	2.51	up	NACL06
1621784_at	0	0	0	0	0	0	3.21	up	NACL06
1621788_at	0	0	0	0	VIT_13s0156g00150	0	4.61	up	NACL06
1621826_at	BON1-associated protein 2-like	XP_003631424	Vvi.2378	LOC100265013	0	100265013	2.37	up	NACL06
1621829_at	protein EXORDIUM-like 2	XP_002285759	Vvi.17366 /// Vvi.25395 /// Vvi.28110	LOC100242154	VIT_18s0001g06030 /// VIT_18s0001g06180	100242154	3.56	up	NACL06
1621876_at	NAC transcription factor 29	XP_010651865	Vvi.350	LOC104879728	0	104879728	2.54	up	NACL06
1621893_at	uncharacterized LOC100252671	XP_002274587	Vvi.11560	LOC100252671	VIT_17s0000g04050	100252671	2.33	up	NACL06
1621970_at	uncharacterized LOC100243642	XP_002278947	Vvi.5009	LOC100243642	VIT_18s0001g15130	100243642	2.41	up	NACL06
1621983_s_at	xylosyltransferase 2	XP_002285024	Vvi.9879	LOC100245224	VIT_19s0014g02650	100245224	3.45	up	NACL06
1622027_at	uncharacterized LOC104879530	XP_010650908	0	LOC104879530	0	104879530	2.47	up	NACL06
1622131_at	uncharacterized transporter YBR287W-like	XP_010649334	0	LOC100260227	VIT_04s0044g01880	100260227	7.75	up	NACL06
1622147_at	aconitase 2, mitochondrial	NP_001267871	Vvi.4992	ACO2	VIT_12s0059g01380	100256784	11.43	up	NACL06
1622316_at	cytochrome P450 89A2-like	XP_002267628	Vvi.8151	LOC100244251	VIT_16s0039g01060	100244251	2.28	up	NACL06
1622351_at	calmodulin	NP_001268169	Vvi.7810	LOC100232908	VIT_08s0040g00470	100232908	2.23	up	NACL06
1622372_s_at	uncharacterized LOC100261242	XP_002284793	Vvi.2359	LOC100261242	0	100261242	25.16	up	NACL06
1622396_at	0	0	0	0	0	0	9.86	up	NACL06
1622451_s_at	S-adenosyl-L-methionine decarboxylase	XP_002282704	Vvi.6629	SAMDC	VIT_14s0083g00580	100265287	2.5	up	NACL06
1622456_at	phytosulfokines 3	XP_002271337	Vvi.10209	LOC100265993	VIT_00s1328g00020	100265993	2.07	up	NACL06
1622542_a_at	2-hydroxyacyl-CoA lyase	XP_002266004	Vvi.696	LOC100232933	VIT_14s0006g02240	100232933	4.24	up	NACL06
1622565_at	glutamyl-tRNA reductase 1, chloroplastic	XP_002264428	Vvi.16030	LOC100264583	VIT_03s0097g00710	100264583	2.76	up	NACL06
1622593_at	uncharacterized LOC100242684	0	Vvi.3156	LOC100242684	VIT_02s0025g02790	100242684	3.51	up	NACL06
1622638_x_at	stilbene synthase 2 /// stilbene synthase 2 /// stilbene synthase 2	XP_002268842	Vvi.24997 /// Vvi.25322	LOC100259169 /// LOC100853406 /// LOC100855299	VIT_16s0100g00990	100259169 /// 100853406 /// 100855299	7.8	up	NACL06
1622639_at	dehydrin ERD14	XP_002285919	Vvi.2152 /// Vvi.8051	LOC100254126	VIT_18s0001g00360	100254126	2.48	up	NACL06
1622708_at	0	0	Vvi.15030	0	0	0	5.13	up	NACL06
1622772_at	probable protein phosphatase 2C 68	XP_002280468	Vvi.13921	LOC100243875	VIT_11s0016g03180	100243875	3.65	up	NACL06
1622778_at	WRKY-type DNA binding protein 1	NP_001268218	Vvi.763	LOC100232957	VIT_17s0000g01280	100232957	5.35	up	NACL06
1622882_at	F-box/kelch-repeat protein SKIP11-like	XP_003631294	0	LOC100249995	VIT_01s0026g02080	100249995	3.63	up	NACL06
1606464_at	glutaredoxin-C9	XP_002262673	Vvi.1225	LOC100247528	VIT_12s0028g03010	100247528	2.71	up	NACL24
1606479_at	aldo-keto reductase family 4 member C10-like	XP_002273213	Vvi.17058	LOC100249597	0	100249597	2.15	up	NACL24
1606513_s_at	stress-related protein	XP_002263944	Vvi.3092	LOC100251998	VIT_07s0005g00170	100251998	6.39	up	NACL24
1606520_at	glutathione S-transferase L3-like	XP_002275882	Vvi.8752	LOC100261962	0	100261962	2.97	up	NACL24
1606588_s_at	uncharacterized LOC100262687	XP_002285552	Vvi.2298	LOC100262687	VIT_18s0001g08300	100262687	22.94	up	NACL24
1606597_at	0	0	0	0	0	0	2.46	up	NACL24
1606659_s_at	probable WRKY transcription factor 65	XP_002269267	Vvi.9725	LOC100244564	VIT_10s0003g01600	100244564	2.73	up	NACL24
1606705_at	chaperone protein dnaJ 11, chloroplastic	XP_002275924	Vvi.781	LOC100265189	VIT_19s0015g01370	100265189	3.44	up	NACL24
1606768_at	E3 ubiquitin-protein ligase KEG	XP_002265172	Vvi.936	LOC100268161	0	100268161	3.19	up	NACL24
1606788_s_at	9-cis-epoxycarotenoid dioxygenase 1	NP_001268199	Vvi.24382	NCED1	VIT_19s0093g00550	100232942	41.96	up	NACL24
1606845_at	protein EXORDIUM-like 2	XP_002272941	Vvi.14432	LOC100257315	VIT_07s0005g00870	100257315	3.01	up	NACL24
1606886_at	protein FYV8	XP_010652980	0	LOC100247519	0	100247519	2.01	up	NACL24
1606901_at	cysteine-rich and transmembrane domain-containing protein A-like	XP_002270540	Vvi.6954	LOC100259788	0	100259788	2.49	up	NACL24
1606903_s_at	calcium-binding allergen Ole e 8-like	XP_010663678	Vvi.7590	LOC100264572	0	100264572	4.03	up	NACL24
1606987_at	probable disease resistance protein At4g33300	XP_002284172	Vvi.4159	LOC100260919	VIT_18s0001g11250	100260919	3.2	up	NACL24
1607044_at	ras-related protein RGP1	XP_002264293	Vvi.9634	LOC100246065	VIT_13s0064g01300	100246065	2.88	up	NACL24
1607073_at	glycine-rich RNA-binding protein 4, mitochondrial	XP_002276063	Vvi.1989	LOC100247739	VIT_08s0007g02860	100247739	3.71	up	NACL24
1607088_at	solute carrier family 25 member 44	XP_003633751	Vvi.11002	LOC100254860	VIT_14s0083g01170	100254860	3.28	up	NACL24
1607133_at	R2R3 transcription factor MYB108-like protein 1	NP_001267991	Vvi.5565	LOC100248153	VIT_05s0077g00500	100248153	8.2	up	NACL24
1607146_at	uncharacterized LOC100266416	XP_003631233	Vvi.3571	LOC100266416	VIT_01s0011g02320	100266416	17.59	up	NACL24
1607149_at	aspartate aminotransferase, mitochondrial	XP_002281764	Vvi.3126	LOC100254127	VIT_12s0028g01820	100254127	3.18	up	NACL24
1607159_at	tetraketide alpha-pyrone reductase 2	XP_002282497	Vvi.1894	LOC100257863	VIT_01s0011g03480	100257863	3	up	NACL24
1607167_at	cellulose synthase-like protein G2	XP_010650022	0	LOC100242574	0	100242574	2.7	up	NACL24
1607191_s_at	TOM1-like protein 2	XP_002267147	Vvi.1441	LOC100267076	VIT_08s0058g00880	100267076	2.19	up	NACL24
1607193_at	ubiquinol oxidase 2, mitochondrial	XP_002262982	Vvi.683	LOC100247765	VIT_02s0033g01380	100247765	16.54	up	NACL24
1607213_at	uncharacterized protein At1g04910	XP_002266606	Vvi.10459	LOC100264773	VIT_13s0064g01510	100264773	3.31	up	NACL24
1607228_at	cinnamate beta-D-glucosyltransferase-like	XP_002285379	Vvi.1600	LOC100245274	VIT_03s0180g00200	100245274	4.43	up	NACL24
1607320_s_at	glutelin type-A 3 /// 11S globulin seed storage protein 2 /// 13S globulin basic chain-like /// glutelin type-A 3-like /// glutelin type-A 3-like	XP_002269304	Vvi.11226 /// Vvi.24653 /// Vvi.7642	LOC100254961 /// LOC100260054 /// LOC100263489 /// LOC100265260 /// LOC100854631	VIT_12s0034g01890 /// VIT_12s0034g01930	100254961 /// 100260054 /// 100263489 /// 100265260 /// 100854631	9.93	up	NACL24
1607321_at	chorismate synthase 1, chloroplastic	XP_002275232	Vvi.7038	LOC100241015	VIT_13s0019g04190	100241015	2.79	up	NACL24
1607328_at	U-box domain-containing protein 17	XP_010655547	0	LOC100253280	VIT_10s0003g01730	100253280	2.16	up	NACL24
1607334_a_at	PHD finger-like domain-containing protein 5B	XP_010653304	Vvi.7707	LOC100853212	0	100853212	2.3	up	NACL24
1607409_at	putative 1-phosphatidylinositol-3-phosphate 5-kinase FAB1D	XP_010665036	0	LOC100242669	0	100242669	2.34	up	NACL24
1607505_s_at	aldehyde dehydrogenase family 2 member B4, mitochondrial	XP_010653335	Vvi.12364	LOC100267386	VIT_01s0026g00220	100267386	7.63	up	NACL24
1607541_at	glycine-rich cell wall structural protein 2-like	XP_002285648	Vvi.9769	LOC100257913	VIT_05s0051g00680	100257913	3.88	up	NACL24
1607552_at	0	0	0	0	0	0	16.94	up	NACL24
1607604_at	probable mitochondrial chaperone BCS1-B	XP_002283754	Vvi.12098	LOC100241723	VIT_03s0038g04510	100241723	5.87	up	NACL24
1607620_at	NAC domain-containing protein 67	XP_002282566	Vvi.6467	LOC100250331	VIT_08s0007g07670	100250331	7.49	up	NACL24
1607658_at	protein TIC 55, chloroplastic	XP_002283433	Vvi.10219	LOC100259354	VIT_04s0008g07020	100259354	4.05	up	NACL24
1607663_at	serine decarboxylase	XP_002266398	Vvi.7572	LOC100258141	VIT_18s0076g00360	100258141	2.18	up	NACL24
1607681_at	inorganic phosphate transporter 1-4-like	XP_002285153	Vvi.8179	LOC100257925	VIT_05s0049g00940	100257925	3.56	up	NACL24
1607699_at	inositol transporter 1	XP_002263742	Vvi.1070	LOC100268023	0	100268023	2.28	up	NACL24
1607713_s_at	serine hydrolase-like	NP_001268122	Vvi.141	BIG8.1	VIT_04s0008g05390	100232873	11.78	up	NACL24
1607718_at	trihelix transcription factor ASIL2-like	XP_010654396	0	LOC100241240	VIT_09s0002g00720	100241240	2	up	NACL24
1607728_at	E3 ubiquitin-protein ligase At3g02290	XP_002278589	Vvi.706	LOC100256755	VIT_15s0046g01820	100256755	4.38	up	NACL24
1607759_at	V-type proton ATPase subunit B 2	XP_002285897	Vvi.29108	LOC100257413	VIT_18s0001g01020	100257413	2.01	up	NACL24
1607840_at	diacylglycerol kinase 1	XP_002281347	Vvi.3334	LOC100255335	VIT_17s0000g06970	100255335	3.27	up	NACL24
1607867_at	ALA-interacting subunit 3	XP_002265244	Vvi.3485	LOC100267404	VIT_19s0085g00850	100267404	2.11	up	NACL24
1607889_a_at	UDP-glucuronic acid decarboxylase 5	XP_010658590	0	LOC100249678	VIT_13s0019g00840	100249678	3.19	up	NACL24
1607904_at	homeobox protein knotted-1-like 3	XP_002285407	Vvi.1137	LOC100254363	VIT_04s0008g06130	100254363	2.32	up	NACL24
1607922_at	uncharacterized LOC100257560	XP_003633154	Vvi.11777	LOC100257560	VIT_11s0118g00250	100257560	4.74	up	NACL24
1607971_at	stress enhanced protein 2, chloroplastic	XP_002280145	Vvi.7024	LOC100252506	VIT_07s0031g01530	100252506	2.9	up	NACL24
1607984_at	0	0	0	0	0	0	6.65	up	NACL24
1608022_at	9-cis-epoxycarotenoid dioxygenase 1	NP_001268199	Vvi.24382	NCED1	VIT_19s0093g00550	100232942	30.74	up	NACL24
1608026_at	germin-like protein 7	NP_001267944	Vvi.3252	GER7	VIT_14s0128g00540 /// VIT_14s0128g00570 /// VIT_14s0128g00600	100233017	12.83	up	NACL24
1608039_s_at	cytokinin riboside 5'-monophosphate phosphoribohydrolase LOG5-like	XP_010664090	0	LOC100255687	VIT_18s0001g00210	100255687	8.7	up	NACL24
1608041_at	signal recognition particle receptor subunit alpha homolog	XP_002278056	Vvi.6715	LOC100256941	VIT_11s0037g00300	100256941	2.06	up	NACL24
1608050_at	uncharacterized LOC100242324	XP_002284089	Vvi.11340	LOC100242324	VIT_01s0011g04650	100242324	3.99	up	NACL24
1608067_at	monoglyceride lipase	XP_010645773	0	LOC100262570	VIT_17s0000g01070	100262570	2.24	up	NACL24
1608094_at	cinnamoyl-CoA reductase 2-like	XP_002283020	Vvi.1676	LOC100241301	VIT_14s0083g00320	100241301	2.3	up	NACL24
1608104_at	E3 ubiquitin-protein ligase RGLG1	XP_002266834	Vvi.968	LOC100249896	VIT_04s0044g01620	100249896	4.92	up	NACL24
1608105_at	peptidyl-prolyl cis-trans isomerase FKBP42	XP_002277645	Vvi.452	LOC100253308	VIT_13s0064g00580	100253308	2.79	up	NACL24
1608122_at	uncharacterized LOC100241637	XP_002275199	Vvi.7529	LOC100241637	0	100241637	3.01	up	NACL24
1608125_at	ultraviolet-B receptor UVR8	XP_002285332	Vvi.7760	LOC100247438	VIT_01s0137g00230	100247438	3.38	up	NACL24
1608145_at	nicotinate phosphoribosyltransferase	XP_002282786	Vvi.12071	LOC100249147	VIT_07s0031g00460	100249147	4.88	up	NACL24
1608169_at	iron-sulfur assembly protein IscA-like 2, mitochondrial	XP_002282626	Vvi.8835	LOC100244143	0	100244143	3.53	up	NACL24
1608172_at	stress induced protein	NP_001267984	Vvi.8476	SIUP1	0	100272213	2.6	up	NACL24
1608189_s_at	protein phosphatase 2C 37-like	XP_002282703	Vvi.3095	LOC100247958	VIT_13s0019g02200	100247958	2.41	up	NACL24
1608196_at	0	0	0	0	0	0	7.05	up	NACL24
1608215_s_at	beta-1,3-galactosyltransferase 7	XP_002269415	Vvi.7627	LOC100250736	VIT_07s0031g03090	100250736	4.19	up	NACL24
1608229_s_at	galactinol synthase 2	XP_002281369	Vvi.9783	LOC100244167	VIT_14s0060g00810	100244167	9.02	up	NACL24
1608253_at	probable protein phosphatase 2C 24	XP_002282608	Vvi.1994	LOC100255251	VIT_06s0004g05460	100255251	18.36	up	NACL24
1608260_at	probable glutathione S-transferase	XP_002266744	Vvi.896	LOC100251558	VIT_07s0005g04890	100251558	5.66	up	NACL24
1608328_s_at	ocs element-binding factor 1	XP_002276485	Vvi.9553	LOC100257331	VIT_07s0005g01450	100257331	2.37	up	NACL24
1608361_at	uncharacterized LOC100264929	XP_002272662	Vvi.1144	LOC100264929	VIT_00s0225g00010	100264929	2.08	up	NACL24
1608365_at	syntaxin-121	XP_002263986	Vvi.1686	LOC100265818	VIT_08s0032g01150	100265818	2.18	up	NACL24
1608381_at	uncharacterized LOC100244058	XP_002283553	Vvi.2864	LOC100244058	VIT_01s0011g03660	100244058	16.27	up	NACL24
1608399_at	triacylglycerol lipase SDP1-like	XP_002276357	Vvi.2137	LOC100258980	VIT_08s0007g05800	100258980	3.1	up	NACL24
1608448_at	endoplasmin homolog	XP_002273785	Vvi.2127	LOC100267648	VIT_18s0001g14500	100267648	3.55	up	NACL24
1608470_at	protein ZINC INDUCED FACILITATOR-LIKE 1 /// protein ZINC INDUCED FACILITATOR-LIKE 1	XP_002277598	Vvi.604	LOC100247150 /// LOC100252264	VIT_13s0047g00010	100247150 /// 100252264	3.07	up	NACL24
1608483_at	anamorsin homolog	XP_002271546	Vvi.8579	LOC100263292	VIT_01s0010g01180	100263292	5.17	up	NACL24
1608529_at	enhanced disease susceptibility 1	NP_001267967	Vvi.1390	EDS1	VIT_17s0000g07560	100233033	4.1	up	NACL24
1608530_at	uncharacterized LOC100265997	XP_002285596	Vvi.1617	LOC100265997	0	100265997	5.02	up	NACL24
1608533_at	ras-related protein RABA6b	XP_002281955	Vvi.14689	LOC100242285	VIT_17s0000g02500	100242285	2.18	up	NACL24
1608558_s_at	hydrophobic protein LTI6A	XP_002279333	Vvi.13470 /// Vvi.618	LOC100259666	0	100259666	2.78	up	NACL24
1608566_s_at	uncharacterized LOC100258716	XP_002278542	Vvi.2445	LOC100258716	VIT_02s0025g00350	100258716	2.05	up	NACL24
1608623_s_at	amino acid permease 6	XP_002285557	Vvi.1508	LOC100257555	VIT_18s0001g08270	100257555	3.49	up	NACL24
1608633_s_at	hypersensitive-induced response protein-like /// uncharacterized protein At2g23090 /// hypersensitive-induced response protein 2	XP_002276517	Vvi.19125 /// Vvi.26858 /// Vvi.454	HIR /// LOC100249283 /// LOC100253479	VIT_01s0026g01640	100232916 /// 100249283 /// 100253479	2.1	up	NACL24
1608657_at	protein ZINC INDUCED FACILITATOR-LIKE 1 /// protein ZINC INDUCED FACILITATOR-LIKE 1	XP_002277598	Vvi.604	LOC100247150 /// LOC100252264	VIT_13s0047g00010	100247150 /// 100252264	2.09	up	NACL24
1608688_s_at	SPX domain-containing membrane protein At4g22990	XP_002282540	Vvi.9585	LOC100261500	VIT_02s0025g04540	100261500	2.98	up	NACL24
1608762_at	heat stress transcription factor B-2b	XP_002283139	Vvi.1036	LOC100256486	VIT_02s0025g04170	100256486	2.99	up	NACL24
1608796_s_at	cysteine-rich and transmembrane domain-containing protein A-like /// cysteine-rich and transmembrane domain-containing protein A-like	XP_002270540	Vvi.32756 /// Vvi.6954	LOC100244413 /// LOC100259788	VIT_03s0017g01410 /// VIT_03s0017g01460	100244413 /// 100259788	3.47	up	NACL24
1608802_s_at	glutathione S-transferase omega-like 2	XP_002277886	Vvi.2096	LOC100268002	VIT_01s0011g01900	100268002	5.31	up	NACL24
1608860_at	uncharacterized LOC100241980	XP_010664823	Vvi.4673	LOC100241980	VIT_18s0001g14410	100241980	2.03	up	NACL24
1608868_at	L-type lectin-domain containing receptor kinase IV.1	XP_010654251	Vvi.26954	LOC100854743	VIT_08s0007g00810	100854743	5.28	up	NACL24
1608878_s_at	protein LURP-one-related 10	XP_002266957	Vvi.24392 /// Vvi.766	LOC100244761	VIT_08s0058g00860 /// VIT_08s0058g00870	100244761	2.45	up	NACL24
1608883_at	ATP-dependent 6-phosphofructokinase 3-like	XP_002283274	Vvi.3054	LOC100243946	VIT_11s0016g02850	100243946	2.98	up	NACL24
1608930_at	esterase /// esterase-like /// uncharacterized LOC100262628 /// esterase-like	XP_002284695	Vvi.13909	LOC100247676 /// LOC100255699 /// LOC100262628 /// LOC104882465	VIT_14s0128g00520 /// VIT_18s0001g02760 /// VIT_18s0001g02770	100247676 /// 100255699 /// 100262628 /// 104882465	6.5	up	NACL24
1608940_at	proline transporter 2-like	XP_002280217	Vvi.2078	LOC100242738	VIT_13s0019g03220	100242738	3.64	up	NACL24
1608941_at	uncharacterized LOC100854478	XP_003632656	Vvi.7691	LOC100854478	0	100854478	2.66	up	NACL24
1608961_at	ethylene-responsive transcription factor RAP2-4	XP_002285802	Vvi.6671	LOC100245515	VIT_18s0001g05250	100245515	2.07	up	NACL24
1608966_at	E3 ubiquitin-protein ligase RING1	XP_002283100	Vvi.4146	LOC100256404	0	100256404	2.19	up	NACL24
1608991_at	probable plastidic glucose transporter 2	XP_002284229	Vvi.7406	LOC100255967	VIT_11s0016g03660	100255967	3.27	up	NACL24
1608995_at	alpha-galactosidase	NP_001267904	Vvi.7453	AGA	VIT_08s0007g08310	100248608	4.97	up	NACL24
1609021_at	transcription factor MYB59	XP_010651059	0	LOC100260318	VIT_06s0004g04140	100260318	2.48	up	NACL24
1609060_s_at	FK506-binding protein 4	XP_002276701	Vvi.2230 /// Vvi.7478	LOC100267123	VIT_15s0046g02230	100267123	3.7	up	NACL24
1609107_at	zinc finger protein ZAT10	XP_002264302	Vvi.11706	LOC100258264	VIT_03s0091g00690	100258264	3.67	up	NACL24
1609113_s_at	0	0	Vvi.2064	0	VIT_13s0156g00150	0	6.07	up	NACL24
1609130_at	probable WRKY transcription factor 48	XP_002279385	Vvi.159	LOC100260212	VIT_05s0077g00730	100260212	2.43	up	NACL24
1609133_at	lipase-like PAD4	XP_002283967	Vvi.8605	LOC100250236	0	100250236	3.92	up	NACL24
1609151_at	external alternative NAD(P)H-ubiquinone oxidoreductase B2, mitochondrial	XP_003635673	Vvi.9426	LOC100241384	0	100241384	9.54	up	NACL24
1609153_at	malonate--CoA ligase	XP_002279139	Vvi.30063	LOC100258310	0	100258310	3.56	up	NACL24
1609171_at	scarecrow-like protein 14	XP_002280790	Vvi.7827	LOC100251782	VIT_06s0004g04950	100251782	2.73	up	NACL24
1609172_at	NAC domain-containing protein 72	XP_002284668	Vvi.1428	LOC100243607	VIT_19s0014g03290	100243607	12.69	up	NACL24
1609181_at	protein YLS2 /// protein YLS2 /// protein YLS2-like	XP_002264366	Vvi.1119 /// Vvi.25347	LOC100249006 /// LOC100254111 /// LOC100259998	VIT_04s0210g00030 /// VIT_04s0210g00050	100249006 /// 100254111 /// 100259998	2.69	up	NACL24
1609198_at	0	0	0	0	0	0	7.66	up	NACL24
1609218_at	uncharacterized LOC100854891	XP_003631687	Vvi.9733	LOC100854891	0	100854891	3.6	up	NACL24
1609226_at	calnexin homolog	XP_002277666	Vvi.3315	LOC100259611	VIT_00s0283g00030	100259611	3.8	up	NACL24
1609234_at	polyphenol oxidase, chloroplastic-like	XP_010647098	0	LOC100266870	0	100266870	20.92	up	NACL24
1609246_s_at	vacuolar-sorting receptor 6-like	XP_002275462	Vvi.1713	LOC100252664	VIT_01s0011g01050	100252664	3.12	up	NACL24
1609257_at	uncharacterized LOC100251924	0	Vvi.8777	LOC100251924	VIT_17s0000g06300	100251924	3.69	up	NACL24
1609258_at	copper amine oxidase 1	XP_002273532	Vvi.3533	LOC100249520	VIT_00s0225g00090	100249520	2.48	up	NACL24
1609290_at	0	0	0	0	0	0	3.03	up	NACL24
1609295_at	homeobox-leucine zipper protein ATHB-12	XP_002262950	Vvi.2402	LOC100245524	VIT_15s0048g02870	100245524	19.38	up	NACL24
1609321_at	peroxidase 12	XP_003634522	Vvi.2627	LOC100854817	VIT_18s0072g00160	100854817	3.55	up	NACL24
1609336_s_at	serine/threonine-protein kinase SAPK2	XP_003634478	Vvi.16	LOC100232851	VIT_18s0001g06310	100232851	2.03	up	NACL24
1609351_at	uncharacterized protein At1g15400-like	XP_010654764	0	LOC104880258	0	104880258	2.34	up	NACL24
1609397_at	bifunctional riboflavin biosynthesis protein RIBA 1, chloroplastic-like	XP_002267374	Vvi.2038	LOC100248717	VIT_03s0017g00650	100248717	2.02	up	NACL24
1609402_at	sucrose synthase 2	XP_002271896	Vvi.8859	LOC100267606	VIT_07s0005g00750	100267606	2.45	up	NACL24
1609405_at	solute carrier family 25 member 44	XP_003633751	Vvi.11002	LOC100254860	VIT_14s0083g01170	100254860	4	up	NACL24
1609447_at	uncharacterized LOC100262687	XP_002285552	Vvi.2298	LOC100262687	VIT_18s0001g08300	100262687	17.29	up	NACL24
1609451_at	pheophytinase, chloroplastic	XP_002271167	Vvi.2718	LOC100265442	0	100265442	2.72	up	NACL24
1609491_at	carboxyl-terminal-processing peptidase 3, chloroplastic	XP_002277512	Vvi.2711	LOC100260662	VIT_08s0007g08050	100260662	3.47	up	NACL24
1609503_at	uncharacterized LOC100267009	XP_002277637	0	LOC100267009	VIT_09s0002g01750	100267009	3.09	up	NACL24
1609527_at	probable cyclic nucleotide-gated ion channel 20, chloroplastic /// probable cyclic nucleotide-gated ion channel 20, chloroplastic	XP_010663937	0	LOC100246030 /// LOC100257953	0	100246030 /// 100257953	3.22	up	NACL24
1609554_at	18.1 kDa class I heat shock protein	XP_002280581	Vvi.24420	LOC100261583	0	100261583	2.81	up	NACL24
1609566_at	lipase-like PAD4	XP_002275637	Vvi.11430	LOC100257796	VIT_07s0031g02390	100257796	2.38	up	NACL24
1609584_at	cytochrome P450 81E8 /// cytochrome P450 81E8-like /// cytochrome P450 81E8-like	XP_002278841	Vvi.11152	LOC100250944 /// LOC100259358 /// LOC100262973	VIT_07s0129g00860	100250944 /// 100259358 /// 100262973	2.78	up	NACL24
1609629_at	ethylene-responsive transcription factor ERF113	XP_002267814	Vvi.17271	LOC100250476	VIT_01s0150g00120	100250476	2.79	up	NACL24
1609654_at	probable phospholipid hydroperoxide glutathione peroxidase	XP_010660805	0	LOC100259774	VIT_02s0025g03600	100259774	2.14	up	NACL24
1609665_a_at	probable protein phosphatase 2C 34	XP_002283583	Vvi.1173	LOC100251160	VIT_14s0060g02070	100251160	2.31	up	NACL24
1609670_at	uncharacterized LOC100253141	XP_010657651	0	LOC100253141	VIT_12s0034g02390	100253141	4.89	up	NACL24
1609681_at	uncharacterized LOC100257895	XP_002272885	Vvi.589	LOC100257895	VIT_12s0134g00420	100257895	2.65	up	NACL24
1609745_at	common plant regulatory factor 1	XP_002274755	Vvi.6013	LOC100257104	VIT_02s0025g01020	100257104	3.9	up	NACL24
1609766_at	aspartic proteinase-like protein 2	XP_002272121	Vvi.10704	LOC100255070	VIT_06s0061g01030	100255070	2.79	up	NACL24
1609818_at	inactive beta-amylase 9	XP_002276777	Vvi.7190	LOC100263193	VIT_05s0020g01910	100263193	2.11	up	NACL24
1609828_at	auxin-induced protein X10A	XP_002265485	Vvi.7227	LOC100255700	VIT_02s0154g00010	100255700	2.48	up	NACL24
1609837_s_at	heat stress transcription factor A-4a	XP_010655549	0	LOC100258413	0	100258413	2.21	up	NACL24
1609867_s_at	uncharacterized LOC100261521	XP_002273883	Vvi.1506	LOC100261521	VIT_02s0025g03520	100261521	3.86	up	NACL24
1609872_at	probable protein phosphatase 2C 44	XP_002274944	Vvi.19282	LOC100258467	VIT_09s0070g00490	100258467	5.76	up	NACL24
1609913_at	manganese-dependent ADP-ribose/CDP-alcohol diphosphatase	XP_003634217	Vvi.16524	LOC100265684	VIT_17s0000g09480	100265684	3.33	up	NACL24
1609917_at	probable mitochondrial 2-oxoglutarate/malate carrier protein-like /// mitochondrial uncoupling protein 5-like	XP_002274117	Vvi.1241	LOC100266307 /// LOC100854774	VIT_00s2349g00010	100266307 /// 100854774	4.53	up	NACL24
1609922_s_at	indole-3-acetic acid-induced protein ARG2	XP_002270639	Vvi.10360 /// Vvi.2557	LOC100260685	VIT_07s0005g00660	100260685	2.53	up	NACL24
1609963_at	uncharacterized protein C24B11.05	XP_002283297	Vvi.1738	LOC100245055	VIT_06s0004g05020	100245055	2.2	up	NACL24
1609984_at	extradiol ring-cleavage dioxygenase	XP_002283881	Vvi.810	LOC100262346	VIT_08s0007g08410	100262346	2.7	up	NACL24
1609986_at	equilibrative nucleotide transporter 3	XP_002276682	Vvi.4950	LOC100261396	VIT_12s0134g00550	100261396	5.57	up	NACL24
1610013_s_at	elicitor-responsive protein 1	XP_002283485	Vvi.14856	LOC100259835	VIT_13s0019g01490	100259835	3.98	up	NACL24
1610064_at	probable WRKY transcription factor 33	XP_002272040	Vvi.6999	LOC100243352	VIT_06s0004g07500	100243352	3.24	up	NACL24
1610081_a_at	uncharacterized LOC100252790	XP_010654229	0	LOC100252790	0	100252790	3.17	up	NACL24
1610113_at	allantoate deiminase	XP_002275843	Vvi.6685	LOC100247417	VIT_01s0011g01290	100247417	2.73	up	NACL24
1610126_at	aspartate aminotransferase, cytoplasmic	XP_002284136	Vvi.7464	LOC100256163	VIT_04s0008g03770	100256163	5.66	up	NACL24
1610206_at	phenylalanine ammonia-lyase	XP_002281799	Vvi.1950	LOC100241377	VIT_08s0040g01710	100241377	2.52	up	NACL24
1610213_at	BRASSINOSTEROID INSENSITIVE 1-associated receptor kinase 1	XP_002262698	Vvi.28682	LOC100253855	VIT_12s0055g01160	100253855	2.6	up	NACL24
1610218_s_at	UDP-glucose 6-dehydrogenase 3 /// UDP-glucose 6-dehydrogenase-like	XP_002269692	Vvi.8252	LOC100261061 /// LOC100264653	VIT_01s0011g00690	100261061 /// 100264653	3.05	up	NACL24
1610243_at	probable glutathione S-transferase	XP_002280532	Vvi.9617	LOC100242434	VIT_17s0000g02950	100242434	3.34	up	NACL24
1610275_at	ABC transporter C family member 8-like /// ABC transporter C family member 8-like	XP_002276193	Vvi.6687	LOC100246410 /// LOC100251553	VIT_09s0002g02430	100246410 /// 100251553	2.11	up	NACL24
1610310_at	nudix hydrolase 18, mitochondrial	XP_002284976	Vvi.8776	LOC100254156	VIT_01s0011g05670	100254156	4.82	up	NACL24
1610323_at	hydrophobic protein LTI6A	XP_002279333	Vvi.13470 /// Vvi.618	LOC100259666	0	100259666	2.69	up	NACL24
1610325_at	cytochrome P450 71A26-like	0	0	LOC100241660	0	100241660	5.3	up	NACL24
1610356_at	putative nuclease HARBI1	XP_002280033	Vvi.3442	LOC100262760	VIT_04s0008g01380	100262760	9.52	up	NACL24
1610363_at	ABC transporter B family member 11	XP_002273987	Vvi.6372	LOC100267452	VIT_07s0005g02660	100267452	3.02	up	NACL24
1610368_at	vacuolar protein sorting-associated protein 41 homolog	XP_002273250	Vvi.2277	LOC100244792	VIT_06s0061g00940	100244792	2.76	up	NACL24
1610394_at	ferritin-4, chloroplastic-like /// ferritin-4, chloroplastic /// uncharacterized LOC100854477	XP_002268054	Vvi.1547 /// Vvi.27485	LOC100244757 /// LOC100267837 /// LOC100854477	VIT_08s0058g00400 /// VIT_08s0058g00430	100244757 /// 100267837 /// 100854477	2.49	up	NACL24
1610405_at	patatin-like protein 6	XP_002275108	Vvi.10709	LOC100246118	VIT_13s0019g04200	100246118	2.7	up	NACL24
1610410_at	UDP-glycosyltransferase 87A1-like	XP_002274420	Vvi.3842	LOC100251984	VIT_06s0004g07230	100251984	6.27	up	NACL24
1610433_at	beta-1,3-galactosyltransferase 7	XP_002269415	Vvi.7627	LOC100250736	VIT_07s0031g03090	100250736	4.32	up	NACL24
1610480_at	NAC domain-containing protein 21/22-like	XP_002271458	Vvi.2352	LOC100254239	VIT_19s0027g00230	100254239	13.06	up	NACL24
1610504_at	elicitor-responsive protein 3	XP_002282926	Vvi.9326	LOC100258133	VIT_02s0025g04350	100258133	2.59	up	NACL24
1610522_a_at	probable LRR receptor-like serine/threonine-protein kinase At2g16250	XP_002281409	Vvi.7112	LOC100259194	VIT_18s0001g12520	100259194	3.36	up	NACL24
1610524_s_at	heat shock 70kDa protein 1/8-like	XP_002283532	Vvi.9086	LOC100254725	VIT_13s0019g01430	100254725	2.97	up	NACL24
1610527_at	polyol transporter 5	XP_003631630	Vvi.2453	LOC100852699	VIT_03s0063g02250	100852699	2.2	up	NACL24
1610537_at	uncharacterized LOC100261105	XP_002273330	Vvi.13258	LOC100261105	0	100261105	4.23	up	NACL24
1610551_at	vacuolar protein sorting-associated protein 29-like	XP_003634312	Vvi.12022	LOC100854697	VIT_17s0000g05880	100854697	2.24	up	NACL24
1610600_at	uncharacterized LOC100853220	XP_003631458	Vvi.25237 /// Vvi.7924	LOC100853220	VIT_02s0236g00100 /// VIT_02s0236g00120	100853220	5.35	up	NACL24
1610610_at	probable 2-oxoglutarate/Fe(II)-dependent dioxygenase /// probable 2-oxoglutarate/Fe(II)-dependent dioxygenase	XP_002265816	Vvi.26601	LOC100246869 /// LOC100253706	VIT_03s0017g00830	100246869 /// 100253706	2.27	up	NACL24
1610633_at	B-box zinc finger protein 32	XP_010657357	0	LOC104880899	0	104880899	11	up	NACL24
1610646_s_at	beta-amylase 1, chloroplastic	XP_002285569	Vvi.1360	LOC100242636	VIT_05s0077g00280	100242636	6.77	up	NACL24
1610724_at	uncharacterized LOC100262718	XP_010663694	Vvi.1614	LOC100262718	VIT_17s0000g02140	100262718	5.54	up	NACL24
1610741_at	uncharacterized LOC100252914	XP_002263769	Vvi.6928	LOC100252914	VIT_12s0057g01430	100252914	3.86	up	NACL24
1610772_at	0	0	0	0	0	0	3.02	up	NACL24
1610800_at	0	0	0	0	0	0	4.29	up	NACL24
1610806_at	0	0	0	0	0	0	12.27	up	NACL24
1610839_at	peroxisomal adenine nucleotide carrier 1	XP_002284763	Vvi.6495	LOC100244263	VIT_14s0128g00390	100244263	2.31	up	NACL24
1610884_at	carboxyl-terminal-processing peptidase 3, chloroplastic	XP_002277512	Vvi.2711	LOC100260662	VIT_08s0007g08050	100260662	4.6	up	NACL24
1610894_at	uncharacterized LOC100855149	0	0	LOC100855149	0	100855149	2.15	up	NACL24
1610896_at	endoplasmin homolog	XP_002273785	Vvi.2127	LOC100267648	VIT_18s0001g14500	100267648	4.61	up	NACL24
1610920_at	CBS domain-containing protein CBSX1, chloroplastic	XP_002285148	Vvi.6392	LOC100257224	VIT_03s0063g00060	100257224	5.02	up	NACL24
1610949_s_at	FK506-binding protein 4	0	Vvi.24456 /// Vvi.28358	LOC100247492	VIT_16s0050g01190 /// VIT_16s0050g01250	100247492	3.26	up	NACL24
1610961_s_at	dynein light chain LC6, flagellar outer arm	XP_002284463	Vvi.2532	LOC100263495	VIT_09s0002g04280	100263495	2.52	up	NACL24
1610968_at	cysteine proteinase inhibitor 12	XP_002267841	Vvi.663	LOC100260839	VIT_13s0084g00050	100260839	2.37	up	NACL24
1610987_at	0	0	0	0	0	0	2.73	up	NACL24
1610989_at	glutathione S-transferase U8-like	XP_002275435	Vvi.2500	LOC100247682	VIT_08s0007g01400	100247682	3.86	up	NACL24
1611015_at	rho GTPase-activating protein gacV-like	XP_010646261	0	LOC104878147	0	104878147	3.15	up	NACL24
1611029_at	formin-like protein 13	XP_002279061	Vvi.2423	LOC100261010	0	100261010	2.61	up	NACL24
1611039_s_at	SNAP25 homologous protein SNAP33	XP_002284486	Vvi.340	LOC100246765	VIT_17s0000g06860	100246765	2.34	up	NACL24
1611046_at	uncharacterized LOC100256282	XP_002280891	Vvi.24592 /// Vvi.27066	LOC100256282	0	100256282	17.68	up	NACL24
1611166_at	0	0	0	0	0	0	2.87	up	NACL24
1611172_at	CBL-interacting protein kinase 02	NP_001268174	Vvi.1214	CIPK02	VIT_09s0070g00160	100261839	3.71	up	NACL24
1611197_at	reticulon-like protein B23	XP_002266544	Vvi.3405	LOC100259765	VIT_09s0054g00800	100259765	2.34	up	NACL24
1611233_at	putative beta-D-xylosidase	XP_002276351	Vvi.9743	LOC100249978	VIT_05s0077g01280	100249978	2.2	up	NACL24
1611272_at	uncharacterized LOC100246645	XP_002273470	Vvi.1440	LOC100246645	VIT_14s0006g01580	100246645	42.59	up	NACL24
1611296_at	protein STAY-GREEN 1, chloroplastic-like	XP_002282183	Vvi.4988	LOC100265112	VIT_02s0025g04660	100265112	6.87	up	NACL24
1611384_at	uncharacterized LOC100244040	XP_002284084	Vvi.24607	LOC100244040	0	100244040	6.09	up	NACL24
1611427_x_at	0	0	0	0	0	0	2.06	up	NACL24
1611452_at	hydroquinone glucosyltransferase	XP_002280923	Vvi.533	LOC100246482	VIT_15s0046g01190 /// VIT_15s0046g01210	100246482	2.54	up	NACL24
1611488_at	1-acylglycerol-3-phosphate O-acyltransferase	XP_002280655	Vvi.7122	LOC100267776	VIT_18s0001g13610	100267776	3.55	up	NACL24
1611497_at	probable potassium transporter 17	XP_002281786	Vvi.14426	LOC100257576	0	100257576	5.15	up	NACL24
1611501_at	uncharacterized LOC100267545	XP_002280959	Vvi.9034	LOC100267545	VIT_19s0090g00130	100267545	2.88	up	NACL24
1611548_s_at	uncharacterized LOC100257186	XP_002276532	Vvi.32517	LOC100257186	VIT_03s0038g01380	100257186	9.99	up	NACL24
1611550_at	probable WRKY transcription factor 46	XP_002281031	Vvi.10486	LOC100263619	0	100263619	2.17	up	NACL24
1611569_at	chitin-inducible gibberellin-responsive protein 1-like	XP_002282942	Vvi.1581	LOC100267541	VIT_19s0014g04940	100267541	2.32	up	NACL24
1611572_at	uncharacterized protein At5g39865	XP_002276361	Vvi.1748	LOC100255220	VIT_13s0067g01650	100255220	2.52	up	NACL24
1611611_at	germin-like protein	XP_002274457	Vvi.9477	LOC100259980	VIT_09s0002g01320	100259980	62.85	up	NACL24
1611643_at	putative syntaxin-24-like	XP_002280591	Vvi.10208	LOC100247789	VIT_08s0007g02360	100247789	12.88	up	NACL24
1611662_at	probable mitochondrial chaperone BCS1-B	XP_002267418	Vvi.6980	LOC100252443	VIT_12s0035g00380	100252443	3.2	up	NACL24
1611719_at	protein TRANSPARENT TESTA 12	XP_010647092	0	LOC100267226	0	100267226	3.47	up	NACL24
1611723_at	probable galactinol--sucrose galactosyltransferase 6	XP_002285418	Vvi.6745	LOC100268134	VIT_11s0016g05770	100268134	3.42	up	NACL24
1611728_s_at	uncharacterized LOC100855240	XP_003632306	Vvi.69	LOC100855240	VIT_07s0151g00810	100855240	2.17	up	NACL24
1611759_at	pantothenate kinase 1	XP_010651426	0	LOC100258468	VIT_01s0127g00490	100258468	2.71	up	NACL24
1611820_at	probable nucleoredoxin 1	XP_010651766	Vvi.7243	LOC104879710	0	104879710	8.72	up	NACL24
1611851_at	ATP-dependent 6-phosphofructokinase 2	XP_003635479	Vvi.6692	LOC100251605	VIT_00s0780g00010	100251605	3.9	up	NACL24
1611867_at	probable calcium-binding protein CML44	XP_002285886	Vvi.13092	LOC100253886	VIT_18s0001g01630	100253886	5.25	up	NACL24
1611873_s_at	RING-H2 finger protein ATL33	XP_002269888	0	LOC100256289	VIT_08s0007g00150	100256289	3.38	up	NACL24
1611875_at	methionine gamma-lyase	XP_002280162	Vvi.1625	LOC100253026	VIT_02s0025g02560	100253026	3.52	up	NACL24
1611892_s_at	proline transporter 2-like	XP_002280217	Vvi.2078	LOC100242738	VIT_13s0019g03220	100242738	3.87	up	NACL24
1611896_at	protein NRT1/ PTR FAMILY 8.3-like	XP_002285274	Vvi.7866	LOC100255930	VIT_01s0011g06620	100255930	2.98	up	NACL24
1611897_s_at	caffeoyl-CoA O-methyltransferase	XP_002282867	Vvi.3237	LOC100243978	VIT_07s0031g00350	100243978	2.29	up	NACL24
1611918_s_at	calnexin homolog	XP_002277666	Vvi.3315	LOC100259611	VIT_00s0283g00030	100259611	3.45	up	NACL24
1611919_at	uncharacterized LOC100246780	XP_002267734	Vvi.131	LOC100246780	VIT_08s0056g00310	100246780	2.93	up	NACL24
1612031_at	nhx1 antiporter	NP_001267815	Vvi.10975	LOC100232960	VIT_05s0020g01960	100232960	2.41	up	NACL24
1612034_at	autophagy-related protein 18f	XP_002279886	Vvi.12313	LOC100265881	VIT_19s0014g05190	100265881	2.1	up	NACL24
1612044_s_at	probable mitochondrial chaperone BCS1-B	XP_002267418	Vvi.6980	LOC100252443	VIT_12s0035g00380	100252443	7.23	up	NACL24
1612056_at	mannose-6-phosphate isomerase 1	XP_002283926	Vvi.910	LOC100263511	VIT_14s0006g02820	100263511	3.42	up	NACL24
1612057_s_at	uncharacterized LOC100241023	XP_002270742	Vvi.3251	LOC100241023	VIT_02s0025g03290	100241023	2.21	up	NACL24
1612083_at	random slug protein 5	XP_002271441	Vvi.3275	LOC100252364	VIT_01s0150g00170	100252364	2.26	up	NACL24
1612098_x_at	0	0	0	0	0	0	4.15	up	NACL24
1612103_at	UDP-glucuronic acid decarboxylase 5	XP_010658590	0	LOC100249678	VIT_13s0019g00840	100249678	2.82	up	NACL24
1612108_at	uncharacterized LOC100248099	XP_002283976	Vvi.2033	LOC100248099	VIT_09s0002g03690	100248099	6.01	up	NACL24
1612310_at	heat shock factor protein HSF24	XP_002277765	Vvi.7306	LOC100247320	VIT_07s0031g00670	100247320	10.17	up	NACL24
1612313_at	0	0	0	0	0	0	2.83	up	NACL24
1612351_at	geraniol 8-hydroxylase-like	XP_003631427	Vvi.2271	LOC100855232	0	100855232	5.45	up	NACL24
1612389_at	glutamate dehydrogenase	NP_001268039	Vvi.123 /// Vvi.31202	GDH	VIT_16s0039g02720 /// VIT_16s0039g02750	100257914	2.66	up	NACL24
1612426_at	0	0	Vvi.807	0	0	0	6.56	up	NACL24
1612439_at	uncharacterized LOC100243800	XP_010663573	0	LOC100243800	0	100243800	2.69	up	NACL24
1612466_at	calcium-binding allergen Ole e 8-like	XP_002274476	Vvi.15428	LOC100253496	VIT_14s0006g01400	100253496	3.02	up	NACL24
1612482_at	pantothenate kinase 1	XP_010651426	Vvi.2145	LOC100258468	VIT_01s0127g00490	100258468	2.34	up	NACL24
1612495_at	glycine-rich protein A3	XP_002271036	Vvi.1099	LOC100254598	VIT_02s0087g00780	100254598	3.19	up	NACL24
1612510_at	calmodulin-binding receptor-like cytoplasmic kinase 3	XP_010656510	Vvi.12090	LOC100250654	VIT_11s0118g00210	100250654	2.79	up	NACL24
1612535_s_at	glutathione S-transferase L3	XP_002276301	Vvi.24854 /// Vvi.27806 /// Vvi.28181 /// Vvi.8752	LOC100246597	VIT_08s0040g03040 /// VIT_08s0040g03100	100246597	3.3	up	NACL24
1612595_s_at	O-acyltransferase WSD1-like	XP_010647731	Vvi.1402	LOC100255489	VIT_03s0063g00120	100255489	3.4	up	NACL24
1612636_at	ethylene-responsive transcription factor ERF023-like	XP_002265204	Vvi.6698	LOC100263585	VIT_18s0089g01030	100263585	2.43	up	NACL24
1612705_s_at	uncharacterized LOC100262017	XP_002276336	Vvi.7383	LOC100262017	VIT_01s0026g02100	100262017	2.32	up	NACL24
1612725_at	vacuolar cation/proton exchanger 3	XP_002274791	Vvi.2316	LOC100240763	VIT_08s0007g02240	100240763	3.24	up	NACL24
1612747_at	ceramide glucosyltransferase-like	XP_002280419	Vvi.2022	LOC100264719	VIT_11s0016g03130	100264719	2.87	up	NACL24
1612769_at	histidine-containing phosphotransfer protein 4	XP_002283696	Vvi.14273	LOC100254355	VIT_11s0016g03170	100254355	3.76	up	NACL24
1612777_at	heptahelical transmembrane protein 2	XP_002274323	Vvi.691	LOC100262144	VIT_11s0037g00860	100262144	2.75	up	NACL24
1612784_at	cysteine-rich receptor-like protein kinase 10	XP_010644341	0	LOC100257888	VIT_02s0087g01020	100257888	4.14	up	NACL24
1612823_at	two pore channel 1	NP_001268025	0	TPC1	0	100233073	4.13	up	NACL24
1612869_at	aluminum-activated malate transporter 9-like	XP_002275995	Vvi.6386	LOC100250869	VIT_17s0000g03850	100250869	3.06	up	NACL24
1612876_at	nucleobase-ascorbate transporter 3	XP_002282229	Vvi.7061	LOC100262591	VIT_18s0001g11260	100262591	2.94	up	NACL24
1612955_at	uncharacterized LOC104881086	0	Vvi.6868	LOC104881086	0	104881086	13.99	up	NACL24
1612968_at	UPF0392 protein RCOM_0530710	XP_002271877	Vvi.16398	LOC100258721	VIT_01s0026g01030	100258721	2.54	up	NACL24
1613007_at	E3 ubiquitin-protein ligase RGLG2	XP_002279018	Vvi.3612	LOC100251913	VIT_17s0000g09640	100251913	2.66	up	NACL24
1613042_at	18.1 kDa class I heat shock protein	XP_010658493	0	LOC100249611	VIT_13s0019g03160	100249611	2.21	up	NACL24
1613079_at	probable tyrosine-protein phosphatase At1g05000	XP_002273080	Vvi.11521	LOC100256357	VIT_10s0523g00020	100256357	4.5	up	NACL24
1613082_at	cysteine-rich and transmembrane domain-containing protein A-like /// cysteine-rich and transmembrane domain-containing protein A-like	XP_002270540	Vvi.6954	LOC100244413 /// LOC100259788	VIT_03s0017g01410 /// VIT_03s0017g01460	100244413 /// 100259788	5.69	up	NACL24
1613114_at	vacuolar-sorting receptor 6-like	XP_002275462	Vvi.1713	LOC100252664	VIT_01s0011g01050	100252664	2.64	up	NACL24
1613141_at	transcription factor JUNGBRUNNEN 1	XP_002283251	Vvi.11367	LOC100259242	VIT_12s0028g00860	100259242	2.45	up	NACL24
1613145_at	vesicle-associated protein 2-1	XP_010646744	0	LOC100255313	0	100255313	2.52	up	NACL24
1613180_at	0	0	0	0	0	0	3.87	up	NACL24
1613186_at	zinc finger A20 and AN1 domain-containing stress-associated protein 4	XP_002282913	Vvi.10908	LOC100264822	VIT_08s0007g03530	100264822	2.49	up	NACL24
1613204_at	probable glutathione S-transferase /// probable glutathione S-transferase /// probable glutathione S-transferase	XP_003634746	Vvi.24594 /// Vvi.26477	LOC100232878 /// LOC100256345 /// LOC100267917	0	100232878 /// 100256345 /// 100267917	29.64	up	NACL24
1613210_at	serine/threonine-protein kinase AtPK2/AtPK19-like	XP_002273012	Vvi.5313	LOC100258607	VIT_08s0058g01440	100258607	2.39	up	NACL24
1613220_at	early nodulin-93	XP_002275030	Vvi.6456	LOC100263004	VIT_04s0008g00470	100263004	2.61	up	NACL24
1613260_at	probable enoyl-CoA hydratase, mitochondrial	XP_002278726	Vvi.3073	LOC100246523	VIT_05s0077g00860	100246523	2.21	up	NACL24
1613265_s_at	probable tyrosine-protein phosphatase At1g05000	XP_002275443	Vvi.2287	LOC100251662	VIT_12s0059g01400	100251662	3.36	up	NACL24
1613296_x_at	beta-1,3-galactosyltransferase 7	XP_002269415	Vvi.7627	LOC100250736	VIT_07s0031g03090	100250736	4.4	up	NACL24
1613298_s_at	early nodulin-93	XP_002275030	Vvi.6456	LOC100263004	VIT_04s0008g00470	100263004	3.68	up	NACL24
1613301_at	stem-specific protein TSJT1	XP_003635423	Vvi.15226 /// Vvi.27809	LOC100854489	VIT_00s0586g00030	100854489	5.52	up	NACL24
1613378_at	probable LRR receptor-like serine/threonine-protein kinase At1g67720	XP_002281432	Vvi.913	LOC100244275	VIT_05s0020g03030	100244275	2.32	up	NACL24
1613449_at	uncharacterized LOC100250355	XP_002269494	Vvi.5536	LOC100250355	0	100250355	2.39	up	NACL24
1613514_s_at	alpha-galactosidase	NP_001267904	Vvi.7453	AGA	VIT_08s0007g08310	100248608	5.11	up	NACL24
1613540_s_at	hybrid signal transduction histidine kinase M	XP_002266388	Vvi.7389	LOC100252953	VIT_02s0025g01720	100252953	5.7	up	NACL24
1613576_s_at	calmodulin /// calmodulin-7	NP_001268169	Vvi.7810	LOC100232908 /// LOC100261610	VIT_08s0040g00470	100232908 /// 100261610	2.66	up	NACL24
1613619_at	isoflavone 3'-hydroxylase-like	XP_002285066	Vvi.2307	LOC100255729	VIT_18s0001g09650	100255729	2.43	up	NACL24
1613630_s_at	heat shock 70kDa protein 1/8-like	XP_002283532	Vvi.9086	LOC100254725	VIT_13s0019g01430	100254725	2.39	up	NACL24
1613675_at	probable LRR receptor-like serine/threonine-protein kinase At1g07650	XP_010655562	0	LOC100249786	0	100249786	2.45	up	NACL24
1613695_at	cytochrome P450 71A26-like	0	0	LOC100241660	0	100241660	2.51	up	NACL24
1613756_at	beta-1,3-galactosyltransferase 7	XP_002269415	Vvi.7627	LOC100250736	VIT_07s0031g03090	100250736	4.07	up	NACL24
1613763_at	ATP-binding cassette, sub-family C (CFTR/MRP), member 1	NP_001290005	Vvi.4609	ABCC1	VIT_16s0050g02480	100245097	2.76	up	NACL24
1613767_at	uncharacterized LOC100255354	XP_002280322	Vvi.1129	LOC100255354	VIT_17s0000g07780	100255354	2.38	up	NACL24
1613795_at	UDP-sugar pyrophosphorylase	XP_002285885	Vvi.2662	LOC100259254	VIT_18s0001g01640	100259254	3.29	up	NACL24
1613845_at	0	0	Vvi.638	0	0	0	12.72	up	NACL24
1613847_s_at	cysteine-rich and transmembrane domain-containing protein A	0	Vvi.27694	LOC100256616	VIT_03s0091g01040	100256616	2.17	up	NACL24
1613896_at	protein NRT1/ PTR FAMILY 2.11	XP_002270812	Vvi.2380	LOC100258695	0	100258695	15.63	up	NACL24
1613902_at	0	0	0	0	0	0	2.27	up	NACL24
1613918_at	random slug protein 5	XP_002271441	Vvi.3275	LOC100252364	VIT_01s0150g00170	100252364	2.4	up	NACL24
1613925_at	uncharacterized LOC100257340	XP_010647753	0	LOC100257340	0	100257340	2.2	up	NACL24
1613935_at	uncharacterized LOC100263768	XP_002281905	Vvi.559	LOC100263768	VIT_06s0004g05650	100263768	2.53	up	NACL24
1613946_s_at	homeobox-leucine zipper protein ATHB-12	XP_002262950	Vvi.2402	LOC100245524	VIT_15s0048g02870	100245524	12.74	up	NACL24
1614008_at	polygalacturonase	XP_002277234	Vvi.7984	LOC100250296	0	100250296	14.5	up	NACL24
1614034_at	protein NRT1/ PTR FAMILY 6.4	XP_002274227	Vvi.6986	LOC100255020	0	100255020	4.03	up	NACL24
1614045_at	cytochrome P450 84A1	XP_002272644	Vvi.14989	LOC100267863	VIT_04s0023g02900	100267863	3.92	up	NACL24
1614047_s_at	probable galactinol--sucrose galactosyltransferase 6	XP_002285418	Vvi.6745	LOC100268134	VIT_11s0016g05770	100268134	5	up	NACL24
1614141_at	uncharacterized LOC100265131	XP_002275821	Vvi.7246	LOC100265131	VIT_10s0003g00980	100265131	9.32	up	NACL24
1614144_at	uncharacterized LOC100261582	XP_002283129	Vvi.2296	LOC100261582	VIT_02s0025g04180	100261582	4.55	up	NACL24
1614179_at	uncharacterized LOC100246674	XP_002283257	Vvi.17346	LOC100246674	VIT_17s0000g07990	100246674	4.4	up	NACL24
1614205_at	uncharacterized LOC100246544 /// uncharacterized LOC100256824	XP_002269829	Vvi.11326	LOC100246544 /// LOC100256824	VIT_01s0026g02470	100246544 /// 100256824	2.04	up	NACL24
1614222_at	amino acid permease 6	XP_002285557	Vvi.1508	LOC100257555	0	100257555	3.6	up	NACL24
1614240_at	oxalate--CoA ligase-like	XP_002267459	Vvi.11232	LOC100256632	VIT_16s0050g00390	100256632	5.93	up	NACL24
1614319_at	L-type lectin-domain containing receptor kinase S.4	XP_002278015	Vvi.16734	LOC100263312	VIT_13s0019g02040	100263312	2.49	up	NACL24
1614326_s_at	uncharacterized LOC100255146	XP_002262838	Vvi.73	LOC100255146	VIT_04s0044g01430	100255146	2.68	up	NACL24
1614332_s_at	zinc finger protein ZAT11	XP_002284384	Vvi.1303 /// Vvi.24558 /// Vvi.25016	LOC100265533	VIT_06s0004g04180	100265533	10.54	up	NACL24
1614344_at	0	0	0	0	0	0	3.14	up	NACL24
1614349_at	NAC domain-containing protein 77	XP_010662939	Vvi.3911	LOC100255616	VIT_16s0098g00760	100255616	2.03	up	NACL24
1614375_at	glycerophosphodiester phosphodiesterase GDPD6	XP_002283945	Vvi.11843	LOC100260480	VIT_17s0000g07450	100260480	2.37	up	NACL24
1614410_at	salt stress-induced hydrophobic peptide ESI3	XP_002278351	0	LOC100247965	VIT_13s0019g03650	100247965	2.81	up	NACL24
1614423_at	cinnamoyl-CoA reductase 1	XP_002273454	Vvi.15864	LOC100251623	VIT_09s0070g00240	100251623	5.64	up	NACL24
1614428_at	glutamate--cysteine ligase, chloroplastic	XP_002273626	Vvi.7549	LOC100266723	VIT_02s0025g03530	100266723	8.04	up	NACL24
1614437_at	uncharacterized LOC104881268	XP_010659120	0	LOC104881268	0	104881268	3.83	up	NACL24
1614441_at	flavonol synthase/flavanone 3-hydroxylase	XP_002264807	Vvi.6784	LOC100264239	VIT_08s0105g00380	100264239	3.43	up	NACL24
1614444_at	2-hydroxyisoflavanone dehydratase	XP_002285040	Vvi.5864 /// Vvi.8959	LOC100248687	VIT_03s0063g00830	100248687	3.73	up	NACL24
1614456_at	synaptotagmin-5	XP_002265034	Vvi.1090	LOC100247088	VIT_11s0118g00230	100247088	2.82	up	NACL24
1614479_at	arginine decarboxylase	XP_002269030	Vvi.3031	LOC100233080	VIT_03s0038g00760	100233080	2.53	up	NACL24
1614502_at	cytochrome P450 84A1	XP_002272644	Vvi.14989	LOC100267863	VIT_04s0023g02900	100267863	4.6	up	NACL24
1614505_s_at	F-box protein At1g61340-like /// telomerase Cajal body protein 1 /// F-box protein At1g61340-like	XP_002274518	Vvi.26666 /// Vvi.8754	LOC100246508 /// LOC100267300 /// LOC100854225	VIT_00s0181g00080 /// VIT_00s0181g00120	100246508 /// 100267300 /// 100854225	4.08	up	NACL24
1614522_at	0	0	0	0	0	0	4.54	up	NACL24
1614574_at	probable cytokinin riboside 5'-monophosphate phosphoribohydrolase LOGL1	XP_002285716	Vvi.26948	LOC100248535	VIT_06s0004g00590	100248535	2.12	up	NACL24
1614582_at	calreticulin-3-like	XP_002276433	Vvi.200	LOC100265011	VIT_04s0023g00830	100265011	2.14	up	NACL24
1614595_at	mitogen-activated protein kinase homolog NTF6	XP_002284710	Vvi.14750	LOC100251947	VIT_06s0004g03620	100251947	4.46	up	NACL24
1614624_at	uncharacterized LOC100253628	XP_002265824	0	LOC100253628	VIT_00s0533g00010	100253628	2.4	up	NACL24
1614672_at	0	0	0	0	0	0	2.7	up	NACL24
1614725_at	probable WRKY transcription factor 70	XP_002272504	Vvi.2778	LOC100255013	VIT_08s0058g01390	100255013	3.64	up	NACL24
1614738_at	0	0	0	0	0	0	4.98	up	NACL24
1614767_at	chitin elicitor receptor kinase 1-like	XP_010657225	0	LOC100255092	0	100255092	2.03	up	NACL24
1614779_s_at	remorin-like	XP_010653794	Vvi.1573	LOC104880107	0	104880107	5.94	up	NACL24
1614806_s_at	probable WRKY transcription factor 40-like	NP_001267948	Vvi.6808	LOC100264507	VIT_04s0008g05760	100264507	6.45	up	NACL24
1614820_at	tonoplast dicarboxylate transporter-like /// tonoplast dicarboxylate transporter-like	XP_002277785	Vvi.26976 /// Vvi.5477	LOC100255398 /// LOC100854531	VIT_00s0187g00130	100255398 /// 100854531	7.42	up	NACL24
1614931_at	uncharacterized LOC100241227	XP_002283785	Vvi.170	LOC100241227	VIT_09s0002g03610	100241227	2.49	up	NACL24
1614973_at	uncharacterized LOC100266486	XP_002264045	Vvi.2854	LOC100266486	VIT_16s0039g00390	100266486	2.73	up	NACL24
1614987_at	MATE efflux family protein 1	XP_010651236	0	LOC100241685	VIT_06s0004g02140	100241685	4.49	up	NACL24
1615001_s_at	salt stress-induced hydrophobic peptide ESI3	XP_002278351	0	LOC100247965	VIT_13s0019g03650	100247965	2.33	up	NACL24
1615012_s_at	scarecrow-like protein 14	XP_002280790	Vvi.7827	LOC100251782	VIT_06s0004g04950	100251782	3.1	up	NACL24
1615035_at	B-cell receptor-associated protein 31-like	XP_002270301	Vvi.9255	LOC100249972	VIT_12s0059g00810	100249972	2.04	up	NACL24
1615060_at	probable choline kinase 1	XP_002265759	Vvi.596	LOC100243934	VIT_18s0157g00190	100243934	4.45	up	NACL24
1615079_x_at	probable aldo-keto reductase 1	XP_002278643	Vvi.30201	LOC100248669	VIT_14s0030g01980	100248669	3.76	up	NACL24
1615086_s_at	stromal cell-derived factor 2-like protein	XP_002285288	Vvi.7395	LOC100243952	VIT_04s0008g05820	100243952	2.26	up	NACL24
1615113_at	probable calcium-binding protein CML35	XP_002276334	Vvi.1111	LOC100264151	VIT_08s0007g05790	100264151	2.51	up	NACL24
1615140_s_at	0	0	Vvi.7470	0	0	0	3.65	up	NACL24
1615147_at	0	0	Vvi.24396	0	VIT_08s0040g01820	0	32.47	up	NACL24
1615168_at	protein LURP-one-related 8	XP_002266077	Vvi.11550	LOC100250140	VIT_08s0056g00180	100250140	2.03	up	NACL24
1615200_at	0	0	Vvi.17587	0	0	0	3.42	up	NACL24
1615208_at	aspartic proteinase-like protein 2	XP_002272121	Vvi.10704	LOC100255070	VIT_06s0061g01030	100255070	2.41	up	NACL24
1615301_at	protein YLS9	XP_002273485	Vvi.15411	LOC100242686	VIT_06s0009g01620	100242686	5.51	up	NACL24
1615319_s_at	protein NRT1/ PTR FAMILY 6.4	XP_002274227	Vvi.6986	LOC100255020	VIT_02s0087g00580 /// VIT_12s0059g01240	100255020	3.37	up	NACL24
1615360_at	cysteine proteinase inhibitor 5-like	XP_002277752	Vvi.593	LOC100260470	VIT_00s0187g00110	100260470	3.4	up	NACL24
1615401_at	anthocyanidin 3-O-glucosyltransferase 6-like	XP_010648215	0	LOC100262128	0	100262128	2.78	up	NACL24
1615424_at	uncharacterized LOC100266678	XP_010662038	0	LOC100266678	0	100266678	2.41	up	NACL24
1615485_at	anamorsin homolog	XP_002271546	Vvi.8579	LOC100263292	VIT_01s0010g01180	100263292	7.49	up	NACL24
1615524_at	MADS-box protein	NP_001267909	Vvi.2405	MADS8	VIT_15s0048g01250	100232995	5.01	up	NACL24
1615532_at	0	0	0	0	0	0	2.67	up	NACL24
1615540_s_at	protein NRT1/ PTR FAMILY 5.2	XP_002285402	Vvi.674	LOC100263051	VIT_05s0049g01550	100263051	2.48	up	NACL24
1615552_at	galactinol synthase 2	XP_002262651	Vvi.9645	LOC100261424	VIT_05s0020g00330 /// VIT_05s0077g00430	100261424	11.41	up	NACL24
1615569_at	probable LRR receptor-like serine/threonine-protein kinase At1g74360	XP_002281604	Vvi.7899	LOC100258690	VIT_17s0000g06710	100258690	4.57	up	NACL24
1615596_s_at	zinc finger A20 and AN1 domain-containing stress-associated protein 4	XP_002282913	Vvi.10908	LOC100264822	VIT_08s0007g03530	100264822	2.4	up	NACL24
1615605_at	uncharacterized LOC100257186	XP_002276532	Vvi.32517	LOC100257186	VIT_03s0038g01380	100257186	14.34	up	NACL24
1615630_at	uncharacterized LOC100250058	XP_002285657	Vvi.7402	LOC100250058	0	100250058	7.76	up	NACL24
1615633_at	probable carboxylesterase 12	XP_002285041	Vvi.6622	LOC100243547	VIT_03s0063g00820	100243547	2.18	up	NACL24
1615639_a_at	uncharacterized LOC100266227	XP_002280489	Vvi.8860	LOC100266227	VIT_05s0094g01520	100266227	2.6	up	NACL24
1615687_at	protein kinase 2A, chloroplastic-like	XP_002272310	Vvi.8742	LOC100241109	VIT_06s0009g01810	100241109	2.18	up	NACL24
1615709_at	alpha-aminoadipic semialdehyde synthase	XP_003633109	Vvi.1215	LOC100268037	VIT_11s0016g00280	100268037	4.06	up	NACL24
1615744_at	uncharacterized LOC100854031	XP_003633137	Vvi.1301	LOC100854031	VIT_11s0016g04760	100854031	2.59	up	NACL24
1615767_at	serine/threonine-protein kinase AtPK2/AtPK19-like	XP_002273012	Vvi.5313	LOC100258607	VIT_08s0058g01440	100258607	2.05	up	NACL24
1615774_at	uncharacterized LOC100260689	XP_002278220	Vvi.15259	LOC100260689	0	100260689	2.78	up	NACL24
1615803_s_at	1-acylglycerol-3-phosphate O-acyltransferase	XP_002280655	Vvi.7122	LOC100267776	VIT_18s0001g13610	100267776	3.42	up	NACL24
1615827_at	ubiquinol oxidase 2, mitochondrial	XP_010665468	0	LOC100252878	0	100252878	9.62	up	NACL24
1615846_at	uncharacterized LOC100266416	XP_003631233	Vvi.3571	LOC100266416	VIT_01s0011g02320	100266416	10.72	up	NACL24
1615848_at	uncharacterized LOC100250419	XP_010645335	0	LOC100250419	VIT_03s0038g04400	100250419	2.46	up	NACL24
1615850_s_at	cysteine proteinase inhibitor A	XP_002268378	Vvi.7851	LOC100258165	VIT_06s0009g02230	100258165	2.42	up	NACL24
1615862_at	uncharacterized LOC100251828	XP_002280623	Vvi.3263	LOC100251828	VIT_13s0067g03040	100251828	2.4	up	NACL24
1615868_at	protein BPS1, chloroplastic-like	XP_010659289	0	LOC104881300	0	104881300	3.51	up	NACL24
1615909_s_at	probable serine/threonine-protein kinase WNK4	XP_002268300	Vvi.7777	LOC100255269	VIT_06s0004g07920	100255269	2.81	up	NACL24
1615935_at	uncharacterized LOC100259118	XP_002269120	Vvi.7028	LOC100259118	0	100259118	2.65	up	NACL24
1615951_at	probable mitochondrial chaperone BCS1-B	XP_002280981	Vvi.2927	LOC100247372	VIT_14s0066g02040	100247372	3.26	up	NACL24
1616038_at	reticuline oxidase-like	XP_010665488	Vvi.8295	LOC100267089	0	100267089	3.74	up	NACL24
1616043_at	xylosyltransferase 2	XP_002285024	Vvi.9879	LOC100245224	VIT_19s0014g02650	100245224	4.11	up	NACL24
1616057_s_at	common plant regulatory factor 1	XP_002279966	Vvi.10393	LOC100248302	VIT_15s0046g01440	100248302	3.03	up	NACL24
1616075_at	mitochondrial arginine transporter BAC2	XP_002284619	Vvi.6669	LOC100265259	VIT_09s0002g04500	100265259	2.64	up	NACL24
1616107_s_at	beta-amylase 3, chloroplastic	XP_002282871	Vvi.7816	LOC100247246	VIT_02s0012g00170	100247246	2.19	up	NACL24
1616116_at	probable galactinol--sucrose galactosyltransferase 6	XP_002285418	Vvi.6745	LOC100268134	VIT_11s0016g05770	100268134	6.03	up	NACL24
1616145_a_at	18.1 kDa class I heat shock protein	XP_002280581	Vvi.24420	LOC100261583	VIT_13s0019g03090 /// VIT_13s0019g03160	100261583	3.21	up	NACL24
1616168_at	mpv17-like protein	XP_010657274	0	LOC100258564	VIT_12s0059g01850	100258564	2.05	up	NACL24
1616221_at	0	0	Vvi.2064	0	VIT_13s0156g00150	0	4.35	up	NACL24
1616279_at	probable inactive poly [ADP-ribose] polymerase SRO2	XP_003631261	Vvi.613	LOC100852765	VIT_01s0127g00680	100852765	5.21	up	NACL24
1616302_at	ripening-related protein-like	NP_001268146	Vvi.5744	GRIP21	0	100232886	17	up	NACL24
1616317_at	alpha-amylase/subtilisin inhibitor-like	XP_002265535	Vvi.10525	LOC100242727	VIT_00s0270g00120	100242727	4.32	up	NACL24
1616320_x_at	0	0	0	0	0	0	2.18	up	NACL24
1616321_at	uncharacterized LOC100260776	XP_002280387	Vvi.10606	LOC100260776	VIT_15s0048g00530	100260776	2.36	up	NACL24
1616344_at	bifunctional UDP-glucose 4-epimerase and UDP-xylose 4-epimerase 1	XP_002283103	Vvi.741	LOC100266776	VIT_02s0025g04210	100266776	2.95	up	NACL24
1616399_s_at	arginine decarboxylase	XP_002269030	Vvi.3031	LOC100233080	VIT_03s0038g00760	100233080	2.19	up	NACL24
1616400_s_at	glutamate--cysteine ligase, chloroplastic	XP_002273626	Vvi.7549	LOC100266723	VIT_02s0025g03530	100266723	7.52	up	NACL24
1616434_s_at	caffeic acid O-methyltransferase /// caffeic acid 3-O-methyltransferase	NP_001268100	Vvi.24512 /// Vvi.87	LOC100232862 /// LOC100854172	VIT_16s0098g00850	100232862 /// 100854172	2.74	up	NACL24
1616445_at	cinnamoyl-CoA reductase 1	XP_002274230	Vvi.10109	LOC100262839	VIT_14s0066g01150	100262839	4.01	up	NACL24
1616487_at	putative calcium-binding protein CML19	XP_002277499	Vvi.1519	LOC100247858	VIT_18s0122g00180	100247858	6.01	up	NACL24
1616531_at	probable nucleoredoxin 2	XP_002285895	Vvi.2576	LOC100262541	VIT_18s0001g01030	100262541	7.96	up	NACL24
1616559_at	uncharacterized LOC100254834	XP_010652413	0	LOC100254834	0	100254834	2.59	up	NACL24
1616561_at	alpha-1,4-glucan-protein synthase [UDP-forming] 2	XP_002263926	Vvi.7148	LOC100256140	VIT_01s0011g00160	100256140	2.51	up	NACL24
1616579_at	ankyrin repeat-containing protein At3g12360	XP_002277535	Vvi.8242	LOC100260111	VIT_08s0040g02750	100260111	2.21	up	NACL24
1616695_s_at	protein P21	XP_002282917	Vvi.7397	LOC100263272	VIT_02s0025g04340	100263272	4.46	up	NACL24
1616703_at	glutaredoxin-C9	XP_002278515	Vvi.1473	LOC100255569	VIT_10s0003g00390	100255569	11.7	up	NACL24
1616720_at	acyl-coenzyme A oxidase 4, peroxisomal	XP_002264086	Vvi.1475	LOC100257352	VIT_08s0105g00460	100257352	2.2	up	NACL24
1616729_a_at	probable mitochondrial chaperone BCS1-B /// probable mitochondrial chaperone BCS1-B	XP_002267418	Vvi.11361 /// Vvi.6980	LOC100242191 /// LOC100252443	VIT_12s0035g00330 /// VIT_12s0035g00380	100242191 /// 100252443	12.26	up	NACL24
1616735_at	protein EXORDIUM-like 2	XP_002272941	Vvi.14432	LOC100257315	VIT_07s0005g00870	100257315	3.3	up	NACL24
1616783_at	aldehyde dehydrogenase family 2 member B4, mitochondrial	XP_010653335	Vvi.12364	LOC100267386	0	100267386	2.62	up	NACL24
1616811_at	dnaJ homolog subfamily B member 13	XP_003633023	Vvi.7032	LOC100252168	VIT_10s0003g00260	100252168	2.28	up	NACL24
1616826_at	beta-(1,2)-xylosyltransferase	XP_002275353	Vvi.9965	LOC100232898	VIT_19s0090g01540	100232898	2.34	up	NACL24
1616853_at	oxalate--CoA ligase	XP_002272145	Vvi.1385	LOC100253117	VIT_02s0025g03660	100253117	5.95	up	NACL24
1616865_a_at	universal stress protein A-like protein	XP_010660904	0	LOC100252494	VIT_14s0066g01130	100252494	2.96	up	NACL24
1616893_s_at	calcium-binding allergen Ole e 8-like	XP_002274476	Vvi.15428	LOC100253496	VIT_14s0006g01400	100253496	3.05	up	NACL24
1616901_at	phosphate carrier protein, mitochondrial-like	XP_002284474	Vvi.7509	LOC100261124	VIT_17s0000g00400	100261124	2.46	up	NACL24
1616929_at	0	0	0	0	0	0	6.1	up	NACL24
1617055_at	uncharacterized LOC100258555	XP_002281329	Vvi.8016	LOC100258555	0	100258555	4.63	up	NACL24
1617097_at	uncharacterized transporter C5D6.04	XP_002264606	Vvi.2730	LOC100253302	VIT_04s0044g01850	100253302	3.12	up	NACL24
1617116_s_at	0	0	Vvi.2807	0	0	0	4.09	up	NACL24
1617124_at	beta-amylase 3, chloroplastic	XP_002282871	Vvi.7816	LOC100247246	VIT_02s0012g00170	100247246	2.67	up	NACL24
1617146_at	organ-specific protein P4	XP_003631637	Vvi.2105	LOC100852891	VIT_03s0063g02330	100852891	5.18	up	NACL24
1617237_s_at	vacuolar cation/proton exchanger 3	XP_002274791	Vvi.2316	LOC100240763	VIT_08s0007g02240	100240763	2.77	up	NACL24
1617240_at	rho GTPase-activating protein gacV-like	XP_010646261	0	LOC104878147	0	104878147	2.53	up	NACL24
1617250_at	0	0	0	0	0	0	13.17	up	NACL24
1617293_s_at	proline dehydrogenase 2, mitochondrial	XP_002282769	Vvi.1831	LOC100254983	VIT_14s0083g00520	100254983	4.79	up	NACL24
1617322_at	uncharacterized LOC100242533	XP_002276596	Vvi.673	LOC100242533	VIT_14s0060g00410	100242533	2.11	up	NACL24
1617334_s_at	uncharacterized protein At5g65660	XP_003632481	Vvi.28574 /// Vvi.9218	LOC100854522	VIT_07s0205g00010	100854522	4.66	up	NACL24
1617338_at	metal transporter Nramp2-like	XP_002285122	Vvi.1936	LOC100262579	VIT_18s0001g09490	100262579	2.22	up	NACL24
1617361_at	phosphoserine aminotransferase 2, chloroplastic-like	XP_003635671	Vvi.15498	LOC100854444	VIT_00s2579g00010	100854444	2.1	up	NACL24
1617437_at	NAC domain-containing protein 86-like	XP_002268978	0	LOC100262563	0	100262563	2.06	up	NACL24
1617467_at	uncharacterized LOC100265852	XP_002279350	Vvi.2193	LOC100265852	VIT_14s0030g02170	100265852	3.56	up	NACL24
1617470_s_at	Lysine histidine transporter 1-like	XP_002265308	Vvi.6740	LOC100262761	VIT_14s0171g00400	100262761	8.09	up	NACL24
1617498_s_at	CBL-interacting protein kinase 01	NP_001267932	0	CIPK01	0	100263473	2.77	up	NACL24
1617527_at	beta-glucosidase 11-like	XP_002268147	Vvi.9263	LOC100245197	0	100245197	2.35	up	NACL24
1617561_at	1-aminocyclopropane-1-carboxylate oxidase homolog 4-like	XP_002284896	Vvi.9401	LOC100259272	VIT_01s0011g05650	100259272	2.86	up	NACL24
1617579_at	late embryogenesis abundant protein D-29	XP_002268697	Vvi.12785	LOC100252810	VIT_05s0020g00840	100252810	11.22	up	NACL24
1617596_at	lysM domain receptor-like kinase 4 /// lysM domain receptor-like kinase 4	XP_002269408	0	LOC100242712 /// LOC100264999	VIT_04s0023g01080	100242712 /// 100264999	7.9	up	NACL24
1617714_at	calmodulin-4	XP_002279066	Vvi.6788	LOC100263658	VIT_05s0077g00810	100263658	2.44	up	NACL24
1617740_at	ripening-related P-450 enzyme-like	NP_001268152	Vvi.3395	GFH2	VIT_02s0025g04880	100232891	2.42	up	NACL24
1617798_at	uncharacterized LOC100248184	XP_010653644	0	LOC100248184	0	100248184	2	up	NACL24
1617839_at	glutathione reductase, cytosolic	XP_002285672	Vvi.6776	LOC100254507	VIT_05s0051g00870	100254507	2.51	up	NACL24
1617849_at	ABC transporter C family member 4	XP_002265012	Vvi.6859	LOC100253698	VIT_07s0005g00260	100253698	2.6	up	NACL24
1617931_at	homeobox-leucine zipper protein ATHB-12	XP_002280048	Vvi.8805	LOC100241028	VIT_02s0025g02590	100241028	6.79	up	NACL24
1617948_s_at	ankyrin repeat-containing protein At3g12360-like	0	0	LOC100266696	VIT_01s0010g01380	100266696	2.84	up	NACL24
1617984_at	0	0	Vvi.5002	0	0	0	2.27	up	NACL24
1618038_at	enhanced disease susceptibility 1	NP_001267967	Vvi.1390	EDS1	VIT_17s0000g07560	100233033	5.65	up	NACL24
1618050_s_at	uncharacterized protein At5g19025-like	XP_002283702	Vvi.1788	LOC100259485	VIT_14s0108g00970	100259485	2.19	up	NACL24
1618078_at	0	0	0	0	0	0	3.55	up	NACL24
1618081_at	probable 2-oxoglutarate-dependent dioxygenase At3g49630	XP_002283708	Vvi.3134	LOC100244088	VIT_11s0016g03200	100244088	2.27	up	NACL24
1618088_at	LRR receptor-like serine/threonine-protein kinase GSO2	XP_010662805	0	LOC100853300	VIT_16s0050g00370	100853300	3.44	up	NACL24
1618105_at	uncharacterized LOC104880688	XP_010656544	0	LOC104880688	0	104880688	2.33	up	NACL24
1618155_at	anthocyanidin 3-O-glucosyltransferase 2	XP_010657837	Vvi.1485	LOC100242982	VIT_12s0034g00130	100242982	8.83	up	NACL24
1618157_at	clavaminate synthase-like protein At3g21360	XP_002283642	Vvi.11849	LOC100242926	VIT_09s0002g03450	100242926	3.44	up	NACL24
1618208_s_at	somatic embryogenesis receptor kinase 1	XP_002263235	Vvi.7010	LOC100261805	VIT_03s0091g00560	100261805	2.76	up	NACL24
1618215_s_at	clavaminate synthase-like protein At3g21360	XP_002283642	Vvi.11849	LOC100242926	VIT_09s0002g03450	100242926	3.02	up	NACL24
1618262_at	acyl-coenzyme A oxidase, peroxisomal	XP_002269650	Vvi.1254	LOC100255430	VIT_00s0662g00010	100255430	2.12	up	NACL24
1618266_at	protein FYV8	XP_010652980	0	LOC100247519	0	100247519	3.14	up	NACL24
1618287_at	purple acid phosphatase 2	XP_002280883	Vvi.3122	LOC100241989	VIT_18s0001g13330	100241989	2.38	up	NACL24
1618316_at	UDP-glycosyltransferase 83A1 /// UDP-glycosyltransferase 83A1-like /// UDP-glycosyltransferase 83A1 /// UDP-glycosyltransferase 83A1-like	XP_002281210	Vvi.11748	LOC100243281 /// LOC100244932 /// LOC100248406 /// LOC100251841	VIT_17s0000g07070	100243281 /// 100244932 /// 100248406 /// 100251841	2.91	up	NACL24
1618333_at	homocysteine S-methyltransferase 3	XP_002283044	Vvi.7437	LOC100264835	VIT_05s0020g03860	100264835	2.8	up	NACL24
1618341_s_at	protein FYV8	XP_010652980	0	LOC100247519	0	100247519	2.23	up	NACL24
1618353_at	E3 ubiquitin-protein ligase At1g12760	XP_002271651	Vvi.27786 /// Vvi.982	LOC100243778	VIT_15s0048g02030	100243778	2.26	up	NACL24
1618422_s_at	uncharacterized LOC100252914	XP_002263769	Vvi.6928	LOC100252914	VIT_12s0057g01430	100252914	4.32	up	NACL24
1618423_at	luminal-binding protein 5	XP_002263323	Vvi.4801	LOC100251379	VIT_02s0025g02140	100251379	3	up	NACL24
1618450_at	membrane-associated progesterone-binding protein 4	XP_010662843	Vvi.7218	LOC100267661	0	100267661	2.04	up	NACL24
1618478_at	UDP-arabinose 4-epimerase 1	XP_002270765	Vvi.16702	LOC100259390	0	100259390	2.62	up	NACL24
1618494_at	UNC93-like protein 1	XP_002269909	Vvi.15804	LOC100264126	VIT_16s0098g00690	100264126	3.19	up	NACL24
1618506_at	4-hydroxyphenylpyruvate dioxygenase	XP_002283275	Vvi.837	LOC100248785	VIT_12s0028g00710	100248785	2.41	up	NACL24
1618554_at	histidine-containing phosphotransfer protein 4	XP_002283696	Vvi.14273	LOC100254355	VIT_11s0016g03170	100254355	7.82	up	NACL24
1618583_s_at	uncharacterized LOC100854061	XP_003633138	Vvi.32867	LOC100854061	VIT_11s0016g04770	100854061	2.66	up	NACL24
1618587_at	putative calcium-binding protein CML19	XP_002277499	Vvi.1519	LOC100247858	VIT_18s0122g00180	100247858	4.98	up	NACL24
1618589_s_at	cold and drought-regulated protein CORA	0	Vvi.27529	LOC100260620	VIT_19s0090g01340	100260620	2.37	up	NACL24
1618638_at	serine/threonine-protein kinase SAPK3	XP_002262726	Vvi.10415	LOC100243594	VIT_02s0236g00130	100243594	5.97	up	NACL24
1618640_at	uncharacterized LOC100263256	XP_002272955	Vvi.7404	LOC100263256	VIT_01s0010g01680	100263256	6.91	up	NACL24
1618645_at	CBL-interacting protein kinase 01	NP_001267932	0	CIPK01	VIT_10s0003g01420	100263473	2.96	up	NACL24
1618760_at	cleavage and polyadenylation specificity factor subunit CG7185	XP_002282072	Vvi.11770	LOC100268141	VIT_01s0137g00270	100268141	2.53	up	NACL24
1618777_at	probable aminotransferase TAT2	XP_002282664	Vvi.2391	LOC100241782	VIT_19s0014g02190	100241782	7.46	up	NACL24
1618778_at	uncharacterized LOC100245494	XP_002284055	Vvi.13277	LOC100245494	VIT_18s0001g06400	100245494	2.55	up	NACL24
1618804_at	putative RING-H2 finger protein ATL53	XP_010661291	0	LOC104881779	0	104881779	3.48	up	NACL24
1618836_at	homogentisate geranylgeranyl transferase	NP_001267827	Vvi.95	HGGT	VIT_11s0052g00610	100232967	2.5	up	NACL24
1618893_at	0	0	0	0	0	0	11.18	up	NACL24
1618916_at	cysteine synthase /// cysteine synthase-like /// cysteine synthase	XP_003633659	Vvi.2319	LOC100854639 /// LOC100854746 /// LOC100854804	VIT_14s0030g01490 /// VIT_14s0030g01520	100854639 /// 100854746 /// 100854804	6.07	up	NACL24
1618942_at	probable inorganic phosphate transporter 1-9	XP_002274930	Vvi.2701	LOC100251317	0	100251317	3	up	NACL24
1618965_at	UDP-glycosyltransferase 89B1-like	XP_002268089	Vvi.16052	LOC100264439	VIT_17s0000g04750	100264439	14.68	up	NACL24
1618992_at	uncharacterized LOC100855367	XP_003633595	Vvi.7833	LOC100855367	VIT_13s0156g00100	100855367	2.92	up	NACL24
1619081_at	MATE efflux family protein 6	XP_002280423	Vvi.7821	LOC100257810	VIT_17s0000g02970	100257810	3.03	up	NACL24
1619084_at	calcium-binding allergen Ole e 8-like	XP_010663678	Vvi.7590	LOC100264572	0	100264572	3.94	up	NACL24
1619099_at	putative glycerol-3-phosphate transporter 1	XP_002266677	Vvi.5800	LOC100258691	VIT_16s0022g00540	100258691	3.15	up	NACL24
1619147_at	early nodulin-75-like	XP_002285051	Vvi.9278	LOC100240909	VIT_05s0049g00550	100240909	22.89	up	NACL24
1619168_at	probable mitochondrial 2-oxoglutarate/malate carrier protein-like /// mitochondrial uncoupling protein 5-like	XP_002274117	Vvi.1241	LOC100266307 /// LOC100854774	VIT_00s2349g00010	100266307 /// 100854774	4	up	NACL24
1619246_at	eukaryotic peptide chain release factor subunit 1-3	XP_002271656	Vvi.915	LOC100242471	0	100242471	3.5	up	NACL24
1619285_at	probable indole-3-pyruvate monooxygenase YUCCA10	XP_002269844	Vvi.2623	LOC100245859	VIT_07s0104g01250	100245859	5.47	up	NACL24
1619304_s_at	ninja-family protein AFP2	XP_002274025	Vvi.1439	LOC100245623	VIT_01s0011g00410	100245623	2.63	up	NACL24
1619311_at	pathogenesis-related genes transcriptional activator PTI5-like	XP_010655476	0	LOC100264074	0	100264074	2.77	up	NACL24
1619371_at	beta-carotene hydroxylase	NP_001268126	Vvi.2348	BCH1	VIT_02s0025g00240	100232875	18.34	up	NACL24
1619405_s_at	uncharacterized LOC100248651	XP_002268663	Vvi.10658	LOC100248651	VIT_08s0007g04860	100248651	10	up	NACL24
1619436_at	glutaredoxin-C6-like	XP_002278652	Vvi.12183	LOC100268063	VIT_04s0008g01120	100268063	3.13	up	NACL24
1619464_at	uncharacterized LOC100254564	XP_002278715	Vvi.2723	LOC100254564	VIT_10s0092g00640	100254564	3.34	up	NACL24
1619494_at	uncharacterized LOC100258992	XP_002283133	Vvi.2470	LOC100258992	VIT_19s0014g04780	100258992	3.81	up	NACL24
1619542_at	0	0	0	0	0	0	6.69	up	NACL24
1619553_at	ninja-family protein AFP2	XP_002274025	Vvi.1439	LOC100245623	VIT_01s0011g00410	100245623	3.62	up	NACL24
1619557_at	PRA1 family protein B4	XP_003632592	Vvi.5235	LOC100244851	0	100244851	2.13	up	NACL24
1619565_at	pyrroline-5-carboxylate synthetase	NP_001268134	Vvi.109	P5CS	VIT_13s0019g02360	100232881	2.6	up	NACL24
1619573_at	zinc finger protein ZAT10-like	XP_002285260	Vvi.8755	LOC100250659	VIT_18s0001g09230	100250659	2.23	up	NACL24
1619580_at	F-box/kelch-repeat protein At5g60570	XP_010651152	0	LOC100255357	VIT_06s0004g02980	100255357	4.02	up	NACL24
1619634_at	calcineurin B-like protein 01 /// calcineurin B-like protein 1	NP_001267901	Vvi.1422	CBL01 /// LOC100243294	VIT_02s0236g00140	100243294 /// 100260894	2.35	up	NACL24
1619664_at	ripening-related bZIP protein-like	NP_001268150	Vvi.86	GRIP55	VIT_18s0001g10450	100232889	2.7	up	NACL24
1619681_at	caseinolytic peptidase B protein homolog	XP_002280965	Vvi.8373	LOC100254275	VIT_11s0016g03900	100254275	3.18	up	NACL24
1619698_at	putative UDP-rhamnose:rhamnosyltransferase 1 /// putative UDP-rhamnose:rhamnosyltransferase 1 /// putative UDP-rhamnose:rhamnosyltransferase 1 /// putative UDP-rhamnose:rhamnosyltransferase 1	XP_002270331	0	LOC100246402 /// LOC100248139 /// LOC100251545 /// LOC100852759	VIT_00s0218g00150 /// VIT_00s0218g00170	100246402 /// 100248139 /// 100251545 /// 100852759	2.03	up	NACL24
1619713_at	uncharacterized LOC100260447	XP_002272954	Vvi.12097	LOC100260447	VIT_01s0026g01190	100260447	2.65	up	NACL24
1619752_at	uncharacterized LOC100266665	XP_002272494	Vvi.7221	LOC100266665	VIT_02s0087g00610	100266665	2.69	up	NACL24
1619770_at	probable protein phosphatase 2C 49	XP_002263212	Vvi.2130	LOC100240944	0	100240944	2.53	up	NACL24
1619798_at	uncharacterized LOC100244160	XP_002282123	Vvi.27084	LOC100244160	0	100244160	2.03	up	NACL24
1619850_at	aconitate hydratase, cytoplasmic	XP_002279260	Vvi.445	LOC100256776	VIT_12s0059g02150	100256776	11.31	up	NACL24
1619855_at	uncharacterized LOC100263174 /// uncharacterized LOC100854478	XP_002280536	Vvi.7691	LOC100263174 /// LOC100854478	VIT_08s0007g02330	100263174 /// 100854478	2.38	up	NACL24
1619890_at	uncharacterized LOC104878977	XP_010648309	0	LOC104878977	0	104878977	3.04	up	NACL24
1619932_at	0	0	0	0	0	0	2.47	up	NACL24
1619957_at	G-type lectin S-receptor-like serine/threonine-protein kinase RLK1	XP_002283213	Vvi.28515	LOC100250062	0	100250062	4.77	up	NACL24
1619960_at	uncharacterized LOC100264996	XP_002272519	Vvi.14555	LOC100264996	0	100264996	8.73	up	NACL24
1619981_at	uncharacterized LOC100243857	XP_002284739	Vvi.9765	LOC100243857	VIT_17s0000g00010	100243857	3.23	up	NACL24
1619984_at	amino acid permease 3	XP_003634405	Vvi.769	LOC100262657	VIT_18s0001g02020	100262657	2.72	up	NACL24
1619993_at	uncharacterized LOC100257837	XP_002268202	Vvi.24619 /// Vvi.9366	LOC100257837	VIT_10s0071g00810 /// VIT_10s0071g00840	100257837	7.81	up	NACL24
1620060_at	topless-related protein 4	XP_002265778	Vvi.8489	LOC100247343	VIT_09s0002g07020	100247343	2.78	up	NACL24
1620065_at	probable sulfate transporter 3.5	XP_002281248	Vvi.888	LOC100257654	VIT_11s0016g04160	100257654	8.09	up	NACL24
1620071_at	gibberellin receptor GID1B	XP_002271700	Vvi.2048 /// Vvi.2909	LOC100249385	VIT_07s0104g00930	100249385	3.19	up	NACL24
1620072_s_at	uncharacterized LOC100261167	XP_003633820	Vvi.3583	LOC100261167	VIT_14s0066g02610	100261167	2.18	up	NACL24
1620083_at	basic leucine zipper 9	XP_002283059	Vvi.6616	LOC100264680	VIT_04s0008g02750	100264680	3.42	up	NACL24
1620101_at	probable E3 ubiquitin-protein ligase BAH1-like 1	XP_002265436	Vvi.3090	LOC100243466	VIT_07s0005g00280	100243466	8.31	up	NACL24
1620134_at	sodium-coupled neutral amino acid transporter 5	XP_002278665	Vvi.16399	LOC100255327	VIT_13s0067g02220	100255327	2.18	up	NACL24
1620163_x_at	salt stress-induced hydrophobic peptide ESI3	XP_002278351	0	LOC100247965	VIT_13s0019g03650	100247965	2.76	up	NACL24
1620166_at	probable membrane-associated kinase regulator 1-like	XP_002281505	Vvi.7348	LOC100266613	VIT_05s0020g03050	100266613	6.96	up	NACL24
1620245_at	cytochrome P450 CYP736A12	XP_002276487	0	LOC100259314	VIT_07s0031g01380	100259314	2	up	NACL24
1620250_at	uncharacterized protein At4g08330, chloroplastic	XP_002285856	Vvi.952	LOC100250521	VIT_18s0001g02750	100250521	2.08	up	NACL24
1620275_x_at	0	0	0	0	0	0	2.02	up	NACL24
1620283_s_at	alpha-amylase	XP_002285213	Vvi.24642	LOC100245165	VIT_03s0063g00400	100245165	2.83	up	NACL24
1620313_at	0	0	0	0	0	0	2.63	up	NACL24
1620342_at	caffeic acid 3-O-methyltransferase	XP_010660322	Vvi.12956	LOC100232921	VIT_02s0025g02920	100232921	3.08	up	NACL24
1620347_at	uncharacterized LOC100245312	XP_002284307	Vvi.1108	LOC100245312	VIT_08s0007g08840	100245312	3.5	up	NACL24
1620375_at	glycogen synthase kinase-3 homolog MsK-3-like	XP_002279596	Vvi.3400	LOC100252099	VIT_07s0005g02100	100252099	2.04	up	NACL24
1620407_at	uncharacterized LOC104877280	XP_010660382	Vvi.7895	LOC104877280	0	104877280	2.66	up	NACL24
1620436_a_at	low temperature-induced protein lt101.2	XP_002277985	Vvi.12026	LOC100261866	VIT_08s0040g02660	100261866	2.61	up	NACL24
1620438_at	expansin-like B1 /// expansin-like B1	XP_002273896	Vvi.11177	LOC100243043 /// LOC100852449	VIT_00s1455g00010	100243043 /// 100852449	12.55	up	NACL24
1620443_s_at	phytosulfokines 3	XP_002271337	Vvi.10209	LOC100265993	VIT_00s1328g00020	100265993	4.45	up	NACL24
1620542_at	uncharacterized LOC100255788	XP_002270345	Vvi.6879	LOC100255788	VIT_18s0001g14840	100255788	2.78	up	NACL24
1620569_s_at	clavaminate synthase-like protein At3g21360	XP_002283642	Vvi.11849	LOC100242926	VIT_09s0002g03450	100242926	2.33	up	NACL24
1620601_at	perakine reductase	XP_002278850	Vvi.5837	LOC100243526	VIT_14s0030g02020	100243526	3.95	up	NACL24
1620621_at	NAC domain-containing protein 2	XP_010664191	0	LOC100255807	VIT_18s0001g02300	100255807	2.81	up	NACL24
1620662_at	probable indole-3-acetic acid-amido synthetase GH3.1	XP_002271252	Vvi.6472	LOC100250741	VIT_03s0091g00310	100250741	2.63	up	NACL24
1620702_a_at	uncharacterized LOC100263185	XP_002281854	Vvi.32	LOC100263185	VIT_05s0020g03190	100263185	6.47	up	NACL24
1620752_s_at	non-functional NADPH-dependent codeinone reductase 2 /// non-functional NADPH-dependent codeinone reductase 2	XP_002285211	Vvi.26504 /// Vvi.7034	LOC100242453 /// LOC100247586	VIT_01s0011g06450 /// VIT_01s0011g06460	100242453 /// 100247586	14.55	up	NACL24
1620784_at	uncharacterized LOC100240987	XP_002277121	Vvi.11157	LOC100240987	VIT_18s0122g00300	100240987	4.7	up	NACL24
1620817_at	scarecrow-like protein 14	XP_002280790	Vvi.7827	LOC100251782	VIT_06s0004g04950	100251782	3.15	up	NACL24
1620823_at	protein kinase APK1B, chloroplastic	XP_010663977	0	LOC100259897	VIT_18s0122g01270	100259897	6.62	up	NACL24
1620905_at	UDP-glucose 6-dehydrogenase 3 /// UDP-glucose 6-dehydrogenase-like	XP_002269692	Vvi.8252	LOC100261061 /// LOC100264653	VIT_01s0011g00690	100261061 /// 100264653	2.66	up	NACL24
1620930_s_at	UDP-glucuronic acid decarboxylase 5	XP_010658590	0	LOC100249678	VIT_13s0019g00840	100249678	3.24	up	NACL24
1620985_at	small heat shock protein, chloroplastic	XP_002272418	Vvi.4530	LOC100267630	VIT_16s0098g01060	100267630	2.49	up	NACL24
1621051_at	anthocyanidin 3-O-glucosyltransferase 2-like	XP_010657554	Vvi.17712 /// Vvi.18975 /// Vvi.25415	LOC100852631	VIT_12s0055g00290 /// VIT_12s0055g00320	100852631	2.42	up	NACL24
1621120_at	serine/threonine-protein kinase GRIK1	XP_002283332	Vvi.2042	LOC100251930	VIT_06s0004g01140	100251930	3.86	up	NACL24
1621142_s_at	F-box protein SKP2B	XP_002268441	Vvi.278	LOC100255759	VIT_18s0001g15010	100255759	2.41	up	NACL24
1621150_at	ABC transporter B family member 25	XP_002265694	Vvi.9576	LOC100248338	VIT_17s0000g05120	100248338	2.12	up	NACL24
1621220_at	blue copper protein	XP_002285304	Vvi.7154	LOC100242337	0	100242337	5.53	up	NACL24
1621251_s_at	probable xyloglucan endotransglucosylase/hydrolase protein 32	XP_002275862	Vvi.7607	LOC100265471	VIT_06s0061g00550	100265471	7.72	up	NACL24
1621261_at	exocyst complex component EXO70B1-like	XP_002274342	Vvi.8773	LOC100267121	VIT_08s0040g02730	100267121	8.72	up	NACL24
1621282_at	TMV resistance protein N-like	XP_010665371	0	LOC100255177	0	100255177	4.32	up	NACL24
1621363_at	cytochrome P450 71A1-like	XP_002278372	Vvi.1621	LOC100250687	VIT_18s0001g13770	100250687	2.19	up	NACL24
1621385_at	uncharacterized LOC100255146	XP_002262838	Vvi.73	LOC100255146	0	100255146	2.38	up	NACL24
1621388_at	RING-H2 finger protein ATL33	XP_002283255	Vvi.18074	LOC100261405	VIT_05s0020g04000	100261405	2.7	up	NACL24
1621397_at	aspartate aminotransferase, cytoplasmic	XP_002284136	Vvi.7464	LOC100256163	VIT_04s0008g03770	100256163	5.2	up	NACL24
1621402_a_at	mitochondrial cytochrome c	NP_001267985	Vvi.1012	LOC100243029	VIT_18s0001g05810	100243029	2	up	NACL24
1621405_at	3-deoxy-D-arabino-heptulosonate 7-phosphate synthase 02	NP_001268096	Vvi.688	LOC100233115	VIT_18s0001g06250	100233115	2.75	up	NACL24
1621418_at	anthocyanidin 3-O-glucosyltransferase 2	XP_002265389	Vvi.7798	LOC100242884	0	100242884	2	up	NACL24
1621428_at	peroxisomal nicotinamide adenine dinucleotide carrier	XP_010658473	0	LOC100261501	VIT_13s0019g03410	100261501	4.13	up	NACL24
1621490_at	uncharacterized LOC100256024	XP_002268221	Vvi.24665	LOC100256024	VIT_14s0219g00110	100256024	7.04	up	NACL24
1621516_at	protein LURP-one-related 10	XP_002266957	Vvi.766	LOC100244761	VIT_08s0058g00870	100244761	2.2	up	NACL24
1621529_at	probable amino acid permease 7	XP_010644645	0	LOC100254980	0	100254980	4.31	up	NACL24
1621530_at	late embryogenesis abundant protein Lea14-A	XP_002277223	Vvi.11650	LOC100241458	VIT_15s0046g02110	100241458	5.04	up	NACL24
1621543_x_at	putative 12-oxophytodienoate reductase 11	XP_010665323	0	LOC100256781	VIT_18s0041g02020	100256781	15.99	up	NACL24
1621563_x_at	caffeic acid O-methyltransferase /// caffeic acid 3-O-methyltransferase	NP_001268100	Vvi.24512	LOC100232862 /// LOC100854172	VIT_16s0098g00850	100232862 /// 100854172	7.87	up	NACL24
1621570_at	protein trichome birefringence-like 39	XP_002279857	Vvi.3632	LOC100255693	VIT_12s0028g02440	100255693	2.96	up	NACL24
1621591_at	cyclic nucleotide-gated ion channel 4	XP_003634689	Vvi.7734	LOC100265816	VIT_19s0014g03700	100265816	2.13	up	NACL24
1621592_s_at	dehydrin	NP_001268221	Vvi.29305	LOC100232959	0	100232959	39.12	up	NACL24
1621748_at	0	0	Vvi.5002	0	0	0	2.27	up	NACL24
1621788_at	0	0	0	0	VIT_13s0156g00150	0	4.14	up	NACL24
1621826_at	BON1-associated protein 2-like	XP_003631424	Vvi.2378	LOC100265013	0	100265013	5.66	up	NACL24
1621829_at	protein EXORDIUM-like 2	XP_002285759	Vvi.17366 /// Vvi.25395 /// Vvi.28110	LOC100242154	VIT_18s0001g06030 /// VIT_18s0001g06180	100242154	2.43	up	NACL24
1621876_at	NAC transcription factor 29	XP_010651865	Vvi.350	LOC104879728	0	104879728	4.38	up	NACL24
1621893_at	uncharacterized LOC100252671	XP_002274587	Vvi.11560	LOC100252671	VIT_17s0000g04050	100252671	2.54	up	NACL24
1621970_at	uncharacterized LOC100243642	XP_002278947	Vvi.5009	LOC100243642	VIT_18s0001g15130	100243642	2.74	up	NACL24
1621983_s_at	xylosyltransferase 2	XP_002285024	Vvi.9879	LOC100245224	VIT_19s0014g02650	100245224	4.35	up	NACL24
1621989_at	hypodontia, autosomal recessive (2)	NP_001267981	Vvi.1278	HYD2	VIT_02s0087g00710	100264783	5.72	up	NACL24
1622027_at	uncharacterized LOC104879530	XP_010650908	0	LOC104879530	0	104879530	2.81	up	NACL24
1622074_at	phosphoenolpyruvate carboxylase kinase 1	XP_002285162	Vvi.178	LOC100252772	VIT_05s0049g00950	100252772	2.75	up	NACL24
1622097_at	phytochrome A-associated F-box protein	XP_002266159	Vvi.15704	LOC100250321	VIT_07s0005g00340	100250321	2.97	up	NACL24
1622131_at	uncharacterized transporter YBR287W-like	XP_010649334	0	LOC100260227	VIT_04s0044g01880	100260227	6.83	up	NACL24
1622147_at	aconitase 2, mitochondrial	NP_001267871	Vvi.4992	ACO2	VIT_12s0059g01380	100256784	9.56	up	NACL24
1622152_at	dynein light chain LC6, flagellar outer arm	XP_002284463	Vvi.2532	LOC100263495	0	100263495	2.72	up	NACL24
1622191_at	sulfate transporter	NP_001267950	Vvi.8278	LOC100233023	VIT_18s0001g04910	100233023	3.74	up	NACL24
1622203_at	miraculin	XP_002266430	Vvi.7683	LOC100255885	VIT_17s0119g00150 /// VIT_17s0119g00230 /// VIT_17s0119g00280	100255885	17.05	up	NACL24
1622224_at	stress-associated endoplasmic reticulum protein 2-like	XP_002277156	Vvi.6804	LOC100241985	VIT_01s0010g03750	100241985	2.46	up	NACL24
1622294_at	uncharacterized LOC100253584	XP_002271387	Vvi.2831	LOC100253584	0	100253584	3.02	up	NACL24
1622316_at	cytochrome P450 89A2-like	XP_002267628	Vvi.8151	LOC100244251	VIT_16s0039g01060	100244251	2.18	up	NACL24
1622321_at	0	0	0	0	0	0	2.15	up	NACL24
1622351_at	calmodulin	NP_001268169	Vvi.7810	LOC100232908	VIT_08s0040g00470	100232908	2.97	up	NACL24
1622358_s_at	probable cytokinin riboside 5'-monophosphate phosphoribohydrolase LOGL1	XP_002285716	Vvi.26948	LOC100248535	VIT_06s0004g00590	100248535	2.36	up	NACL24
1622360_at	bifunctional nitrilase/nitrile hydratase NIT4B /// bifunctional nitrilase/nitrile hydratase NIT4B /// bifunctional nitrilase/nitrile hydratase NIT4B-like /// bifunctional nitrilase/nitrile hydratase NIT4B /// bifunctional nitrilase/nitrile hydratase NIT4B /// bifunctional nitrilase/nitrile hydratase NIT4B /// bifunctional nitrilase/nitrile hydratase NIT4B-like	XP_002268780	Vvi.1276 /// Vvi.26688	LOC100241359 /// LOC100243086 /// LOC100251702 /// LOC100253338 /// LOC100263621 /// LOC100265384 /// LOC100853652	VIT_02s0033g00660 /// VIT_02s0033g00670 /// VIT_02s0033g00700 /// VIT_02s0033g00770 /// VIT_02s0033g00800 /// VIT_02s0033g00870	100241359 /// 100243086 /// 100251702 /// 100253338 /// 100263621 /// 100265384 /// 100853652	7.21	up	NACL24
1622372_s_at	uncharacterized LOC100261242	XP_002284793	Vvi.2359	LOC100261242	0	100261242	18.74	up	NACL24
1622385_at	probable alpha,alpha-trehalose-phosphate synthase [UDP-forming] 10	XP_002264873	Vvi.15753	LOC100246842	VIT_01s0026g00280	100246842	2.14	up	NACL24
1622396_at	0	0	0	0	0	0	17.56	up	NACL24
1622401_at	YTH domain-containing family protein 3	XP_002268572	0	LOC100258644	VIT_19s0085g01100	100258644	2.19	up	NACL24
1622451_s_at	S-adenosyl-L-methionine decarboxylase	XP_002282704	Vvi.6629	SAMDC	VIT_14s0083g00580	100265287	6.04	up	NACL24
1622455_at	protein NRT1/ PTR FAMILY 5.2	XP_002285402	Vvi.674	LOC100263051	VIT_05s0049g01550	100263051	3.27	up	NACL24
1622456_at	phytosulfokines 3	XP_002271337	Vvi.10209	LOC100265993	VIT_00s1328g00020	100265993	2.9	up	NACL24
1622477_at	uncharacterized LOC100855273	XP_003632307	Vvi.7448	LOC100855273	VIT_07s0151g00800	100855273	3.84	up	NACL24
1622587_at	probable polyamine oxidase 2	XP_002282970	Vvi.7653	LOC100245491	VIT_12s0028g01120	100245491	2.35	up	NACL24
1622602_s_at	charged multivesicular body protein 5	XP_002280464	Vvi.11830	LOC100240918	VIT_08s0007g02300	100240918	2.12	up	NACL24
1622620_at	ABC transporter A family member 2	XP_002274102	Vvi.298	LOC100258795	VIT_17s0000g05850	100258795	2.08	up	NACL24
1622622_a_at	carboxyl-terminal-processing peptidase 3, chloroplastic	XP_002277512	Vvi.2711	LOC100260662	VIT_08s0007g08050	100260662	3.55	up	NACL24
1622639_at	dehydrin ERD14	XP_002285919	Vvi.2152 /// Vvi.8051	LOC100254126	VIT_18s0001g00360	100254126	4.03	up	NACL24
1622708_at	0	0	Vvi.15030	0	0	0	6.64	up	NACL24
1622720_s_at	YS1-like protein-like	NP_001268107	Vvi.2142	VVYS1	VIT_02s0025g02500	100233121	3.41	up	NACL24
1622724_s_at	uncharacterized LOC100267009	XP_002277637	0	LOC100267009	VIT_09s0002g01750	100267009	2.17	up	NACL24
1622762_x_at	hydroquinone glucosyltransferase	XP_002280923	Vvi.533	LOC100246482	VIT_15s0046g01190 /// VIT_15s0046g01210	100246482	2.59	up	NACL24
1622772_at	probable protein phosphatase 2C 68	XP_002280468	Vvi.13921	LOC100243875	VIT_11s0016g03180	100243875	7.39	up	NACL24
1622778_at	WRKY-type DNA binding protein 1	NP_001268218	Vvi.763	LOC100232957	VIT_17s0000g01280	100232957	9.55	up	NACL24
1622782_at	transcription factor MYB44-like	XP_002285015	Vvi.2288	LOC100243698	VIT_18s0001g09850	100243698	2.05	up	NACL24
1622786_at	SNAP25 homologous protein SNAP33	XP_002284486	Vvi.340	LOC100246765	VIT_17s0000g06860	100246765	3.16	up	NACL24
1622882_at	F-box/kelch-repeat protein SKIP11-like	XP_003631294	0	LOC100249995	VIT_01s0026g02080	100249995	2.76	up	NACL24

## Sheet: NACL-06-24-down
ProbeSet	Name (Chip anotation file)	Accession	UGCluster	Symbol	Ensembl	EntrezID	Fold change	up/down	Stres
1606531_at	subtilisin-like protease	XP_002283279	Vvi.230	LOC100257444	VIT_18s0001g09360	100257444	-3.57143	down	NACL06
1606572_at	uncharacterized LOC100243770	XP_002273678	Vvi.15341	LOC100243770	VIT_12s0028g03620	100243770	-3.7037	down	NACL06
1606825_s_at	chalcone synthase	NP_001267879	Vvi.117	CHS	0	100263443	-2.5641	down	NACL06
1607516_at	oxygen-evolving enhancer protein 1, chloroplastic	XP_002283699	Vvi.2547	LOC100260811	VIT_18s0001g11710	100260811	-2.27273	down	NACL06
1607653_at	aspartic proteinase nepenthesin-2-like	XP_002280866	Vvi.14943	LOC100264942	VIT_08s0007g02470	100264942	-4	down	NACL06
1607752_at	protein ASPARTIC PROTEASE IN GUARD CELL 1	XP_002281973	Vvi.10469	LOC100259452	0	100259452	-2.12766	down	NACL06
1608056_at	histone H2AX	XP_002271506	Vvi.15876	LOC100254490	VIT_07s0104g00960	100254490	-7.14286	down	NACL06
1608132_at	uncharacterized LOC100265554	XP_002280087	Vvi.762	LOC100265554	VIT_06s0004g06170	100265554	-3.22581	down	NACL06
1608261_at	pectinesterase	XP_002265171	Vvi.11753	LOC100251413	VIT_09s0002g00320	100251413	-3.125	down	NACL06
1608380_at	uncharacterized LOC100261486	XP_002283912	Vvi.31471 /// Vvi.3398	LOC100261486	0	100261486	-3.0303	down	NACL06
1608822_at	serine/arginine repetitive matrix protein 1	XP_002280607	Vvi.4055	LOC100246732	VIT_06s0004g05230	100246732	-2.94118	down	NACL06
1608927_at	histone H2A	XP_002284305	Vvi.14363	LOC100241700	VIT_06s0004g04270	100241700	-4	down	NACL06
1609157_at	protein ECERIFERUM 26	XP_002264429	Vvi.9655	LOC100252165	VIT_05s0029g00480	100252165	-2.04082	down	NACL06
1609159_at	nicotianamine synthase	XP_002282175	Vvi.8913	LOC100254544	VIT_14s0060g01190	100254544	-4	down	NACL06
1609268_at	GDP-L-galactose phosphorylase 2	XP_002278339	Vvi.7958	LOC100253859	VIT_19s0090g01000	100253859	-3.57143	down	NACL06
1609710_at	uncharacterized LOC100252409	XP_002285807	Vvi.2122	LOC100252409	VIT_18s0001g05020	100252409	-3.0303	down	NACL06
1610004_at	very-long-chain (3R)-3-hydroxyacyl-CoA dehydratase PASTICCINO 2	XP_002269096	Vvi.1210	LOC100261741	VIT_00s0313g00040	100261741	-2.17391	down	NACL06
1610016_at	probable polyamine transporter At1g31830	XP_002280603	Vvi.658	LOC100267611	VIT_03s0038g02860	100267611	-2.04082	down	NACL06
1610096_at	histone H4	XP_002284158	Vvi.13551	LOC100267358	0	100267358	-7.14286	down	NACL06
1610683_at	cyclin-D3-3	XP_002285320	Vvi.27795 /// Vvi.9767	LOC100264093	VIT_03s0180g00040	100264093	-3.0303	down	NACL06
1611168_at	tubulin alpha chain	XP_002283198	Vvi.14249	LOC100247366	VIT_14s0108g00440	100247366	-5.88235	down	NACL06
1611222_at	defensin-like protein 1	XP_002272913	Vvi.1260	LOC100252765	VIT_07s0130g00030	100252765	-7.14286	down	NACL06
1611337_at	rho GTPase-activating protein 2	XP_002270566	Vvi.13823	LOC100252743	VIT_07s0104g01120	100252743	-2.43902	down	NACL06
1611623_at	photosystem I reaction center subunit II, chloroplastic	XP_002278284	Vvi.3767	LOC100242600	VIT_07s0151g01000	100242600	-2.85714	down	NACL06
1611678_at	uncharacterized LOC100245914	XP_002281636	Vvi.8789	LOC100245914	VIT_14s0060g00900	100245914	-2.38095	down	NACL06
1611847_at	flavonoid-3,5'-hydroxylase	NP_001268157	Vvi.26514 /// Vvi.411	LOC100232896	VIT_06s0009g02840 /// VIT_06s0009g02860 /// VIT_06s0009g02880 /// VIT_06s0009g02920 /// VIT_06s0009g02970	100232896	-2.17391	down	NACL06
1611860_at	chlorophyll a-b binding protein CP24 10A, chloroplastic-like	XP_002263201	Vvi.1334	LOC100241887	VIT_12s0055g01110	100241887	-2.94118	down	NACL06
1612573_at	histone H3.2 /// histone H3.2 /// histone H3.2-like /// histone H3-like /// histone H3.2	XP_002264961	Vvi.15395	LOC100253546 /// LOC100258688 /// LOC100258920 /// LOC100260775 /// LOC100263009	VIT_13s0064g01340	100253546 /// 100258688 /// 100258920 /// 100260775 /// 100263009	-5.55556	down	NACL06
1613373_at	formin-like protein 1	XP_002275001	Vvi.28035 /// Vvi.9717	LOC100245626	VIT_05s0094g00920	100245626	-2.27273	down	NACL06
1613746_at	scarecrow-like protein 27	XP_010661679	0	LOC100267664	VIT_15s0048g00270	100267664	-2	down	NACL06
1613768_at	peptide-N4-(N-acetyl-beta-glucosaminyl)asparagine amidase A-like /// uroporphyrinogen decarboxylase 1, chloroplastic	XP_002285451	Vvi.10533	LOC100246994 /// LOC100252130	VIT_19s0014g01330	100246994 /// 100252130	-2.38095	down	NACL06
1613789_at	rhodanese-like domain-containing protein 9, chloroplastic	XP_002278312	Vvi.13674	LOC100241760	VIT_08s0007g06200	100241760	-2.63158	down	NACL06
1613827_s_at	fasciclin-like arabinogalactan protein 2	XP_002267946	Vvi.17266 /// Vvi.28214	LOC100242544	VIT_12s0057g01020	100242544	-2.43902	down	NACL06
1614219_at	histone H3.2	XP_002285562	Vvi.25176	LOC100253546	0	100253546	-5.55556	down	NACL06
1614467_at	uncharacterized LOC100266972	XP_002268556	Vvi.659	LOC100266972	VIT_00s0357g00020	100266972	-2.32558	down	NACL06
1614663_at	sterol 14-demethylase	XP_002274128	Vvi.25050	LOC100252340	0	100252340	-2.17391	down	NACL06
1614802_at	histidine-containing phosphotransfer protein 1	XP_002278411	Vvi.2958	HP3	VIT_05s0020g02210	100251055	-2.17391	down	NACL06
1616316_at	filament-like plant protein 4	XP_010664790	0	LOC100262624	0	100262624	-2.12766	down	NACL06
1616349_a_at	GDP-mannose-3',5'-epimerase	NP_001267968	Vvi.9268	LOC100233034	VIT_14s0030g02180	100233034	-2.08333	down	NACL06
1616958_s_at	uncharacterized LOC100248073	XP_002279826	Vvi.8254	LOC100248073	VIT_14s0083g00080	100248073	-2.94118	down	NACL06
1617304_at	probable galacturonosyltransferase-like 3	XP_002281658	Vvi.14773	LOC100245676	VIT_01s0011g03050	100245676	-2.08333	down	NACL06
1617919_at	glucan endo-1,3-beta-glucosidase 12	XP_002274828	Vvi.7489	LOC100261876	VIT_12s0059g01320	100261876	-2.85714	down	NACL06
1618097_at	histone H4 /// histone H4 /// uncharacterized LOC100261486 /// histone H4 /// histone H4 /// histone H4	XP_002262845	Vvi.7203	LOC100244527 /// LOC100246791 /// LOC100261486 /// LOC100263191 /// LOC100265646 /// LOC100267358	VIT_06s0004g03890	100244527 /// 100246791 /// 100261486 /// 100263191 /// 100265646 /// 100267358	-2	down	NACL06
1618261_at	protein NRT1/ PTR FAMILY 3.1	XP_010647749	0	LOC100250961	VIT_01s0011g03400	100250961	-2.63158	down	NACL06
1618606_at	3-oxoacyl-[acyl-carrier-protein] synthase I, chloroplastic	XP_002272874	Vvi.16438	LOC100258842	VIT_10s0003g03070	100258842	-2	down	NACL06
1618693_at	ruBisCO large subunit-binding protein subunit beta, chloroplastic	XP_002285746	Vvi.4385	LOC100263832	VIT_06s0004g00240	100263832	-2.08333	down	NACL06
1618944_at	histone H3-like	XP_002282606	Vvi.15175	LOC100260775	0	100260775	-7.14286	down	NACL06
1619010_s_at	expansin-like	XP_002280300	Vvi.9107	LOC100244917	VIT_13s0067g02930	100244917	-5	down	NACL06
1619169_at	serine carboxypeptidase-like 27	XP_002274723	Vvi.2117	LOC100251399	VIT_13s0019g04030	100251399	-2.08333	down	NACL06
1619477_at	glutamate-1-semialdehyde 2,1-aminomutase, chloroplastic-like	XP_002284200	Vvi.10772	LOC100250737	0	100250737	-2.08333	down	NACL06
1619823_at	non-specific lipid transfer protein GPI-anchored 2-like	XP_002275145	Vvi.5225	LOC100261518	0	100261518	-2.12766	down	NACL06
1620149_at	delta(8)-fatty-acid desaturase	XP_002279227	Vvi.3523	LOC100265385	VIT_15s0046g01680	100265385	-2.17391	down	NACL06
1620332_at	histone H3.2	XP_002285556	Vvi.15306	LOC100258688	0	100258688	-9.09091	down	NACL06
1620639_at	inorganic phosphate transporter 2-1, chloroplastic	XP_002271876	Vvi.7200	LOC100247658	VIT_00s0291g00060	100247658	-3.57143	down	NACL06
1620840_at	expansin-A10	XP_002283741	Vvi.5197	LOC100244103	VIT_14s0108g01020	100244103	-3.57143	down	NACL06
1620850_at	magnesium-protoporphyrin IX monomethyl ester [oxidative] cyclase, chloroplastic-like	XP_002283892	Vvi.1182	LOC100241461	VIT_08s0040g00390	100241461	-3.125	down	NACL06
1621020_at	magnesium-protoporphyrin IX monomethyl ester [oxidative] cyclase, chloroplastic-like	XP_002283892	Vvi.1182	LOC100241461	0	100241461	-2.5641	down	NACL06
1621351_s_at	chlorophyll a-b binding protein 40, chloroplastic-like	XP_002283566	Vvi.7811	LOC100250504	VIT_12s0028g00320	100250504	-2.94118	down	NACL06
1621489_at	uncharacterized LOC100257577	0	Vvi.5693	LOC100257577	VIT_01s0011g02710	100257577	-2.12766	down	NACL06
1621532_at	photosystem I reaction center subunit psaK, chloroplastic	XP_002280687	Vvi.6851	LOC100261762	VIT_10s0003g04350	100261762	-2.22222	down	NACL06
1621735_at	deSI-like protein At4g17486	XP_002283278	Vvi.1005	LOC100245551	VIT_18s0001g12090	100245551	-2.38095	down	NACL06
1621950_s_at	0	0	0	0	0	0	-18.8679	down	NACL06
1622208_x_at	probable oxygen-evolving enhancer protein 2	XP_002283048	Vvi.6846	PSBP1	0	100262649	-3.33333	down	NACL06
1622569_at	uncharacterized LOC100245328	XP_002285515	Vvi.1873	LOC100245328	VIT_19s0014g01010	100245328	-2.08333	down	NACL06
1622891_at	glucan endo-1,3-beta-glucosidase 12	XP_002274828	Vvi.7489	LOC100261876	VIT_12s0059g01320	100261876	-6.25	down	NACL06
1606429_at	21 kDa protein	XP_002264167	Vvi.15407	LOC100251832	0	100251832	-3.84615	down	NACL24
1606444_at	inactive protein kinase SELMODRAFT_444075	XP_010654545	Vvi.5190	LOC100244602	VIT_09s0002g02420	100244602	-2.27273	down	NACL24
1606451_at	uncharacterized LOC100244427	XP_002273127	Vvi.28945	LOC100244427	VIT_18s0122g00830	100244427	-2.77778	down	NACL24
1606458_at	50S ribosomal protein L9, chloroplastic	XP_002274311	Vvi.1764	LOC100251697	VIT_06s0061g00770	100251697	-2.7027	down	NACL24
1606471_at	protein ASPARTIC PROTEASE IN GUARD CELL 2	XP_002264626	Vvi.13573	LOC100244589	VIT_13s0084g00820	100244589	-9.09091	down	NACL24
1606517_at	thaumatin-like protein 1b	XP_002265805	Vvi.7564	LOC100247111	VIT_04s0023g03550	100247111	-8.33333	down	NACL24
1606524_at	uncharacterized LOC100266440	XP_010660786	0	LOC100266440	VIT_14s0171g00170	100266440	-2.5641	down	NACL24
1606530_s_at	14 kDa proline-rich protein DC2.15 /// 14 kDa proline-rich protein DC2.15-like	XP_002270769	Vvi.7322 /// Vvi.9766	LOC100257513 /// LOC100265935	VIT_02s0154g00300 /// VIT_12s0055g00800	100257513 /// 100265935	-4.7619	down	NACL24
1606566_at	auxin-induced protein 15A /// auxin-induced protein X15	XP_002271501	Vvi.14708	LOC100243525 /// LOC100252008	VIT_03s0038g01110	100243525 /// 100252008	-4.16667	down	NACL24
1606575_at	RING-H2 finger protein ATL74	XP_002266740	Vvi.12166	LOC100248379	VIT_06s0004g08080	100248379	-2.85714	down	NACL24
1606585_at	aminomethyltransferase, mitochondrial	XP_002272701	Vvi.7267	LOC100250401	VIT_10s0116g01540	100250401	-3.44828	down	NACL24
1606589_at	protein IQ-DOMAIN 1-like	XP_002279479	Vvi.653	LOC100255106	VIT_08s0040g02360	100255106	-2.22222	down	NACL24
1606590_at	ruBisCO large subunit-binding protein subunit beta, chloroplastic	XP_002284134	Vvi.2032	LOC100261815	VIT_09s0002g03930	100261815	-2	down	NACL24
1606617_at	ferredoxin, root R-B2	XP_002282517	Vvi.5868	LOC100244206	VIT_05s0020g03490	100244206	-3.7037	down	NACL24
1606624_at	porphobilinogen deaminase, chloroplastic	XP_010647324	Vvi.14887 /// Vvi.27911	LOC100852483	0	100852483	-2.17391	down	NACL24
1606646_at	probable cellulose synthase A catalytic subunit 5 [UDP-forming]	XP_010645442	0	LOC100264115	VIT_03s0038g04250	100264115	-3.22581	down	NACL24
1606656_at	putative lipid-binding protein At4g00165	XP_002285197	Vvi.27253 /// Vvi.8290	LOC100262729	VIT_04s0008g05640	100262729	-14.2857	down	NACL24
1606703_at	uncharacterized LOC100257639	XP_003633791	Vvi.6903	LOC100257639	0	100257639	-2.17391	down	NACL24
1606754_at	serine carboxypeptidase-like 35	XP_010648555	0	LOC100264700	VIT_01s0011g02030	100264700	-3.125	down	NACL24
1606761_s_at	UPF0497 membrane protein 4	XP_002276206	Vvi.4589	LOC100251170	VIT_05s0020g01820	100251170	-2.7027	down	NACL24
1606762_at	putative serine carboxypeptidase-like 23	XP_002285022	Vvi.408	LOC100264100	VIT_03s0063g00860	100264100	-2.85714	down	NACL24
1606777_s_at	DELLA protein GAI1	XP_002284648	Vvi.134	LOC100232937	VIT_01s0011g05260	100232937	-2.43902	down	NACL24
1606797_at	50S ribosomal protein L17, chloroplastic	XP_002275983	Vvi.1509	LOC100263106	0	100263106	-2.12766	down	NACL24
1606822_at	zinc finger CCCH domain-containing protein 53	XP_002274487	Vvi.10947	LOC100260228	0	100260228	-2.94118	down	NACL24
1606834_s_at	mitoferrin-like	XP_002262844	Vvi.5191	LOC100249984	VIT_08s0058g00450	100249984	-2.5641	down	NACL24
1606898_at	thylakoid lumenal 17.4 kDa protein, chloroplastic	XP_002275994	Vvi.1226	LOC100267488	VIT_16s0098g01540	100267488	-3.57143	down	NACL24
1606900_at	30S ribosomal protein S13, chloroplastic	XP_002285833	Vvi.6913	LOC100254016	VIT_18s0001g03850	100254016	-2.17391	down	NACL24
1606932_at	uncharacterized LOC100262366 /// uncharacterized LOC100262616	XP_002265860	0	LOC100262366 /// LOC100262616	VIT_00s0207g00250	100262366 /// 100262616	-2.85714	down	NACL24
1606948_at	protein HOTHEAD	XP_002282510	Vvi.5382	LOC100266705	VIT_02s0025g04550	100266705	-4.54545	down	NACL24
1606969_at	aldo-keto reductase family 4 member C9-like	XP_002273035	Vvi.24759	LOC100249316	0	100249316	-2.5641	down	NACL24
1606998_at	probable pectate lyase 5	XP_010663062	0	LOC100243265	0	100243265	-5.88235	down	NACL24
1607001_at	tubulin beta-1 chain	XP_002275306	Vvi.304	LOC100259087	VIT_18s0001g14360	100259087	-3.44828	down	NACL24
1607003_at	uncharacterized LOC100854903	XP_003631795	Vvi.11362	LOC100854903	VIT_04s0008g05340	100854903	-2.5641	down	NACL24
1607017_at	uncharacterized LOC100853790	XP_010653453	Vvi.7277	LOC100853790	0	100853790	-3.22581	down	NACL24
1607019_at	0	0	Vvi.12161	0	0	0	-3.57143	down	NACL24
1607056_at	magnesium-chelatase subunit ChlI, chloroplastic-like	XP_002276262	Vvi.1448	LOC100267459	VIT_10s0003g00890	100267459	-2.38095	down	NACL24
1607144_at	HA11 H(+)-ATPase 11-like	XP_002270344	Vvi.7536	LOC100241576	VIT_17s0000g05540	100241576	-2.27273	down	NACL24
1607155_at	uncharacterized LOC100266884	XP_002275810	Vvi.12047	LOC100266884	VIT_03s0088g00400	100266884	-2.04082	down	NACL24
1607162_s_at	36.4 kDa proline-rich protein	XP_010656474	Vvi.28806	LOC100257854	0	100257854	-6.25	down	NACL24
1607223_at	L-ascorbate oxidase-like	XP_002275678	Vvi.970	LOC100251280	VIT_06s0009g01320	100251280	-4.7619	down	NACL24
1607227_s_at	uncharacterized LOC100251681	XP_002279163	Vvi.5386	LOC100251681	0	100251681	-4.54545	down	NACL24
1607253_s_at	thiamine thiazole synthase 1, chloroplastic	XP_002281769	Vvi.3196 /// Vvi.7545	THI1-1	VIT_19s0177g00140	100260728	-2.43902	down	NACL24
1607271_at	probable plastid-lipid-associated protein 4, chloroplastic	XP_002275707	Vvi.1200	LOC100258274	VIT_12s0034g01210	100258274	-2.08333	down	NACL24
1607272_at	glucomannan 4-beta-mannosyltransferase 2	XP_002269677	Vvi.2006	LOC100251616	VIT_06s0061g01230	100251616	-2.63158	down	NACL24
1607273_at	50S ribosomal protein 6, chloroplastic	XP_010652377	0	LOC100261673	VIT_07s0005g03540	100261673	-3.33333	down	NACL24
1607287_a_at	50S ribosomal protein 5 alpha, chloroplastic	XP_002283987	Vvi.2384	LOC100248273	VIT_08s0040g00300	100248273	-3.22581	down	NACL24
1607341_at	GDSL esterase/lipase APG-like	XP_010654595	Vvi.5282	LOC104877427	0	104877427	-6.66667	down	NACL24
1607354_at	uncharacterized LOC100250578	XP_002268570	Vvi.5189	LOC100250578	VIT_18s0001g15000	100250578	-2.22222	down	NACL24
1607381_at	rhodanese-like domain-containing protein 14, chloroplastic	XP_002274646	Vvi.2743	LOC100245212	VIT_16s0098g01280	100245212	-2.77778	down	NACL24
1607407_at	nitrate reductase [NADH]-like	NP_001268049	Vvi.9741	LOC100264320	VIT_18s0001g03910	100264320	-2.27273	down	NACL24
1607417_at	probable mannitol dehydrogenase	XP_002279832	Vvi.28328 /// Vvi.5214	LOC100245522	VIT_04s0044g00190	100245522	-2.94118	down	NACL24
1607422_s_at	50S ribosomal protein L28, chloroplastic	XP_002285387	Vvi.7829	LOC100244165	VIT_05s0049g01480	100244165	-2.85714	down	NACL24
1607453_at	uncharacterized LOC100243309	XP_002265727	Vvi.2703	LOC100243309	VIT_17s0000g05250	100243309	-3.44828	down	NACL24
1607466_at	50S ribosomal protein L6, chloroplastic	XP_002279657	Vvi.13821	LOC100263647	VIT_12s0059g02250	100263647	-3.84615	down	NACL24
1607514_at	thylakoid lumenal 16.5 kDa protein, chloroplastic	XP_002285317	Vvi.1288	LOC100257780	VIT_11s0016g05570	100257780	-5.26316	down	NACL24
1607516_at	oxygen-evolving enhancer protein 1, chloroplastic	XP_002283699	Vvi.2547	LOC100260811	VIT_18s0001g11710	100260811	-3.57143	down	NACL24
1607520_at	protein FANTASTIC FOUR 1-like	XP_010660073	0	LOC104881448	0	104881448	-3.0303	down	NACL24
1607524_at	leucine-rich repeat receptor-like serine/threonine-protein kinase BAM1	XP_003635561	Vvi.9727	LOC100855393	0	100855393	-2.27273	down	NACL24
1607549_at	rubisco accumulation factor 1, chloroplastic	XP_002268548	Vvi.12524	LOC100256476	VIT_14s0081g00710	100256476	-2.5641	down	NACL24
1607553_at	0	0	Vvi.526	0	0	0	-2.94118	down	NACL24
1607564_at	UPF0497 membrane protein 4	XP_002276206	Vvi.4589	LOC100251170	VIT_05s0020g01820	100251170	-3.44828	down	NACL24
1607590_at	COBW domain-containing protein 1	XP_002268800	Vvi.8398	LOC100249806	VIT_09s0002g08260	100249806	-2.63158	down	NACL24
1607609_at	uncharacterized LOC100255467	XP_010653771	0	LOC100255467	0	100255467	-4.16667	down	NACL24
1607621_at	protein NRT1/ PTR FAMILY 6.1	XP_010657415	Vvi.432	LOC100259213	VIT_01s0150g00250	100259213	-2.32558	down	NACL24
1607673_at	magnesium chelatase H subunit	NP_001268078	Vvi.6959	CHLH	VIT_08s0007g08540	100258964	-4.16667	down	NACL24
1607705_at	endoglucanase 17	XP_002271736	Vvi.12	LOC100232904	VIT_07s0005g00740	100232904	-4.16667	down	NACL24
1607707_at	uncharacterized LOC100260840	XP_010656823	0	LOC100260840	0	100260840	-2.27273	down	NACL24
1607753_at	uncharacterized LOC100263239	XP_002277168	Vvi.26802 /// Vvi.3001	LOC100263239	VIT_04s0023g00720	100263239	-3.57143	down	NACL24
1607760_at	flavonoid 3'5' hydroxylase /// flavonoid-3,5'-hydroxylase /// flavonoid 3',5'-hydroxylase 2-like /// flavonoid 3',5'-hydroxylase 1-like /// flavonoid 3',5'-hydroxylase 2-like /// flavonoid 3',5'-hydroxylase 2-like /// flavonoid 3',5'-hydroxylase 2-like /// flavonoid 3',5'-hydroxylase 2-like	NP_001268157	Vvi.26514 /// Vvi.411	F3'5'H /// LOC100232896 /// LOC100241335 /// LOC100242945 /// LOC100243414 /// LOC100267840 /// LOC100852531 /// LOC104877273	VIT_06s0009g02840 /// VIT_06s0009g02880 /// VIT_06s0009g02920 /// VIT_06s0009g02970	100232896 /// 100241335 /// 100242945 /// 100243414 /// 100261319 /// 100267840 /// 100852531 /// 104877273	-2.38095	down	NACL24
1607770_at	putative lipid-binding protein At4g00165	XP_003633921	Vvi.6824	LOC100259034	VIT_15s0048g00630	100259034	-11.3636	down	NACL24
1607793_at	high-light-induced protein, chloroplastic	XP_002270357	Vvi.1063	LOC100263187	VIT_08s0007g00780	100263187	-2.27273	down	NACL24
1607800_at	bidirectional sugar transporter SWEET17	XP_002269234	Vvi.5643	LOC100255033	VIT_05s0077g02260	100255033	-2.77778	down	NACL24
1607837_at	fasciclin-like arabinogalactan protein 10	XP_002270426	Vvi.5741	LOC100243647	VIT_15s0048g01750	100243647	-4.7619	down	NACL24
1607874_at	GDP-mannose 3,5-epimerase 2	XP_002283898	Vvi.7532	LOC100245900	VIT_05s0020g04510	100245900	-2.5641	down	NACL24
1607878_at	glutamyl-tRNA reductase 1, chloroplastic-like	XP_002285583	Vvi.9104	LOC100259052	VIT_18s0001g08110	100259052	-3.7037	down	NACL24
1607880_at	glycerophosphodiester phosphodiesterase protein kinase domain-containing GDPDL2-like	XP_010662385	0	LOC100263570	VIT_16s0022g01650	100263570	-2.94118	down	NACL24
1607938_at	haloacid dehalogenase-like hydrolase domain-containing protein At4g39970	XP_003635299	Vvi.4074	LOC100853189	VIT_00s0391g00020	100853189	-2.5641	down	NACL24
1607943_at	aquaporin TIP1-1	XP_002274538	Vvi.9158	LOC100263698	VIT_06s0061g00730	100263698	-20.4082	down	NACL24
1607952_at	receptor-like protein kinase HSL1	XP_002277475	Vvi.3075	LOC100250523	VIT_12s0028g03060	100250523	-2.27273	down	NACL24
1607964_s_at	ferredoxin-thioredoxin reductase, variable chain, chloroplastic-like	XP_002271306	Vvi.7936	LOC100257686	VIT_10s0071g01160	100257686	-2.12766	down	NACL24
1608038_at	0	0	Vvi.9892	0	0	0	-4	down	NACL24
1608056_at	histone H2AX	XP_002271506	Vvi.15876	LOC100254490	VIT_07s0104g00960	100254490	-9.09091	down	NACL24
1608066_at	transcription factor IBH1	XP_003632050	Vvi.7728	LOC100254977	0	100254977	-2.27273	down	NACL24
1608069_at	uncharacterized LOC100250173	XP_002275416	Vvi.10849	LOC100250173	VIT_09s0018g02110	100250173	-4.16667	down	NACL24
1608074_s_at	expansin-like	XP_002269517	Vvi.7129	LOC100261426	VIT_17s0053g00990	100261426	-6.66667	down	NACL24
1608106_at	serine/arginine repetitive matrix protein 1	XP_002280607	Vvi.4055	LOC100246732	VIT_06s0004g05230	100246732	-3.22581	down	NACL24
1608123_at	uncharacterized LOC100854843	XP_003634523	Vvi.14690	LOC100854843	VIT_18s0072g00150	100854843	-3.33333	down	NACL24
1608124_at	fasciclin-like arabinogalactan protein 17	XP_002270606	Vvi.5706	LOC100265008	VIT_08s0032g00930	100265008	-2.22222	down	NACL24
1608132_at	uncharacterized LOC100265554	XP_002280087	Vvi.762	LOC100265554	VIT_06s0004g06170	100265554	-5.55556	down	NACL24
1608144_at	uncharacterized LOC100250645	XP_002262754	Vvi.5516	LOC100250645	VIT_15s0048g02980	100250645	-4.34783	down	NACL24
1608152_at	delta(8)-fatty-acid desaturase 1	XP_002279189	Vvi.9989	LOC100259521	VIT_04s0008g01210	100259521	-3.7037	down	NACL24
1608180_at	0	0	0	0	0	0	-4	down	NACL24
1608194_at	uncharacterized LOC100854331 /// uncharacterized LOC100854601	XP_003635591	Vvi.1627	LOC100854331 /// LOC100854601	VIT_00s1547g00010 /// VIT_00s1596g00010	100854331 /// 100854601	-3.7037	down	NACL24
1608205_at	elongation factor TuB, chloroplastic	XP_002277301	Vvi.7275	LOC100244975	VIT_17s0000g09370	100244975	-3.57143	down	NACL24
1608213_at	subtilisin-like protease	XP_002269786	Vvi.9780	LOC100245233	VIT_11s0103g00550	100245233	-3.84615	down	NACL24
1608232_at	pentatricopeptide repeat-containing protein At1g79080, chloroplastic-like	XP_002269984	Vvi.1435	LOC100247376	VIT_19s0027g00450	100247376	-2.38095	down	NACL24
1608261_at	pectinesterase	XP_002265171	Vvi.11753	LOC100251413	VIT_09s0002g00320	100251413	-3.84615	down	NACL24
1608305_at	protein WVD2-like 1	XP_002284360	Vvi.13544	LOC100258034	VIT_05s0020g04880	100258034	-2.43902	down	NACL24
1608311_at	chlorophyll a-b binding protein 4, chloroplastic	XP_002284856	Vvi.7049	LOC100232934	0	100232934	-2.85714	down	NACL24
1608313_at	beta-xylosidase/alpha-L-arabinofuranosidase 2-like	XP_002264183	Vvi.5951	LOC100262089	VIT_08s0032g00890 /// VIT_12s0121g00230	100262089	-2.17391	down	NACL24
1608376_at	50S ribosomal protein L18-like	XP_002270819	Vvi.6888	LOC100261418	VIT_05s0020g01140	100261418	-3.57143	down	NACL24
1608380_at	uncharacterized LOC100261486	XP_002283912	Vvi.31471 /// Vvi.3398	LOC100261486	0	100261486	-3.44828	down	NACL24
1608433_at	type II peroxiredoxin E	NP_001268192	Vvi.7230	LOC100264932	VIT_08s0007g03970	100264932	-3.0303	down	NACL24
1608474_at	shaggy-related protein kinase epsilon	XP_010660896	Vvi.7094	LOC100261256	VIT_14s0066g01050	100261256	-2.5641	down	NACL24
1608485_at	uncharacterized LOC100251681	XP_002279163	Vvi.5386	LOC100251681	VIT_13s0064g00900	100251681	-3.22581	down	NACL24
1608490_s_at	glutamyl-tRNA reductase 1, chloroplastic-like	XP_002285583	Vvi.9104	LOC100259052	VIT_18s0001g08110	100259052	-4.34783	down	NACL24
1608493_at	pollen-specific protein C13	XP_003634471	Vvi.7740	LOC100854472	VIT_18s0001g05040	100854472	-3.7037	down	NACL24
1608528_at	photosystem II repair protein PSB27-H1, chloroplastic	XP_002277789	Vvi.7646	LOC100263742	VIT_12s0059g01810	100263742	-3.7037	down	NACL24
1608541_s_at	tropinone reductase homolog At1g07440 /// tropinone reductase homolog At1g07440-like /// tropinone reductase homolog At1g07440-like /// tropinone reductase homolog At1g07440-like	XP_002282554	0	LOC100248386 /// LOC100260356 /// LOC100267258 /// LOC100855239	VIT_06s0004g05380	100248386 /// 100260356 /// 100267258 /// 100855239	-2.94118	down	NACL24
1608591_at	DEAD-box ATP-dependent RNA helicase 50	XP_002275635	Vvi.1935	LOC100245866	VIT_05s0020g01130	100245866	-2	down	NACL24
1608606_at	thylakoid lumenal protein At1g12250, chloroplastic	XP_010662236	Vvi.2926	LOC100250522	VIT_02s0154g00040	100250522	-2.63158	down	NACL24
1608611_at	uncharacterized LOC100240873	XP_002273337	Vvi.9434	LOC100240873	VIT_07s0104g00730	100240873	-2.27273	down	NACL24
1608641_at	uncharacterized LOC100267455	XP_002265070	Vvi.15333	LOC100267455	VIT_00s0499g00020	100267455	-3.57143	down	NACL24
1608691_at	50S ribosomal protein L13, chloroplastic	XP_002285616	Vvi.3890	LOC100248623	VIT_19s0014g00400	100248623	-2.63158	down	NACL24
1608698_at	uncharacterized LOC100245043	XP_010651902	Vvi.7610	LOC100245043	VIT_06s0080g00310	100245043	-2.04082	down	NACL24
1608714_at	ABC transporter B family member 1	XP_002266505	Vvi.5387	LOC100262262	VIT_08s0007g05060	100262262	-3.22581	down	NACL24
1608777_at	2-methyl-6-phytyl-1,4-hydroquinone methyltransferase, chloroplastic	XP_002283783	Vvi.1332	LOC100266496	0	100266496	-2.12766	down	NACL24
1608778_at	0	0	0	0	0	0	-5	down	NACL24
1608822_at	serine/arginine repetitive matrix protein 1	XP_002280607	Vvi.4055	LOC100246732	VIT_06s0004g05230	100246732	-4.16667	down	NACL24
1608871_at	probable inactive shikimate kinase like 2, chloroplastic	XP_002277265	Vvi.3725	LOC100266016	VIT_02s0012g01800	100266016	-2.04082	down	NACL24
1608882_at	chlorophyllase-2, chloroplastic	XP_002279285	Vvi.2578	LOC100252835	VIT_05s0020g04040	100252835	-2.43902	down	NACL24
1608919_at	uncharacterized LOC100259569	XP_002271554	Vvi.28314 /// Vvi.8027	LOC100259569	0	100259569	-2.85714	down	NACL24
1608927_at	histone H2A	XP_002284305	Vvi.14363	LOC100241700	VIT_06s0004g04270	100241700	-3.84615	down	NACL24
1608969_at	probable receptor protein kinase TMK1	XP_010648936	Vvi.5266	LOC100265723	VIT_04s0043g00160	100265723	-3.57143	down	NACL24
1609027_at	aldehyde dehydrogenase family 3 member F1	XP_002285466	Vvi.10312	LOC100253650	0	100253650	-2.94118	down	NACL24
1609092_at	HMG-Y-related protein A	XP_002284720	Vvi.10213	LOC100244042	VIT_01s0011g05360	100244042	-2.04082	down	NACL24
1609155_at	heme-binding-like protein At3g10130, chloroplastic	XP_002282544	Vvi.7210	LOC100256254	VIT_08s0007g03270	100256254	-2.63158	down	NACL24
1609159_at	nicotianamine synthase	XP_002282175	Vvi.8913	LOC100254544	VIT_14s0060g01190	100254544	-4.34783	down	NACL24
1609176_at	uncharacterized LOC100247851	XP_002273918	Vvi.14698	LOC100247851	VIT_18s0122g00330	100247851	-3.44828	down	NACL24
1609193_at	uncharacterized LOC100249838	XP_002280011	Vvi.14962	LOC100249838	VIT_14s0068g00280	100249838	-4.16667	down	NACL24
1609310_at	phosphoglycerate kinase, chloroplastic-like	XP_002263796	Vvi.6890	LOC100249576	VIT_19s0085g00380	100249576	-3.84615	down	NACL24
1609325_at	probable aldo-keto reductase 2	XP_002265600	Vvi.10229	LOC100267099	VIT_06s0080g00030	100267099	-2.12766	down	NACL24
1609343_at	uncharacterized LOC100250980	XP_002264846	Vvi.26961	LOC100250980	VIT_09s0002g07130	100250980	-2.22222	down	NACL24
1609354_at	GTP-binding protein At2g22870	XP_002284246	Vvi.4967	LOC100257669	VIT_04s0008g03890	100257669	-2.32558	down	NACL24
1609383_at	thionin-like protein 2	XP_002284798	Vvi.6484	LOC100256715	VIT_09s0002g04840	100256715	-2.27273	down	NACL24
1609396_at	uncharacterized LOC100249947	XP_002271026	Vvi.14528	LOC100249947	VIT_12s0059g01160	100249947	-2.04082	down	NACL24
1609398_at	tubulin beta-1 chain-like /// tubulin beta-1 chain	XP_002267380	Vvi.8747	LOC100253327 /// LOC100261736	VIT_16s0050g00380	100253327 /// 100261736	-3.0303	down	NACL24
1609414_at	rhodanese-like domain-containing protein 14, chloroplastic	XP_002274646	Vvi.2743	LOC100245212	VIT_16s0098g01280	100245212	-2.7027	down	NACL24
1609442_at	transcription factor bHLH147	XP_002279307	Vvi.9003	LOC100243127	VIT_05s0077g00750	100243127	-2.38095	down	NACL24
1609478_s_at	cationic peroxidase 1	XP_003634480	Vvi.15180	LOC100232945	0	100232945	-3.84615	down	NACL24
1609520_at	mannan endo-1,4-beta-mannosidase 7	XP_002264115	Vvi.5254	LOC100259912	VIT_04s0023g02130	100259912	-2.27273	down	NACL24
1609526_at	long-chain-alcohol oxidase FAO4A	XP_002269629	Vvi.14502	LOC100261349	VIT_02s0087g00630	100261349	-2.27273	down	NACL24
1609530_at	uncharacterized LOC100248460	XP_002283174	Vvi.10214	LOC100248460	VIT_06s0004g05110	100248460	-2.27273	down	NACL24
1609573_at	BTB/POZ domain-containing protein NPY1	XP_002285522	Vvi.5685	LOC100264499	VIT_04s0008g06630	100264499	-3.33333	down	NACL24
1609590_s_at	uncharacterized LOC100253669	XP_002275370	Vvi.5681	LOC100253669	VIT_10s0003g03250	100253669	-2.43902	down	NACL24
1609639_at	delta-aminolevulinic acid dehydratase, chloroplastic	XP_002285863	Vvi.12266	LOC100264314	VIT_18s0001g02550	100264314	-2.5	down	NACL24
1609652_s_at	glucomannan 4-beta-mannosyltransferase 2	XP_002269677	Vvi.2006	LOC100251616	VIT_06s0061g01230	100251616	-4.7619	down	NACL24
1609656_s_at	probable oxygen-evolving enhancer protein 2	XP_002283048	Vvi.6846	PSBP1	0	100262649	-2.5	down	NACL24
1609667_at	fe-S cluster assembly factor HCF101, chloroplastic	XP_002281353	Vvi.10674	LOC100250898	VIT_11s0016g04250	100250898	-3.22581	down	NACL24
1609678_at	fructose-bisphosphate aldolase, cytoplasmic isozyme 1	XP_002263794	Vvi.1460	LOC100265177	VIT_19s0015g01720	100265177	-5	down	NACL24
1609685_at	probable ribosome-binding factor A, chloroplastic	XP_010647545	Vvi.3654	LOC100267621	VIT_03s0038g00910	100267621	-2.27273	down	NACL24
1609710_at	uncharacterized LOC100252409	XP_002285807	Vvi.2122	LOC100252409	VIT_18s0001g05020	100252409	-3.7037	down	NACL24
1609719_at	elongation factor G-2, chloroplastic /// elongation factor G-2, chloroplastic-like	XP_002264221	Vvi.26503	LOC100257414 /// LOC100854341	VIT_00s0323g00080	100257414 /// 100854341	-2.85714	down	NACL24
1609724_at	uncharacterized LOC100255332	XP_002270666	Vvi.53	LOC100255332	VIT_13s0067g01340	100255332	-2.32558	down	NACL24
1609736_at	uncharacterized protein At2g34460, chloroplastic	XP_002276135	Vvi.10468	LOC100248605	VIT_10s0003g03090	100248605	-2.38095	down	NACL24
1609737_at	U-box domain-containing protein 26	XP_002285110	Vvi.15249	LOC100264205	VIT_03s0063g00180	100264205	-2.38095	down	NACL24
1609749_at	probable 2-oxoglutarate-dependent dioxygenase AOP1	XP_002284931	Vvi.5707	LOC100267884	VIT_04s0008g04920	100267884	-3.22581	down	NACL24
1609784_s_at	2-methylene-furan-3-one reductase	XP_003631255	Vvi.2415	LOC100852555	VIT_01s0127g00740	100852555	-3.0303	down	NACL24
1609873_at	probable lactoylglutathione lyase, chloroplast	XP_002283968	Vvi.1663	LOC100247523	VIT_04s0008g03560	100247523	-4.7619	down	NACL24
1609903_at	probable sulfate transporter 3.3	XP_002280766	Vvi.15206	LOC100256148	VIT_01s0011g04980	100256148	-4.16667	down	NACL24
1609923_at	peroxisomal (S)-2-hydroxy-acid oxidase GLO1	XP_002277249	Vvi.3898	LOC100244701	VIT_19s0093g00510	100244701	-3.22581	down	NACL24
1609931_at	uncharacterized LOC100264352	XP_002284054	Vvi.5072	LOC100264352	VIT_18s0001g11370	100264352	-3.44828	down	NACL24
1609989_at	glycine-rich cell wall structural protein 1-like	XP_010644475	0	LOC100248602	VIT_19s0090g00710	100248602	-2.85714	down	NACL24
1609992_at	0	0	Vvi.26548	0	0	0	-3.125	down	NACL24
1609996_at	probable inactive receptor kinase At5g58300	XP_002276162	Vvi.431	LOC100241663	VIT_06s0004g08210	100241663	-2.77778	down	NACL24
1610004_at	very-long-chain (3R)-3-hydroxyacyl-CoA dehydratase PASTICCINO 2	XP_002269096	Vvi.1210	LOC100261741	VIT_00s0313g00040	100261741	-2.77778	down	NACL24
1610016_at	probable polyamine transporter At1g31830	XP_002280603	Vvi.658	LOC100267611	VIT_03s0038g02860	100267611	-2.08333	down	NACL24
1610096_at	histone H4	XP_002284158	Vvi.13551	LOC100267358	0	100267358	-8.33333	down	NACL24
1610124_at	ribulose bisphosphate carboxylase small chain, chloroplastic-like	XP_002276967	Vvi.236	LOC100267942	0	100267942	-3.33333	down	NACL24
1610192_at	CSC1-like protein ERD4	XP_002280109	Vvi.10782	LOC100260008	VIT_10s0003g04180	100260008	-2.27273	down	NACL24
1610210_at	uncharacterized LOC100263114	XP_002275188	Vvi.7105	LOC100263114	0	100263114	-3.57143	down	NACL24
1610229_at	protein IQ-DOMAIN 1-like	XP_002277151	Vvi.10414	LOC100265924	0	100265924	-2.85714	down	NACL24
1610245_at	chlorophyll a-b binding protein of LHCII type 1-like	XP_002273106	Vvi.5233	LOC100252066	VIT_07s0005g02220	100252066	-10.5263	down	NACL24
1610247_a_at	polyamine oxidase	XP_002267667	Vvi.15356	LOC100241347	VIT_01s0127g00800	100241347	-4	down	NACL24
1610268_s_at	probable plastid-lipid-associated protein 13, chloroplastic-like	XP_002279430	Vvi.1213	LOC100246993	VIT_08s0007g06480	100246993	-2.04082	down	NACL24
1610311_at	protein E6	XP_002275180	Vvi.15494 /// Vvi.21809	LOC100243744	VIT_12s0028g03120	100243744	-7.14286	down	NACL24
1610332_x_at	0	0	0	0	0	0	-2.5641	down	NACL24
1610345_at	preprotein translocase subunit SECE1	XP_010649905	0	LOC104879253	0	104879253	-2.17391	down	NACL24
1610346_at	beta-glucosidase 13	XP_002270422	0	LOC100264732	VIT_13s0064g01640	100264732	-3.7037	down	NACL24
1610349_s_at	RNA polymerase sigma factor sigB	XP_010661180	0	LOC100243819	VIT_15s0024g00640	100243819	-3.44828	down	NACL24
1610360_at	mechanosensitive ion channel protein 10-like	XP_002278293	Vvi.2588	LOC100262967	VIT_11s0016g01400	100262967	-3.7037	down	NACL24
1610366_at	potassium channel AKT2/3	XP_002268924	Vvi.6047	LOC100261806	VIT_12s0034g02240	100261806	-3.125	down	NACL24
1610370_s_at	lamin-like protein	XP_002284104	Vvi.759	LOC100243953	VIT_14s0108g01320	100243953	-2.04082	down	NACL24
1610425_at	transcription factor TCP8	XP_010658023	Vvi.27590	LOC100243917	0	100243917	-2.08333	down	NACL24
1610468_at	D-3-phosphoglycerate dehydrogenase 3, chloroplastic-like	XP_002273552	Vvi.5949	LOC100241666	VIT_09s0018g01870	100241666	-2.7027	down	NACL24
1610481_at	uncharacterized LOC100261724	XP_002284456	Vvi.6040	LOC100261724	VIT_09s0002g04260	100261724	-3.125	down	NACL24
1610494_at	homeobox-leucine zipper protein HDG2	XP_010657309	Vvi.11868	LOC100261842	VIT_12s0059g02310	100261842	-2	down	NACL24
1610512_at	protein RADIALIS-like 3	XP_003631666	Vvi.8454	LOC100853961	VIT_03s0063g02670	100853961	-4.7619	down	NACL24
1610525_at	protein LHCP TRANSLOCATION DEFECT	XP_002281441	Vvi.1550	LOC100260680	VIT_19s0177g00340	100260680	-3.57143	down	NACL24
1610530_at	probable serine/threonine-protein kinase At1g01540	XP_002282863	Vvi.5431	LOC100243696	VIT_18s0001g10310	100243696	-3.125	down	NACL24
1610546_at	uncharacterized LOC100262932	XP_002280712	Vvi.1827	LOC100262932	VIT_11s0016g03510	100262932	-2.5	down	NACL24
1610577_at	3-oxoacyl-[acyl-carrier-protein] synthase II, chloroplastic-like	XP_010654405	0	LOC100253210	0	100253210	-2.5	down	NACL24
1610598_at	cyclin-D1-1	XP_002268394	Vvi.1216	LOC100255261	VIT_01s0026g00710	100255261	-2.32558	down	NACL24
1610603_at	aquaporin-like	NP_001267923	Vvi.8431	TIP1;1	VIT_13s0019g00330	100233003	-2.38095	down	NACL24
1610607_at	gibberellin-regulated protein 4	XP_002283517	Vvi.12995	LOC100250853	VIT_14s0108g00740	100250853	-8.33333	down	NACL24
1610611_a_at	L-ascorbate oxidase homolog	XP_002285913	Vvi.2108	LOC100252389	VIT_18s0001g00470	100252389	-5.26316	down	NACL24
1610618_at	uncharacterized LOC100264520	XP_002276822	Vvi.4507	LOC100264520	VIT_11s0016g00690	100264520	-2.08333	down	NACL24
1610647_at	amidase 1	XP_002284823	Vvi.12518	LOC100240917	VIT_14s0128g00320	100240917	-2.7027	down	NACL24
1610649_s_at	uncharacterized protein DS12 from 2D-PAGE of leaf, chloroplastic	XP_003632910	Vvi.4199	LOC100853428	VIT_09s0018g01780	100853428	-2.7027	down	NACL24
1610657_at	homeobox-leucine zipper protein ATHB-13	XP_002276889	Vvi.199	LOC100241332	VIT_01s0026g01950	100241332	-4.7619	down	NACL24
1610661_at	histidine kinase 4	XP_002285117	Vvi.8239	LOC100254304	VIT_01s0011g06190	100254304	-3.0303	down	NACL24
1610680_at	uncharacterized LOC100256260	XP_002272215	Vvi.2329	LOC100256260	0	100256260	-2.08333	down	NACL24
1610683_at	cyclin-D3-3	XP_002285320	Vvi.27795 /// Vvi.9767	LOC100264093	VIT_03s0180g00040	100264093	-2.94118	down	NACL24
1610716_at	30S ribosomal protein S20, chloroplastic	XP_002285149	Vvi.884	LOC100265925	VIT_19s0014g02230	100265925	-3.33333	down	NACL24
1610729_at	probably inactive leucine-rich repeat receptor-like protein kinase At3g28040	XP_002275275	Vvi.8428	LOC100257029	0	100257029	-2.85714	down	NACL24
1610753_at	uncharacterized LOC100257849	XP_002281459	Vvi.12528	LOC100257849	VIT_04s0008g01910	100257849	-2.38095	down	NACL24
1610854_at	proliferating cell nuclear antigen-like	XP_002281090	Vvi.780	LOC100248466	VIT_06s0004g05920	100248466	-2.5	down	NACL24
1610859_s_at	0	0	Vvi.5783	0	VIT_19s0014g02390	0	-4.34783	down	NACL24
1610865_at	uncharacterized LOC100261908	XP_002280531	Vvi.15350	LOC100261908	VIT_15s0046g01340	100261908	-4.7619	down	NACL24
1610940_at	probable membrane-associated kinase regulator 6	XP_002278076	0	LOC100252455	VIT_16s0050g01870	100252455	-5	down	NACL24
1610996_at	pectinesterase 3	XP_002265217	Vvi.6642	LOC100232847	VIT_09s0002g00330	100232847	-2.08333	down	NACL24
1611063_at	heme-binding protein 2	XP_002266519	Vvi.7215	LOC100246364	VIT_19s0140g00210	100246364	-2.5	down	NACL24
1611065_at	upstream activation factor subunit spp27	XP_002272147	Vvi.1160	LOC100242279	VIT_03s0091g00430	100242279	-2.43902	down	NACL24
1611081_a_at	probable polygalacturonase	XP_010659126	Vvi.215	LOC100250089	0	100250089	-6.66667	down	NACL24
1611086_at	BAHD acyltransferase DCR	XP_002272435	Vvi.15955	LOC100249245	VIT_16s0050g00830	100249245	-5	down	NACL24
1611147_at	0	0	Vvi.7923	0	0	0	-2.7027	down	NACL24
1611158_at	uncharacterized LOC100260886	XP_002285796	Vvi.8326	LOC100260886	VIT_18s0001g05480	100260886	-2.27273	down	NACL24
1611168_at	tubulin alpha chain	XP_002283198	Vvi.14249	LOC100247366	VIT_14s0108g00440	100247366	-8.33333	down	NACL24
1611222_at	defensin-like protein 1	XP_002272913	Vvi.1260	LOC100252765	VIT_07s0130g00030	100252765	-7.14286	down	NACL24
1611238_at	uncharacterized LOC100263239	XP_002277168	Vvi.26802 /// Vvi.3001	LOC100263239	VIT_04s0023g00720	100263239	-4.34783	down	NACL24
1611306_at	cytochrome P450 77A2	XP_002270736	Vvi.3170	LOC100245465	VIT_13s0074g00390	100245465	-3.7037	down	NACL24
1611312_s_at	aquaporin-like	NP_001267923	Vvi.8431	TIP1;1	VIT_13s0019g00330	100233003	-3.33333	down	NACL24
1611325_at	ABC transporter G family member 11	XP_002262619	Vvi.14593	LOC100263167	VIT_16s0039g00010	100263167	-2.32558	down	NACL24
1611337_at	rho GTPase-activating protein 2	XP_002270566	Vvi.13823	LOC100252743	VIT_07s0104g01120	100252743	-2.7027	down	NACL24
1611362_at	acid phosphatase 1-like	XP_002283385	Vvi.14206	LOC100250835	VIT_11s0016g02910	100250835	-2.7027	down	NACL24
1611371_at	uncharacterized LOC104879576	0	0	LOC104879576	0	104879576	-2.08333	down	NACL24
1611396_at	lysM domain-containing GPI-anchored protein 1	XP_002285848	Vvi.2015	LOC100253893	VIT_18s0001g03080	100253893	-5.26316	down	NACL24
1611400_at	cold shock protein 2-like	XP_010664244	0	LOC100266087	0	100266087	-2.22222	down	NACL24
1611421_at	uncharacterized aarF domain-containing protein kinase 1-like	0	Vvi.5594	LOC100253088	VIT_17s0000g10260	100253088	-3.125	down	NACL24
1611440_at	uncharacterized LOC100257657	XP_002271922	Vvi.3272	LOC100257657	VIT_03s0091g00410	100257657	-3.22581	down	NACL24
1611464_at	chlorophyll a-b binding protein 4, chloroplastic	XP_002284724	Vvi.24418	LOC100255844	VIT_18s0001g10550	100255844	-4.16667	down	NACL24
1611472_at	50S ribosomal protein L19-2, chloroplastic	XP_002264869	Vvi.3972	LOC100263826	VIT_00s0616g00020	100263826	-2.63158	down	NACL24
1611473_at	uncharacterized LOC100854649	XP_003631984	Vvi.7983	LOC100854649	VIT_05s0020g02830	100854649	-2.5641	down	NACL24
1611476_at	protein CURVATURE THYLAKOID 1B, chloroplastic	XP_002266107	Vvi.3638	LOC100248815	VIT_15s0048g02500	100248815	-4.16667	down	NACL24
1611579_at	neurogenic protein mastermind	XP_002277654	Vvi.12520	LOC100261454	VIT_05s0020g02690	100261454	-4.16667	down	NACL24
1611580_at	uncharacterized LOC100259528	XP_002284699	Vvi.7273	LOC100259528	VIT_17s0000g00110	100259528	-4.34783	down	NACL24
1611582_s_at	photosystem II 22 kDa protein, chloroplastic	XP_002285857	Vvi.6803	LOC100245393	VIT_18s0001g02740	100245393	-2.17391	down	NACL24
1611604_at	alpha-mannosidase	XP_002280858	Vvi.7682	LOC100249067	VIT_17s0000g00290	100249067	-3.33333	down	NACL24
1611605_s_at	ferredoxin-thioredoxin reductase, variable chain, chloroplastic-like	XP_002271306	Vvi.7936	LOC100257686	VIT_10s0071g01160	100257686	-2.12766	down	NACL24
1611623_at	photosystem I reaction center subunit II, chloroplastic	XP_002278284	Vvi.3767	LOC100242600	VIT_07s0151g01000	100242600	-3.7037	down	NACL24
1611657_at	187-kDa microtubule-associated protein AIR9	XP_002274947	Vvi.14305	LOC100253161	VIT_10s0003g04560	100253161	-3.7037	down	NACL24
1611669_at	rho GDP-dissociation inhibitor 1	XP_002263904	Vvi.5881	LOC100260088	VIT_05s0062g00780	100260088	-3.44828	down	NACL24
1611678_at	uncharacterized LOC100245914	XP_002281636	Vvi.8789	LOC100245914	VIT_14s0060g00900	100245914	-2.63158	down	NACL24
1611705_s_at	0	0	0	0	0	0	-2.5	down	NACL24
1611709_at	transcription factor TCP9-like	XP_002282409	Vvi.1317	LOC100249539	VIT_02s0025g04590	100249539	-3.125	down	NACL24
1611733_s_at	photosystem I reaction center subunit II, chloroplastic-like	XP_002281825	Vvi.1895 /// Vvi.27988 /// Vvi.6997	LOC100240928	VIT_05s0020g03180	100240928	-2.7027	down	NACL24
1611746_at	uncharacterized protein PAM68-like	XP_002274943	Vvi.1503	LOC100266405	VIT_16s0050g01260	100266405	-2.77778	down	NACL24
1611748_s_at	protodermal factor 1	XP_002283883	Vvi.5256	LOC100259123	VIT_12s0142g00240	100259123	-4.7619	down	NACL24
1611860_at	chlorophyll a-b binding protein CP24 10A, chloroplastic-like	XP_002263201	Vvi.1334	LOC100241887	VIT_12s0055g01110	100241887	-5.88235	down	NACL24
1611866_at	29 kDa ribonucleoprotein A, chloroplastic	XP_002281642	Vvi.2257	LOC100246501	VIT_08s0040g01760	100246501	-2.08333	down	NACL24
1611920_at	transcription factor DIVARICATA	XP_002274167	Vvi.10013	LOC100245771	VIT_17s0000g04130	100245771	-3.7037	down	NACL24
1611924_at	photosystem I reaction center subunit V, chloroplastic	XP_002264233	Vvi.6924	LOC100244683	VIT_19s0015g01760	100244683	-3.0303	down	NACL24
1611933_at	30S ribosomal protein 2, chloroplastic	XP_002265629	Vvi.3165	LOC100266645	VIT_13s0064g01430	100266645	-3.84615	down	NACL24
1611947_at	uncharacterized LOC100265593	XP_002283493	Vvi.7993	LOC100265593	VIT_17s0000g07840	100265593	-2.5	down	NACL24
1611973_at	leucine-rich repeat extensin-like protein 4	XP_002281292	Vvi.6945	LOC100259389	VIT_11s0016g04190	100259389	-2.63158	down	NACL24
1611996_at	0	0	Vvi.15425	0	0	0	-3.22581	down	NACL24
1611998_at	violaxanthin de-epoxidase, chloroplastic	XP_002267152	Vvi.1247	LOC100257865	0	100257865	-2.94118	down	NACL24
1612010_at	zinc finger protein MAGPIE	XP_002268279	Vvi.3465	LOC100251079	0	100251079	-2.04082	down	NACL24
1612037_s_at	thionin-like protein 2	XP_002284798	Vvi.6484	LOC100256715	VIT_09s0002g04840	100256715	-2.38095	down	NACL24
1612074_at	CDGSH iron-sulfur domain-containing protein NEET	XP_002269624	Vvi.1403	LOC100263402	VIT_16s0022g02070	100263402	-2.5641	down	NACL24
1612085_at	photosystem II reaction center W protein, chloroplastic	XP_002264508	Vvi.7978	LOC100265702	VIT_14s0081g00060	100265702	-5	down	NACL24
1612090_s_at	germin-like protein 6	NP_001268059	Vvi.7209	GER6	VIT_11s0016g01220	100233095	-10.5263	down	NACL24
1612160_at	thaumatin-like protein	XP_003634206	Vvi.12187	LOC100261232	VIT_17s0000g02470	100261232	-7.14286	down	NACL24
1612195_at	putative B3 domain-containing protein At5g66980	XP_002284808	Vvi.2861	LOC100255593	VIT_03s0063g01460	100255593	-4.16667	down	NACL24
1612199_s_at	neurofilament medium polypeptide	XP_002284075	Vvi.720	LOC100249014	VIT_17s0000g01110	100249014	-2.63158	down	NACL24
1612244_s_at	aquaporin PIP2;2	NP_001267957	Vvi.9151	PIP2;2	VIT_03s0038g02520	100233027	-3.125	down	NACL24
1612311_at	phosphomethylpyrimidine synthase, chloroplastic	XP_002280227	Vvi.1842	LOC100250096	VIT_06s0004g06130	100250096	-2.7027	down	NACL24
1612322_at	uncharacterized LOC100257639	XP_003633791	Vvi.6903	LOC100257639	VIT_14s0171g00410	100257639	-2.77778	down	NACL24
1612325_at	cytochrome P450 86B1	XP_002279531	Vvi.8312	LOC100266173	VIT_07s0031g01680	100266173	-8.33333	down	NACL24
1612354_at	WAT1-related protein At3g28050	XP_002279762	Vvi.6623	LOC100259498	VIT_14s0066g01650	100259498	-2.27273	down	NACL24
1612362_at	axial regulator YABBY 1	XP_002280334	Vvi.15240	LOC100243667	VIT_15s0048g00550	100243667	-3.125	down	NACL24
1612386_at	cytochrome P450 CYP82D47	XP_002284806	Vvi.13576	LOC100265877	VIT_03s0063g01690	100265877	-4.7619	down	NACL24
1612401_x_at	0	0	0	0	0	0	-3.125	down	NACL24
1612433_at	uncharacterized protein ycf36	XP_002279783	Vvi.4202	LOC100260970	VIT_04s0008g01320	100260970	-2.27273	down	NACL24
1612479_at	probable glycerol-3-phosphate acyltransferase 8	XP_002275348	Vvi.27834 /// Vvi.5199	LOC100243093	VIT_15s0046g02400	100243093	-2.7027	down	NACL24
1612480_at	psbQ-like protein 1, chloroplastic	XP_002272064	Vvi.5522	LOC100243071	VIT_01s0026g02680	100243071	-4	down	NACL24
1612542_at	uncharacterized GPI-anchored protein At4g28100	XP_003634199	Vvi.15269	LOC100853697	VIT_17s0000g02600	100853697	-3.0303	down	NACL24
1612544_at	50S ribosomal protein L27, chloroplastic	XP_002270270	Vvi.1470	LOC100260093	VIT_14s0068g01950	100260093	-2.43902	down	NACL24
1612560_at	L-ascorbate oxidase homolog	XP_002285913	Vvi.2108	LOC100252389	VIT_18s0001g00470	100252389	-3.125	down	NACL24
1612573_at	histone H3.2 /// histone H3.2 /// histone H3.2-like /// histone H3-like /// histone H3.2	XP_002264961	Vvi.15395	LOC100253546 /// LOC100258688 /// LOC100258920 /// LOC100260775 /// LOC100263009	VIT_13s0064g01340	100253546 /// 100258688 /// 100258920 /// 100260775 /// 100263009	-9.09091	down	NACL24
1612576_at	protein OSB2, chloroplastic	XP_010651930	0	LOC100242562	VIT_07s0141g00260	100242562	-2.43902	down	NACL24
1612607_at	tetrapyrrole-binding protein, chloroplastic-like	XP_002265252	Vvi.3178	LOC100259476	VIT_05s0102g00310	100259476	-5.88235	down	NACL24
1612620_at	BTB/POZ and TAZ domain-containing protein 1-like	XP_002278192	Vvi.1048	LOC100260390	VIT_17s0000g09790	100260390	-2.04082	down	NACL24
1612645_at	ATP synthase delta chain, chloroplastic	XP_002274963	Vvi.7057	LOC100251062	VIT_18s0164g00030	100251062	-3.57143	down	NACL24
1612767_at	GDSL esterase/lipase At5g14450	XP_002271320	Vvi.518	LOC100267902	VIT_14s0066g00250	100267902	-3.57143	down	NACL24
1612791_at	14 kDa proline-rich protein DC2.15	XP_002271792	Vvi.9766	LOC100257513	VIT_02s0154g00300	100257513	-3.22581	down	NACL24
1612873_at	subtilisin-like protease	XP_010646965	0	LOC100854771	VIT_03s0038g02230	100854771	-5	down	NACL24
1612880_s_at	peptidyl-prolyl cis-trans isomerase FKBP13, chloroplastic	XP_002272628	Vvi.77	LOC100262788	VIT_01s0011g00930	100262788	-3.125	down	NACL24
1612885_at	protein PMR5	XP_002277229	Vvi.10172	LOC100263882	VIT_06s0004g06820	100263882	-3.22581	down	NACL24
1612889_s_at	methylecgonone reductase	XP_003634351	Vvi.489	LOC100245420	0	100245420	-4.16667	down	NACL24
1612945_s_at	UPF0603 protein At1g54780, chloroplastic	XP_002284939	Vvi.3716	LOC100254639	VIT_14s0128g00050	100254639	-4	down	NACL24
1612981_at	tubulin beta chain	XP_002273514	Vvi.6238	LOC100244399	0	100244399	-6.25	down	NACL24
1613022_s_at	non-specific lipid-transfer protein P5	XP_002270970	Vvi.7621	LOC100261985	VIT_08s0058g01210	100261985	-3.0303	down	NACL24
1613041_at	0	0	Vvi.15012 /// Vvi.28240	0	0	0	-4.34783	down	NACL24
1613050_at	E3 ubiquitin-protein ligase Arkadia	XP_002283542	Vvi.5420	LOC100248215	VIT_08s0040g00630	100248215	-2	down	NACL24
1613054_at	auxin-induced protein 15A-like	XP_002270504	Vvi.2235	LOC100257133	VIT_03s0038g00950	100257133	-4	down	NACL24
1613070_at	zinc finger protein CONSTANS-LIKE 7	XP_002274679	0	LOC100241511	VIT_06s0004g07210	100241511	-4.34783	down	NACL24
1613074_at	protodermal factor 1	XP_002283883	Vvi.5256	LOC100259123	VIT_12s0142g00240	100259123	-4.7619	down	NACL24
1613076_at	histone H4	XP_002283894	Vvi.5383	LOC100244527	0	100244527	-9.09091	down	NACL24
1613085_at	phototropin-1	XP_002281752	Vvi.1590	LOC100262213	VIT_06s0004g03700	100262213	-3.125	down	NACL24
1613102_s_at	phosphoribulokinase, chloroplastic	XP_002263724	Vvi.6790	LOC100244092	VIT_02s0109g00080	100244092	-2.77778	down	NACL24
1613103_at	GDSL esterase/lipase At5g03610	XP_002283113	Vvi.29537 /// Vvi.8694	LOC100249419	VIT_08s0007g03670	100249419	-2.43902	down	NACL24
1613266_at	uncharacterized LOC100250168	XP_002271953	Vvi.2811	LOC100250168	VIT_17s0000g05650	100250168	-2.94118	down	NACL24
1613330_at	probable pectate lyase 12-like	NP_001268017	Vvi.15667	LOC100246124	VIT_13s0019g04910	100246124	-3.33333	down	NACL24
1613372_at	P-glycoprotein-like	XP_002277547	Vvi.1243	LOC100248951	VIT_02s0012g01660	100248951	-3.22581	down	NACL24
1613382_at	uncharacterized oxidoreductase At1g06690, chloroplastic	XP_002278419	Vvi.2584	LOC100257375	VIT_12s0028g01100	100257375	-2.12766	down	NACL24
1613405_at	peptidyl-prolyl cis-trans isomerase	XP_002273421	Vvi.28386 /// Vvi.7094	LOC100250386	VIT_07s0005g02410	100250386	-2.94118	down	NACL24
1613425_at	probable alanine--tRNA ligase, chloroplastic	XP_002278951	Vvi.1227	LOC100255425	VIT_03s0038g03440	100255425	-2.17391	down	NACL24
1613431_at	uncharacterized LOC100249297	XP_010648354	Vvi.15947	LOC100249297	0	100249297	-2.5	down	NACL24
1613436_at	NAD(P)H-quinone oxidoreductase subunit M, chloroplastic	XP_002285884	Vvi.1481	NDHM	VIT_18s0001g01660	100264425	-2.5641	down	NACL24
1613441_s_at	arabinogalactan peptide 13	XP_002285727	Vvi.11214	LOC100250052	VIT_06s0004g00440	100250052	-3.57143	down	NACL24
1613462_at	uncharacterized LOC100266500	XP_002264832	Vvi.5933	LOC100266500	VIT_12s0057g01310	100266500	-2.22222	down	NACL24
1613467_at	pistil-specific extensin-like protein	XP_002274293	Vvi.8787	LOC100260626	VIT_00s0527g00030	100260626	-5.26316	down	NACL24
1613468_at	0	0	0	0	0	0	-2.77778	down	NACL24
1613471_at	pathogenesis-related protein PR-1-like	XP_002276867	Vvi.14794	LOC100256515	VIT_11s0052g01650	100256515	-5.26316	down	NACL24
1613494_s_at	probable oxygen-evolving enhancer protein 2	XP_002283048	Vvi.27768 /// Vvi.27973 /// Vvi.3505 /// Vvi.6644 /// Vvi.6846	PSBP1	VIT_12s0028g01080	100262649	-2.43902	down	NACL24
1613539_at	signal recognition particle 54 kDa protein, chloroplastic	XP_002276439	Vvi.14721	LOC100247624	VIT_08s0007g03160	100247624	-2.27273	down	NACL24
1613550_at	50S ribosomal protein L21, chloroplastic	XP_002272295	Vvi.2202	LOC100255002	VIT_15s0046g02910	100255002	-3.33333	down	NACL24
1613642_at	photosystem I subunit O	XP_002273037	Vvi.7026	LOC100244962	VIT_06s0080g00920	100244962	-4.16667	down	NACL24
1613645_at	50S ribosomal protein L13, chloroplastic	XP_002285616	Vvi.3890	LOC100248623	VIT_19s0014g00400	100248623	-2.32558	down	NACL24
1613697_at	glutamine synthetase leaf isozyme, chloroplastic	XP_002279497	Vvi.1208 /// Vvi.27250	LOC100261413	VIT_05s0020g02480	100261413	-3.84615	down	NACL24
1613729_at	30S ribosomal protein S17, chloroplastic	XP_002284468	Vvi.9023	LOC100251530	VIT_09s0002g04330	100251530	-3.0303	down	NACL24
1613745_s_at	dnaJ homolog 1, mitochondrial-like	XP_002274349	Vvi.12605	LOC100268135	0	100268135	-2	down	NACL24
1613768_at	peptide-N4-(N-acetyl-beta-glucosaminyl)asparagine amidase A-like /// uroporphyrinogen decarboxylase 1, chloroplastic	XP_002285451	Vvi.10533	LOC100246994 /// LOC100252130	VIT_19s0014g01330	100246994 /// 100252130	-2.85714	down	NACL24
1613773_s_at	photosystem II reaction center W protein, chloroplastic	XP_002282059	Vvi.7880	LOC100256361	VIT_07s0141g00570	100256361	-2.22222	down	NACL24
1613787_at	arabinogalactan peptide 20-like	XP_002273757	Vvi.1176	LOC100250201	VIT_02s0025g01080	100250201	-2.85714	down	NACL24
1613789_at	rhodanese-like domain-containing protein 9, chloroplastic	XP_002278312	Vvi.13674	LOC100241760	VIT_08s0007g06200	100241760	-3.57143	down	NACL24
1613790_at	probable galacturonosyltransferase 4 /// probable galacturonosyltransferase 4	XP_010647025	Vvi.6648	LOC100258406 /// LOC100852446	0	100258406 /// 100852446	-2.85714	down	NACL24
1613827_s_at	fasciclin-like arabinogalactan protein 2	XP_002267946	Vvi.17266 /// Vvi.28214	LOC100242544	VIT_12s0057g01020	100242544	-6.66667	down	NACL24
1613834_at	uncharacterized LOC100258445	XP_002276894	Vvi.7520	LOC100258445	VIT_13s0064g00460	100258445	-7.69231	down	NACL24
1613844_at	endo-1,3;1,4-beta-D-glucanase	XP_002275763	Vvi.8160	LOC100252738	VIT_07s0104g00410	100252738	-3.22581	down	NACL24
1613856_at	LRR receptor-like serine/threonine-protein kinase FEI 1	XP_002266702	Vvi.7996	LOC100264793	VIT_02s0087g00170	100264793	-2.5	down	NACL24
1613879_at	protein phosphatase 2C 57	XP_002276645	Vvi.13837	LOC100264113	VIT_16s0098g01650	100264113	-3.125	down	NACL24
1613945_at	probable beta-D-xylosidase 7	XP_002285805	Vvi.14815	LOC100262668	VIT_18s0001g05180	100262668	-2.17391	down	NACL24
1613991_at	photosystem II core complex proteins psbY, chloroplastic	XP_002285325	Vvi.472	LOC100252545	VIT_01s0137g00210	100252545	-3.22581	down	NACL24
1614023_at	fructose-1,6-bisphosphatase, chloroplastic-like	0	0	LOC100247753	VIT_08s0007g01590	100247753	-2	down	NACL24
1614037_at	chaperonin 60 subunit beta 4, chloroplastic	XP_002269341	Vvi.3957	LOC100251252	VIT_01s0010g00920	100251252	-3.57143	down	NACL24
1614061_at	zinc finger protein CONSTANS-LIKE 16	XP_002276181	Vvi.5762	LOC100264676	0	100264676	-5.55556	down	NACL24
1614131_at	random slug protein 5-like	XP_002284696	Vvi.15237	LOC100247551	VIT_17s0000g00130	100247551	-2.5641	down	NACL24
1614138_at	30S ribosomal protein 3, chloroplastic-like	XP_002283616	Vvi.2802	LOC100254839	VIT_14s0006g03060	100254839	-3.22581	down	NACL24
1614173_at	probable cellulose synthase A catalytic subunit 5 [UDP-forming]	XP_002277713	Vvi.10100	LOC100242715	VIT_18s0122g00120	100242715	-3.125	down	NACL24
1614175_at	thiamine thiazole synthase 2, chloroplastic	XP_002267414	Vvi.560	THI1-2	VIT_10s0116g00530	100265774	-4	down	NACL24
1614183_at	uncharacterized LOC100268021	XP_002282381	Vvi.1377	LOC100268021	VIT_11s0016g02350	100268021	-2.38095	down	NACL24
1614204_at	peroxiredoxin Q	NP_001267969	Vvi.1443	LOC100250698	VIT_11s0016g00560	100250698	-6.66667	down	NACL24
1614230_at	non-specific lipid-transfer protein-like	XP_003635309	Vvi.12048	LOC100854121	VIT_00s0399g00020	100854121	-2.85714	down	NACL24
1614290_at	haloacid dehalogenase-like hydrolase domain-containing protein At3g48420	XP_002277650	Vvi.6826	LOC100253525	VIT_17s0000g09910	100253525	-2.38095	down	NACL24
1614381_at	uncharacterized LOC100855224	XP_003633667	Vvi.7133	LOC100855224	0	100855224	-3.44828	down	NACL24
1614409_at	chlorophyll a-b binding protein, chloroplastic	XP_010655886	Vvi.6744	LOC100266036	VIT_01s0010g03620	100266036	-2.5	down	NACL24
1614416_at	uncharacterized LOC100244960	XP_002280403	Vvi.1027	LOC100244960	VIT_06s0004g06100	100244960	-2	down	NACL24
1614426_at	brassinosteroid-regulated protein BRU1	XP_002267838	Vvi.8232	LOC100255642	VIT_05s0062g00250	100255642	-2.17391	down	NACL24
1614487_at	3-hydroxy-3-methylglutaryl-coenzyme A reductase 1-like	XP_002265638	Vvi.15496	LOC100243051	VIT_04s0044g01740	100243051	-3.7037	down	NACL24
1614504_s_at	uncharacterized LOC100246222	XP_002263564	Vvi.10595	LOC100246222	VIT_09s0054g00430	100246222	-2.5641	down	NACL24
1614507_at	uncharacterized LOC100250082	XP_010653065	0	LOC100250082	0	100250082	-2.04082	down	NACL24
1614520_s_at	uncharacterized LOC100252479	XP_002284962	Vvi.6780	LOC100252479	VIT_04s0008g05010	100252479	-3.44828	down	NACL24
1614532_at	psbB mRNA maturation factor Mbb1, chloroplastic	XP_002272572	Vvi.9775	LOC100263733	VIT_05s0077g01010	100263733	-2.22222	down	NACL24
1614561_at	0	0	0	0	0	0	-4.34783	down	NACL24
1614598_at	chlorophyll a-b binding protein CP29.2, chloroplastic-like	XP_002279834	Vvi.7795	LOC100266604	VIT_08s0007g02190	100266604	-2.43902	down	NACL24
1614655_at	magnesium-chelatase subunit ChlI, chloroplastic-like	XP_002276262	Vvi.1448	LOC100267459	VIT_10s0003g00890	100267459	-2.7027	down	NACL24
1614663_at	sterol 14-demethylase	XP_002274128	Vvi.25050	LOC100252340	0	100252340	-2.5641	down	NACL24
1614707_at	alpha-glucan phosphorylase, H isozyme	XP_002280732	Vvi.321	LOC100251865	VIT_06s0004g06020	100251865	-2.04082	down	NACL24
1614718_at	uncharacterized LOC100264520	XP_002276822	Vvi.4507	LOC100264520	VIT_11s0016g00690	100264520	-2.32558	down	NACL24
1614740_at	ribulose bisphosphate carboxylase/oxygenase activase, chloroplastic	XP_002282979	Vvi.3602	LOC100266698	0	100266698	-7.69231	down	NACL24
1614745_at	50S ribosomal protein L35, chloroplastic-like	XP_002267813	Vvi.180 /// Vvi.24571	LOC100252143	VIT_16s0115g00080 /// VIT_16s0115g00310	100252143	-2.94118	down	NACL24
1614749_s_at	cation transport regulator-like protein 2	XP_002283203	Vvi.433	LOC100261255	VIT_04s0008g02860	100261255	-2.5	down	NACL24
1614807_s_at	tubulin alpha-2 chain-like	XP_010664458	Vvi.5756	LOC100247081	0	100247081	-3.33333	down	NACL24
1614837_s_at	uncharacterized LOC100267048	XP_002283075	Vvi.182	LOC100267048	VIT_08s0040g00970	100267048	-2.5	down	NACL24
1614851_s_at	transcription activator GLK1	XP_002275230	Vvi.6864	LOC100260852	VIT_12s0028g03100	100260852	-4.54545	down	NACL24
1614888_at	0	0	Vvi.14842	0	0	0	-2.94118	down	NACL24
1614920_at	KUP2	NP_001267903	Vvi.671	LOC100232992	VIT_13s0067g02570	100232992	-3.44828	down	NACL24
1614951_at	protein EXORDIUM-like 3	XP_002264723	Vvi.6003	LOC100266367	VIT_16s0022g01430	100266367	-6.25	down	NACL24
1614982_at	mannose-1-phosphate guanyltransferase alpha	XP_002283703	Vvi.14571	LOC100241648	VIT_17s0000g07640	100241648	-2.43902	down	NACL24
1615046_at	ferredoxin--NADP reductase, leaf-type isozyme, chloroplastic	XP_002274366	Vvi.11007	LOC100252241	VIT_18s0001g14450	100252241	-3.33333	down	NACL24
1615069_at	uncharacterized oxidoreductase At1g06690, chloroplastic	XP_002278419	Vvi.2584	LOC100257375	VIT_12s0028g01100	100257375	-2.32558	down	NACL24
1615089_at	tubulin beta-2 chain	XP_002281289	Vvi.5278	LOC100260443	VIT_06s0004g05870	100260443	-4.34783	down	NACL24
1615118_at	3-ketoacyl-CoA synthase 12	XP_010651070	0	LOC100241584	VIT_06s0004g04000	100241584	-2.7027	down	NACL24
1615124_at	GDSL esterase/lipase At1g71691	XP_002278219	Vvi.16317	LOC100258563	VIT_18s0041g02150	100258563	-4.16667	down	NACL24
1615130_at	GDSL esterase/lipase At5g33370-like	XP_010648948	Vvi.5817	LOC100243401	0	100243401	-9.09091	down	NACL24
1615141_at	uncharacterized LOC100247840	XP_002266905	Vvi.7854	LOC100247840	0	100247840	-3.57143	down	NACL24
1615191_at	uncharacterized LOC100254381	XP_002284222	Vvi.819	LOC100254381	VIT_07s0129g00400	100254381	-2.17391	down	NACL24
1615198_at	alpha-xylosidase 1	XP_002282429	Vvi.8886	LOC100262991	VIT_01s0011g03450	100262991	-10	down	NACL24
1615201_at	36.4 kDa proline-rich protein	XP_010656474	Vvi.28806	LOC100257854	VIT_11s0016g05840	100257854	-10.7527	down	NACL24
1615246_at	cytochrome P450 86A7	XP_002275806	Vvi.12228	LOC100247907	0	100247907	-7.69231	down	NACL24
1615295_at	non-specific lipid transfer protein GPI-anchored 1	XP_002277578	Vvi.6196	LOC100259092	0	100259092	-2.85714	down	NACL24
1615306_at	uncharacterized LOC100260392	XP_002272110	Vvi.8582	LOC100260392	0	100260392	-2.85714	down	NACL24
1615308_at	0	0	Vvi.28763	0	0	0	-3.57143	down	NACL24
1615322_at	probable plastid-lipid-associated protein 8, chloroplastic	XP_002282879	Vvi.382	LOC100250934	VIT_04s0008g02640	100250934	-2.85714	down	NACL24
1615421_at	protein SPIRAL1-like 1	XP_002267545	Vvi.4597	LOC100245217	VIT_16s0098g00560	100245217	-2.17391	down	NACL24
1615434_at	uncharacterized LOC100257403	XP_002283729	Vvi.5737	LOC100257403	0	100257403	-6.25	down	NACL24
1615467_at	putative HVA22-like protein g	XP_002276474	Vvi.16101	LOC100245445	VIT_18s0001g14100	100245445	-2.04082	down	NACL24
1615499_at	uncharacterized LOC100249118	XP_002279848	Vvi.25052	LOC100249118	VIT_11s0016g01340	100249118	-2.22222	down	NACL24
1615533_s_at	probable xyloglucan endotransglucosylase/hydrolase protein 7	XP_010646925	Vvi.1165	LOC100852777	VIT_00s0386g00050	100852777	-3.7037	down	NACL24
1615574_at	pectinesterase-like	XP_002271665	Vvi.4463	LOC100245304	VIT_07s0005g00730	100245304	-5	down	NACL24
1615577_at	cellulose synthase A catalytic subunit 3 [UDP-forming]	XP_002278997	Vvi.26530 /// Vvi.6962	LOC100256811	VIT_13s0064g00890	100256811	-2.43902	down	NACL24
1615602_at	uncharacterized LOC100247051 /// ATP synthase gamma chain, chloroplastic	XP_002268966	Vvi.8880	LOC100247051 /// LOC100264091	VIT_10s0116g01740	100247051 /// 100264091	-2.77778	down	NACL24
1615609_at	50S ribosomal protein L15, chloroplastic	XP_002279311	Vvi.5097	LOC100268043	VIT_01s0011g03590	100268043	-3.33333	down	NACL24
1615659_at	aspartic proteinase nepenthesin-1-like	XP_002263964	Vvi.11930	LOC100245075	VIT_15s0046g00360	100245075	-2.7027	down	NACL24
1615706_at	uncharacterized LOC100257450	XP_002285461	Vvi.2823	LOC100257450	VIT_18s0001g08630	100257450	-2.17391	down	NACL24
1615779_at	putative DNA-binding protein ESCAROLA	XP_002275328	Vvi.13698	LOC100263332	VIT_18s0122g00700	100263332	-2.12766	down	NACL24
1615788_at	probable serine/threonine-protein kinase At1g54610	XP_002285008	Vvi.15490	LOC100250348	VIT_19s0014g02670	100250348	-2.63158	down	NACL24
1615822_at	chlorophyll a-b binding protein 13, chloroplastic	XP_002284493	Vvi.7927	LOC100260599	VIT_19s0014g03660	100260599	-4.54545	down	NACL24
1615829_s_at	aquaporin TIP1-1	XP_002274538	Vvi.9158	LOC100263698	VIT_06s0061g00730	100263698	-13.6986	down	NACL24
1615847_at	RNA polymerase sigma factor sigB	XP_010661180	0	LOC100243819	VIT_15s0024g00640	100243819	-2.7027	down	NACL24
1615874_at	6-phosphofructo-2-kinase/fructose-2,6-bisphosphatase	XP_002276394	Vvi.10168	LOC100244966	VIT_06s0004g06920	100244966	-2.04082	down	NACL24
1615888_at	violaxanthin de-epoxidase, chloroplastic	XP_002267152	Vvi.1247	LOC100257865	VIT_04s0043g01010	100257865	-3.0303	down	NACL24
1615926_at	thioredoxin	XP_002266022	Vvi.7253	LOC100264263	VIT_18s0001g15310	100264263	-3.57143	down	NACL24
1615927_s_at	ferredoxin-like	XP_002269617	Vvi.2663	LOC100249080	VIT_12s0035g00270	100249080	-3.33333	down	NACL24
1615933_at	trihelix transcription factor GT-2-like	XP_002266195	Vvi.12112	LOC100241901	0	100241901	-2.27273	down	NACL24
1615938_at	tubulin beta-1 chain-like	XP_002283056	Vvi.6402	LOC100244729	VIT_08s0040g00980	100244729	-5.55556	down	NACL24
1615949_at	arabinogalactan peptide 13	XP_002285727	Vvi.11214	LOC100250052	VIT_06s0004g00440	100250052	-2.85714	down	NACL24
1615961_at	uncharacterized protein ycf39	XP_002278811	Vvi.4187	LOC100241886	VIT_03s0038g03250	100241886	-2.85714	down	NACL24
1615966_at	inactive TPR repeat-containing thioredoxin TTL3	XP_002276519	Vvi.25644	LOC100247135	VIT_12s0028g02240	100247135	-2.32558	down	NACL24
1615999_at	E3 ubiquitin-protein ligase arkadia-like	XP_002266038	Vvi.1494	LOC100241393	VIT_11s0118g00780	100241393	-3.44828	down	NACL24
1616002_s_at	probable fructose-bisphosphate aldolase 1, chloroplastic-like	XP_002267726	Vvi.7825	LOC100262354	VIT_03s0038g00670	100262354	-3.125	down	NACL24
1616065_at	aminoacyl tRNA synthase complex-interacting multifunctional protein 1	XP_002280840	Vvi.2824	LOC100245646	VIT_05s0094g01620	100245646	-2.22222	down	NACL24
1616097_at	peptidyl-prolyl cis-trans isomerase FKBP16-3, chloroplastic	XP_002274062	Vvi.1490	LOC100259438	VIT_05s0094g00100	100259438	-3.0303	down	NACL24
1616133_at	0	0	0	0	VIT_01s0011g05090	0	-5.55556	down	NACL24
1616186_at	uncharacterized LOC100257260	XP_002284589	Vvi.7072	LOC100257260	0	100257260	-2.27273	down	NACL24
1616192_at	PLASMODESMATA CALLOSE-BINDING PROTEIN 3	XP_002284112	Vvi.1834	LOC100241539	VIT_17s0000g07260	100241539	-3.57143	down	NACL24
1616203_at	28 kDa ribonucleoprotein, chloroplastic	XP_002285735	Vvi.3865	LOC100248931	VIT_18s0001g06590	100248931	-3.22581	down	NACL24
1616222_at	uncharacterized LOC100855207	0	Vvi.7366	LOC100855207	VIT_11s0016g05270	100855207	-2.5	down	NACL24
1616248_at	0	0	0	0	0	0	-2.85714	down	NACL24
1616275_at	chlorophyllase-2, chloroplastic	XP_002279285	Vvi.2578	LOC100252835	VIT_05s0020g04040	100252835	-2	down	NACL24
1616291_at	protein MIZU-KUSSEI 1	XP_002277140	Vvi.214	LOC100263245	VIT_18s0122g00290	100263245	-2.08333	down	NACL24
1616310_at	uncharacterized LOC100854548	XP_010647471	Vvi.8641	LOC100854548	0	100854548	-2.5	down	NACL24
1616316_at	filament-like plant protein 4	XP_010664790	0	LOC100262624	0	100262624	-2.38095	down	NACL24
1616322_s_at	GDP-mannose 3,5-epimerase 2	XP_002283898	Vvi.7532	LOC100245900	VIT_05s0020g04510	100245900	-2.85714	down	NACL24
1616361_at	probable inactive receptor kinase At1g48480	XP_002279127	Vvi.14288	LOC100243943	VIT_17s0000g02010	100243943	-5	down	NACL24
1616363_at	mitochondrial carnitine/acylcarnitine carrier-like protein	XP_010663563	0	LOC100257503	VIT_02s0012g01250	100257503	-2	down	NACL24
1616390_at	30S ribosomal protein S10, chloroplastic	XP_002265045	Vvi.6682	LOC100248042	VIT_19s0015g00140	100248042	-2.94118	down	NACL24
1616409_at	delta(24)-sterol reductase	XP_002271846	Vvi.1073	LOC100258158	VIT_01s0010g01200	100258158	-5	down	NACL24
1616435_at	ruBisCO large subunit-binding protein subunit beta, chloroplastic	XP_002284134	Vvi.2032	LOC100261815	VIT_09s0002g03930	100261815	-3.0303	down	NACL24
1616522_at	pectinesterase-like	XP_010656074	Vvi.27884	LOC104880619	0	104880619	-2.17391	down	NACL24
1616523_s_at	arabinogalactan peptide 20-like	XP_002273757	Vvi.1176	LOC100250201	VIT_02s0025g01080	100250201	-2.85714	down	NACL24
1616528_s_at	GDSL esterase/lipase APG-like	XP_010654595	Vvi.5282	LOC104877427	0	104877427	-3.57143	down	NACL24
1616533_at	uncharacterized LOC100250997	XP_002285183	Vvi.9429	LOC100250997	VIT_04s0008g05590	100250997	-3.125	down	NACL24
1616560_at	chlorophyll a-b binding protein, chloroplastic /// probable inactive leucine-rich repeat receptor-like protein kinase At5g20690	XP_002277280	Vvi.6794	LOC100243962 /// LOC100268126	VIT_11s0016g00730	100243962 /// 100268126	-4.34783	down	NACL24
1616573_at	callose synthase 3	XP_002283298	Vvi.8175	LOC100265625	0	100265625	-2.22222	down	NACL24
1616671_at	uncharacterized LOC100250156	XP_010651351	Vvi.15442	LOC100250156	VIT_06s0004g00940	100250156	-2.43902	down	NACL24
1616686_at	protein STAY-GREEN LIKE, chloroplastic	XP_002284727	Vvi.15279	LOC100252353	VIT_18s0001g01210	100252353	-2.63158	down	NACL24
1616717_at	auxin-induced protein 22D	XP_002279955	Vvi.6424	LOC100262403	VIT_14s0030g02310	100262403	-3.0303	down	NACL24
1616726_at	protein TIC 21, chloroplastic	XP_002285372	Vvi.2201	LOC100255605	VIT_03s0180g00160	100255605	-2.12766	down	NACL24
1616745_at	putative DNA-binding protein ESCAROLA	XP_002270792	Vvi.210	LOC100261576	VIT_14s0081g00620	100261576	-2.12766	down	NACL24
1616815_at	tubulin beta-4 chain	XP_002270069	Vvi.27161 /// Vvi.6656	LOC100265052	VIT_06s0009g02020	100265052	-4.7619	down	NACL24
1616819_at	0	0	Vvi.8341	0	VIT_17s0000g10370	0	-4.7619	down	NACL24
1616857_at	peptidyl-prolyl cis-trans isomerase CYP26-2, chloroplastic	XP_002273001	Vvi.14466	LOC100254249	VIT_17s0000g04270	100254249	-2.94118	down	NACL24
1616874_at	uncharacterized LOC104879510	XP_010650790	Vvi.11856	LOC104879510	0	104879510	-2.85714	down	NACL24
1616877_at	uncharacterized LOC100261240	XP_002278940	Vvi.9533	LOC100261240	VIT_11s0016g01150	100261240	-2.32558	down	NACL24
1616940_s_at	chlorophyll a-b binding protein 4, chloroplastic	XP_002284856	Vvi.7049	LOC100232934	VIT_17s0000g06350	100232934	-3.44828	down	NACL24
1616960_at	pheophytinase, chloroplastic	XP_002262834	Vvi.2952	LOC100244872	VIT_18s0089g01420	100244872	-2.63158	down	NACL24
1617017_at	protein trichome birefringence-like 19	XP_002279300	Vvi.8573	LOC100242952	VIT_14s0083g00400	100242952	-3.125	down	NACL24
1617066_at	glycine dehydrogenase (decarboxylating), mitochondrial	XP_010648358	Vvi.4204	LOC100266170	VIT_04s0008g01300	100266170	-2.43902	down	NACL24
1617122_s_at	30S ribosomal protein S31, chloroplastic	XP_002274396	Vvi.8877	LOC100258002	VIT_08s0007g02090	100258002	-2.63158	down	NACL24
1617151_s_at	protein LURP-one-related 12	XP_002266582	Vvi.12922	LOC100259317	VIT_09s0002g06920	100259317	-2.5	down	NACL24
1617204_at	30S ribosomal protein S5, chloroplastic-like	XP_010647373	0	LOC104878526	0	104878526	-2.04082	down	NACL24
1617247_at	protein RALF-like 34	XP_002282668	Vvi.3458	LOC100264539	VIT_07s0031g00540	100264539	-8.33333	down	NACL24
1617249_at	acyl carrier protein 1, chloroplastic	XP_002267614	Vvi.3712	LOC100253968	VIT_01s0244g00030	100253968	-5.55556	down	NACL24
1617311_at	28 kDa ribonucleoprotein, chloroplastic	XP_002278832	Vvi.4181	LOC100257045	VIT_17s0000g09680	100257045	-2.85714	down	NACL24
1617320_at	21 kDa protein-like /// 21 kDa protein-like	XP_002264101	Vvi.3848	LOC100244927 /// LOC100250066	VIT_16s0022g00840	100244927 /// 100250066	-9.09091	down	NACL24
1617344_at	protein NSP-INTERACTING KINASE 3	XP_010651607	0	LOC100256748	VIT_01s0127g00230	100256748	-3.22581	down	NACL24
1617345_s_at	uncharacterized LOC100247984	XP_002278777	Vvi.2841	LOC100247984	VIT_02s0025g02820	100247984	-2.63158	down	NACL24
1617368_at	glucan endo-1,3-beta-glucosidase 13-like	XP_002283473	Vvi.16263	LOC100257740	VIT_11s0016g02960	100257740	-2.63158	down	NACL24
1617384_at	uncharacterized LOC104880239	XP_010654662	0	LOC104880239	0	104880239	-2.5	down	NACL24
1617425_at	uncharacterized LOC100242172	XP_002280034	Vvi.6635	LOC100242172	VIT_04s0008g01950	100242172	-2.38095	down	NACL24
1617428_at	glyceraldehyde-3-phosphate dehydrogenase B, chloroplastic	XP_002273754	Vvi.7054	LOC100259814	VIT_18s0122g00960	100259814	-2.32558	down	NACL24
1617477_at	CASP-like protein 2C1	XP_002273403	Vvi.10437	LOC100244426	0	100244426	-2.5	down	NACL24
1617484_s_at	probable disease resistance protein At4g27220	XP_010661250	0	LOC100855173	0	100855173	-2.04082	down	NACL24
1617517_at	protein CHLOROPLAST IMPORT APPARATUS 2	XP_002268213	Vvi.1308	LOC100265819	VIT_11s0103g00760	100265819	-2.77778	down	NACL24
1617522_a_at	thioredoxin X, chloroplastic /// thioredoxin X, chloroplastic-like	XP_002268262	Vvi.4812	LOC100242924 /// LOC100258388	VIT_10s0042g00200	100242924 /// 100258388	-2.27273	down	NACL24
1617533_at	uncharacterized LOC100267181	XP_002278905	Vvi.2984	LOC100267181	VIT_08s0040g00160	100267181	-2.17391	down	NACL24
1617544_at	protein WALLS ARE THIN 1	XP_002280062	Vvi.5402	LOC100266024	VIT_18s0001g13360	100266024	-3.44828	down	NACL24
1617563_s_at	0	0	Vvi.16032 /// Vvi.16185	0	VIT_07s0141g01050	0	-5.26316	down	NACL24
1617599_at	aquaporin PIP1-2	XP_002275303	Vvi.9468	LOC100265390	0	100265390	-2.63158	down	NACL24
1617645_s_at	triose phosphate/phosphate translocator, chloroplastic	XP_002278829	Vvi.4316	LOC100257292	VIT_10s0003g00300	100257292	-2.27273	down	NACL24
1617654_at	uncharacterized LOC100261644	XP_002270634	Vvi.10320	LOC100261644	VIT_04s0023g01550	100261644	-5	down	NACL24
1617711_s_at	ferritin-3, chloroplastic	XP_002277114	Vvi.1168	LOC100267235	VIT_13s0067g01840	100267235	-2.5641	down	NACL24
1617739_at	probable xyloglucan endotransglucosylase/hydrolase protein B	XP_002274520	Vvi.2154	LOC100232906	VIT_01s0150g00460	100232906	-9.09091	down	NACL24
1617745_at	putative lipid-transfer protein DIR1	XP_002283832	Vvi.14914 /// Vvi.28263	LOC100256638	0	100256638	-10	down	NACL24
1617747_at	uncharacterized LOC100252449	XP_002280783	Vvi.6807	LOC100252449	VIT_01s0011g02720	100252449	-4	down	NACL24
1617749_a_at	cycloartenol-C-24-methyltransferase	XP_002276734	Vvi.12671	LOC100263590	VIT_13s0064g00440	100263590	-2.85714	down	NACL24
1617764_at	transcription factor bHLH63	XP_002284113	Vvi.25528	LOC100252098	VIT_03s0038g04760	100252098	-7.14286	down	NACL24
1617786_at	uncharacterized LOC100263887	XP_002270636	Vvi.5653	LOC100263887	VIT_06s0004g07680	100263887	-7.14286	down	NACL24
1617840_at	protein CURVATURE THYLAKOID 1A, chloroplastic	XP_002280114	Vvi.6792	LOC100253425	VIT_15s0046g01470	100253425	-5.88235	down	NACL24
1617851_s_at	troponin T, skeletal muscle-like	XP_002282218	Vvi.15386	LOC100266313	VIT_11s0016g05460	100266313	-2.04082	down	NACL24
1617854_at	uncharacterized LOC100241596	XP_002264393	Vvi.4263	LOC100241596	VIT_09s0018g00290	100241596	-4	down	NACL24
1617875_at	beta-hexosaminidase 3-like	XP_002265945	Vvi.24922 /// Vvi.7718	LOC100262386	VIT_00s0340g00040	100262386	-3.22581	down	NACL24
1617901_s_at	glycine cleavage system H protein, mitochondrial	XP_002280707	Vvi.8780	LOC100259229	VIT_02s0012g01120	100259229	-3.22581	down	NACL24
1617962_at	uncharacterized LOC100250100	XP_002268639	Vvi.4319	LOC100250100	VIT_01s0026g00730	100250100	-2.63158	down	NACL24
1617988_at	ribonucleoprotein At2g37220, chloroplastic	XP_002279685	Vvi.2875	LOC100243747	0	100243747	-2.5641	down	NACL24
1618018_at	uncharacterized LOC100257171	XP_010644164	0	LOC100257171	0	100257171	-3.44828	down	NACL24
1618116_s_at	chlorophyll a-b binding protein of LHCII type 1 /// chlorophyll a-b binding protein 40, chloroplastic-like	XP_002275075	Vvi.24360 /// Vvi.26478 /// Vvi.4630	LOC100241745 /// LOC100252004	VIT_10s0003g02890 /// VIT_10s0003g02900	100241745 /// 100252004	-2.08333	down	NACL24
1618127_at	chlorophyll a-b binding protein 8, chloroplastic	XP_002273201	Vvi.4397	LOC100232927	VIT_15s0024g00040	100232927	-3.0303	down	NACL24
1618135_at	histone H2A.1	XP_002283971	Vvi.5717	LOC100256203	VIT_14s0060g02360	100256203	-3.84615	down	NACL24
1618172_at	uncharacterized LOC100252869	XP_002273450	Vvi.976	LOC100252869	VIT_08s0007g01530	100252869	-2.85714	down	NACL24
1618204_at	enoyl-[acyl-carrier-protein] reductase [NADH], chloroplastic-like	XP_002285625	Vvi.887	LOC100241680	VIT_06s0004g01310	100241680	-2.7027	down	NACL24
1618209_at	thylakoid lumenal 29 kDa protein, chloroplastic	XP_010664348	Vvi.6867	LOC104882489	0	104882489	-3.44828	down	NACL24
1618245_at	uncharacterized LOC100260258	XP_002268144	Vvi.14692	LOC100260258	VIT_06s0061g01380	100260258	-7.14286	down	NACL24
1618249_at	NADP-dependent glyceraldehyde-3-phosphate dehydrogenase	XP_002279374	Vvi.3992	LOC100260378	VIT_11s0037g00070	100260378	-2.32558	down	NACL24
1618261_at	protein NRT1/ PTR FAMILY 3.1	XP_010647749	0	LOC100250961	VIT_01s0011g03400	100250961	-2.27273	down	NACL24
1618274_at	0	0	Vvi.10203	0	0	0	-2.85714	down	NACL24
1618284_at	sedoheptulose-1,7-bisphosphatase, chloroplastic	XP_002263049	Vvi.7930	LOC100260169	VIT_13s0019g03350	100260169	-2.17391	down	NACL24
1618361_at	uncharacterized LOC100248366	XP_002279930	Vvi.15746	LOC100248366	VIT_06s0004g06240	100248366	-2.5	down	NACL24
1618409_at	glucan endo-1,3-beta-D-glucosidase	XP_003631648	Vvi.5656	LOC100853320	VIT_03s0063g02490	100853320	-2.7027	down	NACL24
1618413_at	tubulin alpha chain	XP_002275973	Vvi.7613	LOC100256600	VIT_03s0088g00380	100256600	-5.88235	down	NACL24
1618419_at	calcium sensing receptor, chloroplastic	XP_010663514	0	LOC100252541	0	100252541	-2.77778	down	NACL24
1618484_at	uncharacterized LOC100855230	XP_003634240	Vvi.7252	LOC100855230	0	100855230	-2	down	NACL24
1618519_at	GATA transcription factor 16	XP_002275498	Vvi.8350	LOC100253375	VIT_05s0077g01450	100253375	-3.22581	down	NACL24
1618573_at	CLAVATA3/ESR (CLE)-related protein TDIF	XP_003632368	Vvi.4512	LOC100853965	VIT_07s0005g06160	100853965	-3.84615	down	NACL24
1618576_at	probable pectate lyase 8	XP_002285639	Vvi.7185	PL1	VIT_05s0051g00590	100232902	-10.101	down	NACL24
1618579_at	uncharacterized LOC100261813	XP_002271347	Vvi.1245	LOC100261813	VIT_12s0034g01760	100261813	-2	down	NACL24
1618597_at	uncharacterized LOC100244373	XP_002271513	Vvi.11047	LOC100244373	VIT_01s0010g01170	100244373	-3.125	down	NACL24
1618605_at	probable mitochondrial adenine nucleotide transporter BTL1	XP_003632922	Vvi.4052	LOC100264965	VIT_09s0054g00790	100264965	-2.77778	down	NACL24
1618606_at	3-oxoacyl-[acyl-carrier-protein] synthase I, chloroplastic	XP_002272874	Vvi.16438	LOC100258842	VIT_10s0003g03070	100258842	-2.08333	down	NACL24
1618636_at	serine hydroxymethyltransferase, mitochondrial /// serine hydroxymethyltransferase, mitochondrial-like /// serine hydroxymethyltransferase, mitochondrial /// serine hydroxymethyltransferase, mitochondrial-like	XP_002262872	Vvi.1410	LOC100243424 /// LOC100243976 /// LOC100261289 /// LOC100854244	VIT_00s0211g00070 /// VIT_00s0211g00120	100243424 /// 100243976 /// 100261289 /// 100854244	-2.12766	down	NACL24
1618741_at	B-box zinc finger protein 25	XP_002268700	Vvi.6881	LOC100257595	VIT_05s0102g00750	100257595	-2.17391	down	NACL24
1618774_at	LOB domain-containing protein 21	XP_002272821	Vvi.15374	LOC100243201	VIT_13s0067g01450	100243201	-6.25	down	NACL24
1618824_at	uncharacterized LOC104879927	XP_010652886	Vvi.7314	LOC104879927	0	104879927	-3.33333	down	NACL24
1618847_s_at	50S ribosomal protein L1, chloroplastic	XP_002274498	Vvi.10630	LOC100244868	VIT_13s0064g00170	100244868	-2.27273	down	NACL24
1618849_at	probable polygalacturonase	XP_010659126	Vvi.215	LOC100250089	0	100250089	-5.26316	down	NACL24
1618871_at	thaumatin-like protein 1b	XP_002277548	Vvi.15253	LOC100265907	VIT_03s0038g02170	100265907	-4.16667	down	NACL24
1618889_at	uncharacterized LOC100266582	XP_002280630	Vvi.6577	LOC100266582	0	100266582	-5	down	NACL24
1618944_at	histone H3-like	XP_002282606	Vvi.15175	LOC100260775	0	100260775	-5.55556	down	NACL24
1618976_at	WEB family protein At5g16730, chloroplastic-like	XP_002270776	Vvi.1069	LOC100249386	VIT_16s0039g01650	100249386	-2.38095	down	NACL24
1619010_s_at	expansin-like	XP_002280300	Vvi.9107	LOC100244917	VIT_13s0067g02930	100244917	-16.129	down	NACL24
1619067_at	uncharacterized LOC100259429	XP_002284666	0	LOC100259429	VIT_01s0011g05290	100259429	-3.7037	down	NACL24
1619119_at	calcium sensing receptor, chloroplastic	XP_010663514	0	LOC100252541	0	100252541	-2.5641	down	NACL24
1619121_at	histone H4 /// histone H4 /// uncharacterized LOC100261486 /// histone H4 /// histone H4 /// histone H4	XP_002262845	Vvi.3325	LOC100244527 /// LOC100246791 /// LOC100261486 /// LOC100263191 /// LOC100265646 /// LOC100267358	VIT_13s0067g03650	100244527 /// 100246791 /// 100261486 /// 100263191 /// 100265646 /// 100267358	-2.08333	down	NACL24
1619186_at	uncharacterized LOC100246646	XP_002270456	Vvi.4215	LOC100246646	VIT_11s0037g01280	100246646	-2.04082	down	NACL24
1619193_at	protein trichome birefringence-like 38	XP_002285609	Vvi.28235 /// Vvi.7724	LOC100253718	VIT_19s0014g00450	100253718	-7.14286	down	NACL24
1619276_at	delta(8)-fatty-acid desaturase 1	XP_002279189	Vvi.9989	LOC100259521	VIT_04s0008g01210	100259521	-4.34783	down	NACL24
1619295_at	uncharacterized LOC100264617	XP_002275276	Vvi.2254	LOC100264617	VIT_14s0066g01780	100264617	-2.85714	down	NACL24
1619312_a_at	putative formamidase C869.04 /// putative formamidase C869.04	XP_002284306	Vvi.24953 /// Vvi.8751	LOC100245575 /// LOC100255878	VIT_07s0129g00290 /// VIT_07s0129g00310	100245575 /// 100255878	-2.85714	down	NACL24
1619328_s_at	uncharacterized LOC100267455	XP_002265070	Vvi.15333	LOC100267455	0	100267455	-8.33333	down	NACL24
1619329_at	chloroplastic group IIB intron splicing facilitator CRS2-B, chloroplastic	XP_010660415	Vvi.4106	LOC100248112	VIT_14s0006g02750	100248112	-2.04082	down	NACL24
1619362_at	RNA polymerase sigma factor sigF, chloroplastic	XP_010653602	Vvi.2744	LOC100267110	VIT_08s0040g01560	100267110	-2.7027	down	NACL24
1619383_s_at	beta-galactosidase 10	XP_003632537	Vvi.8937	LOC100254367	VIT_07s0031g02480	100254367	-5.55556	down	NACL24
1619394_at	aspartic proteinase nepenthesin-1	XP_002283889	Vvi.15150	LOC100252287	VIT_18s0001g07340	100252287	-13.3333	down	NACL24
1619477_at	glutamate-1-semialdehyde 2,1-aminomutase, chloroplastic-like	XP_002284200	Vvi.10772	LOC100250737	0	100250737	-2.32558	down	NACL24
1619486_at	phototropin-2	XP_002280118	Vvi.13792	LOC100241765	VIT_03s0038g04210	100241765	-2.27273	down	NACL24
1619503_at	photosystem II stability/assembly factor HCF136, chloroplastic	XP_002278958	Vvi.2337	LOC100254346	VIT_01s0011g02150	100254346	-3.57143	down	NACL24
1619556_at	peptidyl-prolyl cis-trans isomerase CYP28, chloroplastic	XP_002267887	0	LOC100247841	VIT_11s0118g00810	100247841	-2.94118	down	NACL24
1619560_at	peptidyl-prolyl cis-trans isomerase FKBP17-2, chloroplastic	XP_003634204	Vvi.1608	LOC100853930	VIT_17s0000g02530	100853930	-4.16667	down	NACL24
1619613_at	14 kDa proline-rich protein DC2.15	XP_002271461	Vvi.2514 /// Vvi.28067	LOC100267804	VIT_02s0154g00320	100267804	-7.69231	down	NACL24
1619621_at	uncharacterized LOC100261348	XP_002282520	Vvi.3598	LOC100261348	VIT_08s0007g03250	100261348	-2.63158	down	NACL24
1619629_at	chlorophyll a-b binding protein 13, chloroplastic /// chlorophyll a-b binding protein 13, chloroplastic-like	XP_002274150	Vvi.27179 /// Vvi.3681	LOC100251653 /// LOC100854348	VIT_00s0181g00180 /// VIT_00s0181g00200	100251653 /// 100854348	-12.0482	down	NACL24
1619654_at	caffeoylshikimate esterase	XP_002274887	Vvi.12311	LOC100261504	VIT_13s0019g04260	100261504	-2.22222	down	NACL24
1619659_s_at	probable pectate lyase 8	XP_002285639	Vvi.7185	PL1	VIT_05s0051g00590	100232902	-5.26316	down	NACL24
1619662_at	36.4 kDa proline-rich protein-like	XP_002271658	Vvi.5849	LOC100262648	VIT_02s0154g00310	100262648	-3.84615	down	NACL24
1619667_at	DNA-damage-repair/toleration protein DRT100-like	NP_001268187	Vvi.9109	LOC100855260	VIT_13s0064g01260	100855260	-7.69231	down	NACL24
1619717_at	protochlorophyllide reductase, chloroplastic	XP_002284769	Vvi.1221	LOC100255647	VIT_19s0014g03160	100255647	-5.26316	down	NACL24
1619741_at	auxin-responsive protein IAA16-like	XP_002281771	Vvi.963	LOC100259693	VIT_07s0141g00290	100259693	-2.77778	down	NACL24
1619747_at	retrotransposon-like protein 1	XP_010664275	Vvi.13470	LOC100247254	VIT_18s0001g04520	100247254	-2	down	NACL24
1619773_at	UPF0481 protein At3g47200-like	XP_010661745	0	LOC104881912	0	104881912	-2.63158	down	NACL24
1619789_at	uncharacterized LOC100244542	XP_002267429	0	LOC100244542	0	100244542	-2.22222	down	NACL24
1619795_at	uncharacterized protein At4g06744-like	XP_002282482	Vvi.9846	LOC100241832	VIT_03s0063g00010	100241832	-3.44828	down	NACL24
1619813_at	E3 ubiquitin-protein ligase RGLG2	XP_002265556	Vvi.10499	LOC100250108	VIT_19s0085g01000	100250108	-2.12766	down	NACL24
1619823_at	non-specific lipid transfer protein GPI-anchored 2-like	XP_002275145	Vvi.5225	LOC100261518	0	100261518	-3.7037	down	NACL24
1619831_a_at	uncharacterized LOC100252479	XP_002284962	Vvi.27261 /// Vvi.6780	LOC100252479	VIT_04s0008g05010	100252479	-4	down	NACL24
1619879_s_at	glycine cleavage system H protein, mitochondrial	XP_002280707	Vvi.8780	LOC100259229	VIT_02s0012g01120	100259229	-3.84615	down	NACL24
1619887_at	uncharacterized LOC100255748	XP_002280558	Vvi.3742	LOC100255748	VIT_18s0001g13260	100255748	-2.32558	down	NACL24
1619899_at	28 kDa ribonucleoprotein, chloroplastic	XP_010650156	Vvi.46	LOC104879303	0	104879303	-2.77778	down	NACL24
1619903_at	chlorophyll a-b binding protein 6A, chloroplastic-like	XP_002275552	Vvi.28120 /// Vvi.6857	LOC100263275	VIT_13s0019g04140	100263275	-2.5641	down	NACL24
1619925_at	uncharacterized LOC100263360	XP_002273249	Vvi.1391	LOC100263360	VIT_06s0009g01670	100263360	-4.34783	down	NACL24
1619945_at	light-regulated protein	XP_002269300	Vvi.19209	LOC100245467	VIT_01s0244g00170	100245467	-2.12766	down	NACL24
1619969_at	tubulin beta-2 chain	XP_010654216	Vvi.1232	LOC100258042	VIT_08s0007g01630	100258042	-2.17391	down	NACL24
1620096_at	xyloglucan endotransglucosylase/hydrolase protein 9	XP_002281574	Vvi.24901	LOC100248328	VIT_12s0134g00160	100248328	-3.57143	down	NACL24
1620100_at	uncharacterized LOC100241687	XP_002273979	Vvi.15303	LOC100241687	VIT_17s0000g05830	100241687	-2.85714	down	NACL24
1620113_at	elongation factor G-2, chloroplastic /// elongation factor G-2, chloroplastic-like	XP_002264221	Vvi.1309 /// Vvi.26503	LOC100257414 /// LOC100854341	VIT_00s0323g00080	100257414 /// 100854341	-3.125	down	NACL24
1620133_at	uncharacterized LOC100256241	XP_002264856	Vvi.2299	LOC100256241	VIT_07s0005g05500	100256241	-2.38095	down	NACL24
1620140_at	probable polygalacturonase non-catalytic subunit JP630	XP_002266341	Vvi.13474	LOC100258559	VIT_01s0127g00870	100258559	-10.7527	down	NACL24
1620149_at	delta(8)-fatty-acid desaturase	XP_002279227	Vvi.3523	LOC100265385	VIT_15s0046g01680	100265385	-3.33333	down	NACL24
1620169_at	F-box/kelch-repeat protein At1g67480	XP_002272745	Vvi.3552	LOC100267636	VIT_01s0010g03320	100267636	-2.32558	down	NACL24
1620184_at	malate dehydrogenase, glyoxysomal	XP_003631692	Vvi.2671	LOC100232924	VIT_03s0088g01190	100232924	-4	down	NACL24
1620287_at	subtilisin-like protease	XP_002283279	Vvi.230	LOC100257444	VIT_18s0001g09360	100257444	-2.85714	down	NACL24
1620292_at	uncharacterized LOC104878987	XP_010648377	0	LOC104878987	0	104878987	-3.125	down	NACL24
1620332_at	histone H3.2	XP_002285556	Vvi.15306	LOC100258688	0	100258688	-12.987	down	NACL24
1620402_at	hypothetical protein	XP_003634304	Vvi.6116	LOC100852956	VIT_17s0000g06680	100852956	-4.54545	down	NACL24
1620411_at	28 kDa ribonucleoprotein, chloroplastic	XP_002285735	Vvi.3865	LOC100248931	VIT_18s0001g06590	100248931	-2.32558	down	NACL24
1620461_at	triose phosphate/phosphate translocator, chloroplastic	XP_002278829	Vvi.4316	LOC100257292	VIT_10s0003g00300	100257292	-2.7027	down	NACL24
1620480_at	uncharacterized LOC100266309	XP_002263051	Vvi.7757	LOC100266309	VIT_18s0075g00250	100266309	-4.16667	down	NACL24
1620504_at	bidirectional sugar transporter SWEET17	XP_002269234	Vvi.5643	LOC100255033	VIT_05s0077g02260	100255033	-3.44828	down	NACL24
1620539_at	peroxidase 64 /// peroxidase 64-like	XP_002277612	Vvi.14645	LOC100267732 /// LOC100854196	VIT_00s0510g00030 /// VIT_00s1677g00010	100267732 /// 100854196	-6.25	down	NACL24
1620551_s_at	ribulose bisphosphate carboxylase/oxygenase activase, chloroplastic	XP_002282979	Vvi.3602	LOC100266698	VIT_13s0019g02050	100266698	-7.14286	down	NACL24
1620553_at	phenylalanine--tRNA ligase, chloroplastic/mitochondrial-like /// phenylalanine--tRNA ligase, chloroplastic/mitochondrial /// phenylalanine--tRNA ligase, chloroplastic/mitochondrial-like	XP_002270417	Vvi.14718	LOC100253035 /// LOC100265994 /// LOC100268036	VIT_11s0103g00120	100253035 /// 100265994 /// 100268036	-2.04082	down	NACL24
1620623_at	early nodulin-like protein 3	XP_002285538	Vvi.28552	LOC100249108	0	100249108	-4.54545	down	NACL24
1620632_s_at	uncharacterized LOC100249439	XP_002269159	Vvi.7947	LOC100249439	VIT_08s0007g00710	100249439	-5.55556	down	NACL24
1620639_at	inorganic phosphate transporter 2-1, chloroplastic	XP_002271876	Vvi.7200	LOC100247658	VIT_00s0291g00060	100247658	-4.54545	down	NACL24
1620654_at	transketolase, chloroplastic	XP_002280760	Vvi.1274	LOC100262551	VIT_15s0048g00370	100262551	-7.14286	down	NACL24
1620661_at	zinc-finger homeodomain protein 11	XP_002273802	Vvi.6894	LOC100251688	VIT_01s0026g02460	100251688	-3.57143	down	NACL24
1620663_at	pentatricopeptide repeat-containing protein At2g36730 /// uncharacterized LOC104879592	XP_002283361	Vvi.32159	LOC100253645 /// LOC104879592	0	100253645 /// 104879592	-2.5641	down	NACL24
1620679_at	beta-glucosidase 44	XP_002281407	Vvi.3123	LOC100255914	VIT_17s0000g02680	100255914	-5.55556	down	NACL24
1620684_at	30S ribosomal protein S6 alpha, chloroplastic	XP_002264340	Vvi.2501	LOC100244408	VIT_02s0025g02000	100244408	-3.57143	down	NACL24
1620694_at	dihydrolipoyl dehydrogenase 2, chloroplastic	XP_002276853	Vvi.9259	LOC100246616	VIT_05s0077g01210	100246616	-3.0303	down	NACL24
1620708_at	protein RADIALIS-like 3	XP_003631667	Vvi.1231	LOC100853998	VIT_03s0063g02680	100853998	-8.33333	down	NACL24
1620736_a_at	DAG protein, chloroplastic	XP_002283211	Vvi.7770	LOC100255654	VIT_19s0014g04710	100255654	-2.04082	down	NACL24
1620737_at	0	0	Vvi.6334	0	0	0	-2.94118	down	NACL24
1620744_at	plastocyanin	XP_002285904	Vvi.7011	LOC100248911	VIT_18s0001g00760	100248911	-2.85714	down	NACL24
1620768_at	aldo-keto reductase	XP_010650093	0	LOC100259668	VIT_05s0049g01130	100259668	-2.5641	down	NACL24
1620804_at	uncharacterized LOC100267227	XP_002285729	Vvi.3419	LOC100267227	VIT_06s0004g00410	100267227	-3.57143	down	NACL24
1620821_at	protein trichome birefringence-like 19	XP_002279300	Vvi.8573	LOC100242952	VIT_14s0083g00400	100242952	-2.63158	down	NACL24
1620840_at	expansin-A10	XP_002283741	Vvi.5197	LOC100244103	VIT_14s0108g01020	100244103	-13.6986	down	NACL24
1620841_at	15.4 kDa class V heat shock protein	XP_003635462	Vvi.16436 /// Vvi.29594	LOC100854836	VIT_00s0707g00010 /// VIT_00s0992g00020	100854836	-4.7619	down	NACL24
1620847_at	ankyrin repeat-containing protein At5g02620-like /// ankyrin repeat-containing protein At5g02620-like	XP_002270109	Vvi.10574	LOC100246215 /// LOC104879439	VIT_05s0165g00260	100246215 /// 104879439	-2.63158	down	NACL24
1620850_at	magnesium-protoporphyrin IX monomethyl ester [oxidative] cyclase, chloroplastic-like	XP_002283892	Vvi.1182	LOC100241461	VIT_08s0040g00390	100241461	-5	down	NACL24
1620854_at	50S ribosomal protein L34, chloroplastic	XP_002274637	Vvi.441	LOC100258321	VIT_10s0003g01080	100258321	-4.16667	down	NACL24
1620877_at	GATA transcription factor 2-like	XP_002282225	Vvi.9874	LOC100258862	VIT_08s0007g07550	100258862	-2.94118	down	NACL24
1620880_at	uncharacterized LOC100267434	XP_002282834	Vvi.9899	LOC100267434	VIT_19s0014g01930	100267434	-2	down	NACL24
1620884_at	serine/threonine-protein kinase STN7, chloroplastic	XP_002281563	Vvi.4008	LOC100255959	VIT_01s0011g03010	100255959	-3.44828	down	NACL24
1620896_at	subtilisin-like protease	XP_002270958	Vvi.334	LOC100253196	VIT_16s0022g02200	100253196	-5.55556	down	NACL24
1620919_at	cytochrome b6-f complex iron-sulfur subunit 2, chloroplastic-like /// cytochrome b6-f complex iron-sulfur subunit 1, chloroplastic	XP_002284361	Vvi.6860	LOC100245219 /// LOC100258879	VIT_19s0014g03850	100245219 /// 100258879	-2.27273	down	NACL24
1620990_at	uncharacterized LOC100247103	XP_002283430	Vvi.6613	LOC100247103	VIT_18s0001g11970	100247103	-2.5641	down	NACL24
1621015_at	0	0	0	0	0	0	-4	down	NACL24
1621020_at	magnesium-protoporphyrin IX monomethyl ester [oxidative] cyclase, chloroplastic-like	XP_002283892	Vvi.1182	LOC100241461	0	100241461	-3.44828	down	NACL24
1621038_at	chlorophyll a-b binding protein 40, chloroplastic-like	XP_002285646	Vvi.28163 /// Vvi.5111	LOC100245214	VIT_19s0014g00160	100245214	-5.55556	down	NACL24
1621042_at	protein LONGIFOLIA 1	XP_002265665	Vvi.6502	LOC100253543	VIT_17s0000g05210	100253543	-2.85714	down	NACL24
1621112_s_at	UDP-D-apiose/UDP-D-xylose synthase 2	XP_002266630	Vvi.1819	LOC100262362	VIT_03s0017g00680	100262362	-2.04082	down	NACL24
1621285_at	50S ribosomal protein L5, chloroplastic	XP_002278820	Vvi.59	LOC100251632	VIT_15s0046g01780	100251632	-3.44828	down	NACL24
1621301_at	chloroplast stem-loop binding protein of 41 kDa b, chloroplastic	XP_002281395	Vvi.3952	LOC100261308	VIT_14s0060g00820	100261308	-2.94118	down	NACL24
1621326_at	gibberellin 2-beta-dioxygenase 8	XP_002268173	Vvi.10129	LOC100245189	VIT_10s0116g00410	100245189	-5.55556	down	NACL24
1621345_x_at	0	0	0	0	0	0	-3.125	down	NACL24
1621351_s_at	chlorophyll a-b binding protein 40, chloroplastic-like	XP_002283566	Vvi.7811	LOC100250504	VIT_12s0028g00320	100250504	-4.34783	down	NACL24
1621362_at	uncharacterized LOC100249293	XP_002281444	Vvi.5458	LOC100249293	VIT_04s0008g01900	100249293	-3.125	down	NACL24
1621368_at	pentatricopeptide repeat-containing protein At1g79080, chloroplastic-like	XP_002269984	Vvi.1435	LOC100247376	VIT_19s0027g00450	100247376	-2.5	down	NACL24
1621399_s_at	ribosome-recycling factor, chloroplastic	XP_010651961	0	LOC100263214	VIT_07s0151g01110	100263214	-2.77778	down	NACL24
1621407_at	putative formamidase C869.04	XP_002284306	Vvi.8751	LOC100255878	VIT_07s0129g00300	100255878	-3.0303	down	NACL24
1621477_s_at	probable pectinesterase/pectinesterase inhibitor 35	XP_003632058	Vvi.9670	LOC100244703	VIT_05s0062g01160	100244703	-5.26316	down	NACL24
1621489_at	uncharacterized LOC100257577	0	Vvi.5693	LOC100257577	VIT_01s0011g02710	100257577	-3.22581	down	NACL24
1621495_at	alpha carbonic anhydrase 1, chloroplastic	XP_002282507	Vvi.27947 /// Vvi.7258	LOC100259742	VIT_08s0007g03240	100259742	-5.55556	down	NACL24
1621517_s_at	21 kDa protein-like /// 21 kDa protein-like /// 21 kDa protein	XP_002264028	Vvi.27501 /// Vvi.3848	LOC100244927 /// LOC100250066 /// LOC100255225	VIT_16s0022g00830 /// VIT_16s0022g00840 /// VIT_16s0022g00860	100244927 /// 100250066 /// 100255225	-11.7647	down	NACL24
1621532_at	photosystem I reaction center subunit psaK, chloroplastic	XP_002280687	Vvi.6851	LOC100261762	VIT_10s0003g04350	100261762	-4.34783	down	NACL24
1621544_at	uncharacterized LOC104879645	XP_010651515	0	LOC104879645	0	104879645	-2.94118	down	NACL24
1621559_at	ABC transporter B family member 19	XP_002283051	Vvi.12916	LOC100262734	VIT_14s0108g00430	100262734	-3.44828	down	NACL24
1621569_at	50S ribosomal protein L12, chloroplastic	XP_002277258	Vvi.6991	LOC100257626	VIT_14s0066g01110	100257626	-2.7027	down	NACL24
1621587_at	5'-adenylylsulfate reductase 3, chloroplastic	XP_002269739	Vvi.5464	LOC100233045	VIT_12s0059g00760	100233045	-2.7027	down	NACL24
1621668_at	probable histone H2B.1-like	XP_002284277	Vvi.1255	LOC100251955	VIT_06s0004g04300	100251955	-2.04082	down	NACL24
1621677_at	NADP-dependent alkenal double bond reductase P2-like	XP_002279529	Vvi.5562	LOC100268122	VIT_05s0094g01160	100268122	-2.27273	down	NACL24
1621735_at	deSI-like protein At4g17486	XP_002283278	Vvi.1005	LOC100245551	VIT_18s0001g12090	100245551	-2.77778	down	NACL24
1621754_at	auxin-responsive protein IAA27-like	XP_002284282	Vvi.15129	LOC100253148	VIT_09s0002g04080	100253148	-2.43902	down	NACL24
1621799_at	actin-like	XP_002279672	Vvi.15720	LOC100253833	0	100253833	-2.77778	down	NACL24
1621823_at	two-component response regulator ARR8	XP_002267404	Vvi.14927	LOC100253216	VIT_13s0067g03430	100253216	-2.38095	down	NACL24
1621944_at	fructose-bisphosphate aldolase 1, chloroplastic-like	XP_003631873	Vvi.5062	LOC100852851	VIT_04s0023g03010	100852851	-2.85714	down	NACL24
1622001_at	BURP domain-containing protein 3-like	XP_003631639	Vvi.258	LOC100852969	VIT_03s0063g02340	100852969	-5.55556	down	NACL24
1622012_at	0	0	0	0	0	0	-3.7037	down	NACL24
1622017_at	mannose-1-phosphate guanyltransferase alpha	XP_002283703	Vvi.14571	LOC100241648	VIT_17s0000g07640	100241648	-2.27273	down	NACL24
1622065_at	fructose-1,6-bisphosphatase, chloroplastic-like	XP_002276567	Vvi.6923	LOC100240924	VIT_08s0007g01570	100240924	-3.44828	down	NACL24
1622108_at	monocopper oxidase-like protein SKU5	XP_002266352	Vvi.9348	LOC100262548	VIT_02s0154g00080	100262548	-5.55556	down	NACL24
1622193_at	30S ribosomal protein S1, chloroplastic	XP_002280604	Vvi.10181	LOC100265325	VIT_05s0077g00450	100265325	-2.22222	down	NACL24
1622194_at	uncharacterized LOC100853068	0	Vvi.3255	LOC100853068	VIT_14s0083g00260	100853068	-3.0303	down	NACL24
1622200_at	STS14 protein	XP_002262744	Vvi.15351	LOC100245092	VIT_00s0207g00130	100245092	-3.125	down	NACL24
1622209_at	axial regulator YABBY 5	XP_002285328	Vvi.17548	LOC100254328	VIT_11s0016g05590	100254328	-3.44828	down	NACL24
1622218_at	uncharacterized LOC100248242	XP_010657206	Vvi.7059	LOC100248242	0	100248242	-2.04082	down	NACL24
1622242_s_at	uncharacterized LOC100264895	XP_002270781	Vvi.7594	LOC100264895	VIT_02s0087g00800	100264895	-2.43902	down	NACL24
1622299_s_at	protochlorophyllide reductase, chloroplastic	XP_002284769	Vvi.1221	LOC100255647	VIT_19s0014g03160	100255647	-4	down	NACL24
1622304_at	fasciclin-like arabinogalactan protein 13	XP_002277788	Vvi.16389	LOC100267709	VIT_12s0028g02990	100267709	-6.66667	down	NACL24
1622328_at	uncharacterized LOC100264834	XP_002268250	Vvi.1793	LOC100264834	VIT_12s0057g01000	100264834	-4.7619	down	NACL24
1622345_at	protein HOTHEAD	XP_002282510	Vvi.5382	LOC100266705	VIT_02s0025g04550	100266705	-5.55556	down	NACL24
1622348_s_at	50S ribosomal protein L13, chloroplastic	XP_002285616	Vvi.3890	LOC100248623	VIT_19s0014g00400	100248623	-2.7027	down	NACL24
1622361_s_at	uncharacterized LOC100253780	0	Vvi.8024	LOC100253780	VIT_03s0180g00070	100253780	-3.33333	down	NACL24
1622416_at	non-specific lipid-transfer protein P5	XP_002270970	Vvi.7621	LOC100261985	VIT_08s0058g01210	100261985	-3.22581	down	NACL24
1622440_at	histone H3.2 /// histone H3.2 /// histone H3.2-like /// histone H3-like /// histone H3.2	XP_002264961	Vvi.15241	LOC100253546 /// LOC100258688 /// LOC100258920 /// LOC100260775 /// LOC100263009	VIT_18s0072g00800	100253546 /// 100258688 /// 100258920 /// 100260775 /// 100263009	-5.88235	down	NACL24
1622466_at	tubulin beta-2 chain	XP_002271992	Vvi.5732	LOC100247828	VIT_02s0025g03680	100247828	-3.84615	down	NACL24
1622512_at	rop guanine nucleotide exchange factor 1	XP_002282312	Vvi.12860	LOC100260682	VIT_03s0038g03620	100260682	-3.22581	down	NACL24
1622517_at	UPF0497 membrane protein 11	XP_002275339	Vvi.1372	LOC100249479	VIT_01s0010g01870	100249479	-3.0303	down	NACL24
1622534_at	photosystem I reaction center subunit N, chloroplastic	XP_003631913	Vvi.2543	LOC100232935	VIT_04s0044g01410	100232935	-3.125	down	NACL24
1622535_at	21 kDa protein	XP_002276089	Vvi.30	LOC100267888	VIT_11s0016g00590	100267888	-5.55556	down	NACL24
1622551_a_at	uncharacterized LOC100252010	XP_002282103	Vvi.5614	LOC100252010	VIT_08s0007g07470	100252010	-4.16667	down	NACL24
1622619_at	20 kDa chaperonin, chloroplastic	XP_002267346	Vvi.338	LOC100252967	0	100252967	-2.17391	down	NACL24
1622642_at	uncharacterized LOC100244293	XP_002280495	Vvi.1452	LOC100244293	VIT_16s0013g00240	100244293	-2.12766	down	NACL24
1622682_at	uncharacterized LOC100256501	XP_002274181	Vvi.9896	LOC100256501	VIT_09s0054g01770	100256501	-2	down	NACL24
1622687_at	cytochrome P450 78A3	XP_002280129	Vvi.3698	LOC100258159	VIT_02s0025g02570	100258159	-2.5641	down	NACL24
1622715_s_at	glyceraldehyde-3-phosphate dehydrogenase A, chloroplastic	XP_002278352	Vvi.28033 /// Vvi.6670	LOC100246378	VIT_14s0068g00680	100246378	-3.33333	down	NACL24
1622729_at	uncharacterized LOC100854337	XP_003633656	Vvi.15641	LOC100854337	VIT_14s0030g01650	100854337	-2.7027	down	NACL24
1622737_at	histone H2B.3-like	XP_002264142	Vvi.4521	LOC100263369	0	100263369	-4.7619	down	NACL24
1622770_at	endoglucanase 6-like	XP_002270880	Vvi.5796	LOC100259874	VIT_02s0025g01380	100259874	-3.44828	down	NACL24
1622803_at	50S ribosomal protein L10, chloroplastic	XP_002281167	Vvi.1081	LOC100245108	VIT_13s0067g03290	100245108	-2.77778	down	NACL24
1622860_at	cytokinin riboside 5'-monophosphate phosphoribohydrolase LOG1	XP_002285246	Vvi.859	LOC100256973	VIT_06s0004g02680	100256973	-3.125	down	NACL24
1622870_at	ABC transporter G family member 4-like	XP_002276766	Vvi.7882	LOC100245835	VIT_16s0050g01620	100245835	-3.33333	down	NACL24
1622891_at	glucan endo-1,3-beta-glucosidase 12	XP_002274828	Vvi.7489	LOC100261876	VIT_12s0059g01320	100261876	-9.09091	down	NACL24
